# Supplementary material for: Statin therapy inhibits fatty acid synthase via dynamic protein modifications
Source: Nat Commun. 2022 May 10;13:2542. doi: 10.1038/s41467-022-30060-w (PMC9090928; doi:10.1038/s41467-022-30060-w)
Supplement: Supplementary file 4 — Source Data [file 41467_2022_30060_MOESM4_ESM.zip]

Archive with 228 entries (218 files):
- source_data/
- __MACOSX/._source_data
- source_data/.DS_Store
- __MACOSX/source_data/._.DS_Store
- source_data/Figure 7/
- __MACOSX/source_data/._Figure 7
- source_data/Supplementary Fig/
- __MACOSX/source_data/._Supplementary Fig
- source_data/Figure 6/
- __MACOSX/source_data/._Figure 6
- source_data/Figure 1/
- __MACOSX/source_data/._Figure 1
- source_data/Figure 4/
- __MACOSX/source_data/._Figure 4
- source_data/Figure 3/
- __MACOSX/source_data/._Figure 3
- source_data/Figure 2/
- __MACOSX/source_data/._Figure 2
- source_data/Figure 5/
- __MACOSX/source_data/._Figure 5
- source_data/Figure 7/Fig7b_2017-10-11_Metformin_HMGCR.tif
- __MACOSX/source_data/Figure 7/._Fig7b_2017-10-11_Metformin_HMGCR.tif
- source_data/Figure 7/Fig7b_2017-10-10_Metformin_ACC.tif
- __MACOSX/source_data/Figure 7/._Fig7b_2017-10-10_Metformin_ACC.tif
- source_data/Figure 7/Fig7b_2017-10-10_Metformin_bactin for pACC.tif
- __MACOSX/source_data/Figure 7/._Fig7b_2017-10-10_Metformin_bactin for pACC.tif
- source_data/Figure 7/Fig7b_2017-10-10_Metformin_HMG.tif
- __MACOSX/source_data/Figure 7/._Fig7b_2017-10-10_Metformin_HMG.tif
- source_data/Figure 7/Fig7c_LFQProt.xlsx
- __MACOSX/source_data/Figure 7/._Fig7c_LFQProt.xlsx
- source_data/Figure 7/Western blot info.docx
- __MACOSX/source_data/Figure 7/._Western blot info.docx
- source_data/Figure 7/Fig7b_2017-10-10_Metformin_bactin for HMG.tif
- __MACOSX/source_data/Figure 7/._Fig7b_2017-10-10_Metformin_bactin for HMG.tif
- source_data/Figure 7/Fig7b_2017-10-11_Metformin_HMGCR_FAS.tif
- __MACOSX/source_data/Figure 7/._Fig7b_2017-10-11_Metformin_HMGCR_FAS.tif
- source_data/Figure 7/Fig7b_2017-10-10_Metformin_pACC.tif
- __MACOSX/source_data/Figure 7/._Fig7b_2017-10-10_Metformin_pACC.tif
- source_data/Figure 7/Fig7a_20181108.xlsx
- __MACOSX/source_data/Figure 7/._Fig7a_20181108.xlsx
- source_data/Figure 7/Fig7b_2017-10-10_Metformin_bactin for ACC.tif
- __MACOSX/source_data/Figure 7/._Fig7b_2017-10-10_Metformin_bactin for ACC.tif
- source_data/Supplementary Fig/EFig8_2017-10-06_AICAR curve 3_FAS.tif
- __MACOSX/source_data/Supplementary Fig/._EFig8_2017-10-06_AICAR curve 3_FAS.tif
- source_data/Supplementary Fig/Efig5_4.26.19 Myristate DNL results.xlsx
- __MACOSX/source_data/Supplementary Fig/._Efig5_4.26.19 Myristate DNL results.xlsx
- source_data/Supplementary Fig/EFig1a.tif
- __MACOSX/source_data/Supplementary Fig/._EFig1a.tif
- source_data/Supplementary Fig/EFig8_2017-10-05_AICAR curve 3_ACC.tif
- __MACOSX/source_data/Supplementary Fig/._EFig8_2017-10-05_AICAR curve 3_ACC.tif
- source_data/Supplementary Fig/EFig8_2017-10-05_AICAR curve 3_HMG.tif
- __MACOSX/source_data/Supplementary Fig/._EFig8_2017-10-05_AICAR curve 3_HMG.tif
- source_data/Supplementary Fig/EFig8_2017-10-05_AICAR curve 3_bactin for ACC.tif
- __MACOSX/source_data/Supplementary Fig/._EFig8_2017-10-05_AICAR curve 3_bactin for ACC.tif
- source_data/Supplementary Fig/EFig8_2017-10-06_AICAR curve 3_HMGCR.tif
- __MACOSX/source_data/Supplementary Fig/._EFig8_2017-10-06_AICAR curve 3_HMGCR.tif
- source_data/Supplementary Fig/EFig8_2017-10-05_AICAR curve 3_pACC.tif
- __MACOSX/source_data/Supplementary Fig/._EFig8_2017-10-05_AICAR curve 3_pACC.tif
- source_data/Supplementary Fig/EFig8_2017-10-05_AICAR curve 3_bactin forHMG.tif
- __MACOSX/source_data/Supplementary Fig/._EFig8_2017-10-05_AICAR curve 3_bactin forHMG.tif
- source_data/Supplementary Fig/EF6_FAS for HMG blot.tif
- __MACOSX/source_data/Supplementary Fig/._EF6_FAS for HMG blot.tif
- source_data/Supplementary Fig/EF6_HMG blot.tif
- __MACOSX/source_data/Supplementary Fig/._EF6_HMG blot.tif
- source_data/Supplementary Fig/VennDiagrams.pptx
- __MACOSX/source_data/Supplementary Fig/._VennDiagrams.pptx
- source_data/Supplementary Fig/EFig8_2017-10-05_AICAR curve 3_bactin for pACC.tif
- __MACOSX/source_data/Supplementary Fig/._EFig8_2017-10-05_AICAR curve 3_bactin for pACC.tif
- source_data/Supplementary Fig/EF6_HMG competition blot.tif
- __MACOSX/source_data/Supplementary Fig/._EF6_HMG competition blot.tif
- source_data/Supplementary Fig/EF6_FAS for HMG competition blot.tif
- __MACOSX/source_data/Supplementary Fig/._EF6_FAS for HMG competition blot.tif
- source_data/Figure 6/Fig6c_2.15.19 Statin Tx mice DNL1_2 Results.xlsx
- __MACOSX/source_data/Figure 6/._Fig6c_2.15.19 Statin Tx mice DNL1_2 Results.xlsx
- source_data/Figure 6/.DS_Store
- __MACOSX/source_data/Figure 6/._.DS_Store
- source_data/Figure 6/Fig6e_HMGylation.tif
- __MACOSX/source_data/Figure 6/._Fig6e_HMGylation.tif
- source_data/Figure 6/Fig6b_7.24.17 pilot_170804 Statin D2O Time course.xlsx
- __MACOSX/source_data/Figure 6/._Fig6b_7.24.17 pilot_170804 Statin D2O Time course.xlsx
- source_data/Figure 6/Fig6d_FAS only 2.lif
- __MACOSX/source_data/Figure 6/._Fig6d_FAS only 2.lif
- source_data/Figure 6/MS files.zip
- __MACOSX/source_data/Figure 6/._MS files.zip
- source_data/Figure 6/No probes.tif
- __MACOSX/source_data/Figure 6/._No probes.tif
- source_data/Figure 6/Fig6d_FAS only 1.lif
- __MACOSX/source_data/Figure 6/._Fig6d_FAS only 1.lif
- source_data/Figure 6/Fig6d_Control 1.lif
- __MACOSX/source_data/Figure 6/._Fig6d_Control 1.lif
- source_data/Figure 6/Fig6e_FAS.tif
- __MACOSX/source_data/Figure 6/._Fig6e_FAS.tif
- source_data/Figure 6/Fig6b_compiled_Cell DNL.xlsx
- __MACOSX/source_data/Figure 6/._Fig6b_compiled_Cell DNL.xlsx
- source_data/Figure 6/HMGCR only.tif
- __MACOSX/source_data/Figure 6/._HMGCR only.tif
- source_data/Figure 6/FAS only.tif
- __MACOSX/source_data/Figure 6/._FAS only.tif
- source_data/Figure 6/Fig6f_LFQProt.xlsx
- __MACOSX/source_data/Figure 6/._Fig6f_LFQProt.xlsx
- source_data/Figure 6/Fig6d_Control 2.lif
- __MACOSX/source_data/Figure 6/._Fig6d_Control 2.lif
- source_data/Figure 6/Fig6a FAS Activity/
- __MACOSX/source_data/Figure 6/._Fig6a FAS Activity
- source_data/Figure 6/Fig6e_HMG competition.tif
- __MACOSX/source_data/Figure 6/._Fig6e_HMG competition.tif
- source_data/Figure 6/Fig6b_9.11.17  Statin D2O Time course 1 Data.xlsx
- __MACOSX/source_data/Figure 6/._Fig6b_9.11.17  Statin D2O Time course 1 Data.xlsx
- source_data/Figure 6/Fig6e_FAS for HMG comp.tif
- __MACOSX/source_data/Figure 6/._Fig6e_FAS for HMG comp.tif
- source_data/Figure 6/Fig6d_neg 2.lif
- __MACOSX/source_data/Figure 6/._Fig6d_neg 2.lif
- source_data/Figure 6/FAS+HMGCR.tif
- __MACOSX/source_data/Figure 6/._FAS+HMGCR.tif
- source_data/Figure 6/Fig6d_HMGCR only 2.lif
- __MACOSX/source_data/Figure 6/._Fig6d_HMGCR only 2.lif
- source_data/Figure 6/Fig6d_Neg 1.lif
- __MACOSX/source_data/Figure 6/._Fig6d_Neg 1.lif
- source_data/Figure 6/Fig6d_HMGCR only 1.lif
- __MACOSX/source_data/Figure 6/._Fig6d_HMGCR only 1.lif
- source_data/Figure 1/Fig1d_betaactin_2018-11-16_StatinMouse5_blot3_bactin.tif
- __MACOSX/source_data/Figure 1/._Fig1d_betaactin_2018-11-16_StatinMouse5_blot3_bactin.tif
- source_data/Figure 1/Fig1b_HMGCR_2018-12-13_StatinTimeCourseSet2_HMGCR.tif
- __MACOSX/source_data/Figure 1/._Fig1b_HMGCR_2018-12-13_StatinTimeCourseSet2_HMGCR.tif
- source_data/Figure 1/Fig1d_FAS_2018-11-16_StatinMouse5_blot3_FAS.tif
- __MACOSX/source_data/Figure 1/._Fig1d_FAS_2018-11-16_StatinMouse5_blot3_FAS.tif
- source_data/Figure 1/Western blot info.docx
- __MACOSX/source_data/Figure 1/._Western blot info.docx
- source_data/Figure 1/Fig1d_HMGylation_2018-11-08_StatinMouse5_blot3_HMG_frozen.tif
- __MACOSX/source_data/Figure 1/._Fig1d_HMGylation_2018-11-08_StatinMouse5_blot3_HMG_frozen.tif
- source_data/Figure 1/Fig 1a_20180322.xlsx
- __MACOSX/source_data/Figure 1/._Fig 1a_20180322.xlsx
- source_data/Figure 1/Fig 1c_20190814.xlsx
- __MACOSX/source_data/Figure 1/._Fig 1c_20190814.xlsx
- source_data/Figure 1/Fig1b_HMGylation_2018-11-28_StatinTimeCourseSet2_HMGComp.tif
- __MACOSX/source_data/Figure 1/._Fig1b_HMGylation_2018-11-28_StatinTimeCourseSet2_HMGComp.tif
- source_data/Figure 1/Fig1b_FAS_2018-12-13_StatinTimeCourseSet2_FAS.tif
- __MACOSX/source_data/Figure 1/._Fig1b_FAS_2018-12-13_StatinTimeCourseSet2_FAS.tif
- source_data/Figure 4/Fig4d_2017-01-23_Statin withdrawl adn time course_HMGCR.tif
- __MACOSX/source_data/Figure 4/._Fig4d_2017-01-23_Statin withdrawl adn time course_HMGCR.tif
- source_data/Figure 4/Fig4f_2020-09-18_HA4-bactin.tif
- __MACOSX/source_data/Figure 4/._Fig4f_2020-09-18_HA4-bactin.tif
- source_data/Figure 4/Fig4d_2017-01-21_Statin withdrawal and time course_HMG.tif
- __MACOSX/source_data/Figure 4/._Fig4d_2017-01-21_Statin withdrawal and time course_HMG.tif
- source_data/Figure 4/Fig4a_FAS_2016-05-02_HMG Mal_FAS.tif
- __MACOSX/source_data/Figure 4/._Fig4a_FAS_2016-05-02_HMG Mal_FAS.tif
- source_data/Figure 4/Fig4d_2017-01-23_Statin withdrawl adn time course_FAS.tif
- __MACOSX/source_data/Figure 4/._Fig4d_2017-01-23_Statin withdrawl adn time course_FAS.tif
- source_data/Figure 4/Fig4f_2020-09-18_HA4-FAS_ph96.tif
- __MACOSX/source_data/Figure 4/._Fig4f_2020-09-18_HA4-FAS_ph96.tif
- source_data/Figure 4/Fig4e_2020-09-18_HeatRed3_HMG.tif
- __MACOSX/source_data/Figure 4/._Fig4e_2020-09-18_HeatRed3_HMG.tif
- source_data/Figure 4/Fig4c_2017-04-26_Statin short course 3_FAS.tif
- __MACOSX/source_data/Figure 4/._Fig4c_2017-04-26_Statin short course 3_FAS.tif
- source_data/Figure 4/Fig4c_2017-04-25_Statin short course 3_HMG_rescan.tif
- __MACOSX/source_data/Figure 4/._Fig4c_2017-04-25_Statin short course 3_HMG_rescan.tif
- source_data/Figure 4/Fig4a_HMG_2016-04-29_HMG Mal_HMG.tif
- __MACOSX/source_data/Figure 4/._Fig4a_HMG_2016-04-29_HMG Mal_HMG.tif
- source_data/Figure 4/Western blot info.docx
- __MACOSX/source_data/Figure 4/._Western blot info.docx
- source_data/Figure 4/Fig4f_2020-09-18_HA4_HMG.tif
- __MACOSX/source_data/Figure 4/._Fig4f_2020-09-18_HA4_HMG.tif
- source_data/Figure 4/Fig4c_2017-04-25_Statin short course 3_b actin.tif
- __MACOSX/source_data/Figure 4/._Fig4c_2017-04-25_Statin short course 3_b actin.tif
- source_data/Figure 4/Fig4b_FAS_2016-08-06_HMG pre load_Mal Comp_FAS signal.tif
- __MACOSX/source_data/Figure 4/._Fig4b_FAS_2016-08-06_HMG pre load_Mal Comp_FAS signal.tif
- source_data/Figure 4/Fig4f_2020-09-18_HA4-FAS_ph7.tif
- __MACOSX/source_data/Figure 4/._Fig4f_2020-09-18_HA4-FAS_ph7.tif
- source_data/Figure 4/Fig4b_HMG_2016-08-05_HMG pre load_Mal Comp_HMG signal.tif
- __MACOSX/source_data/Figure 4/._Fig4b_HMG_2016-08-05_HMG pre load_Mal Comp_HMG signal.tif
- source_data/Figure 4/Fig4e_2020-09-19_HeatRed3_FAS.tif
- __MACOSX/source_data/Figure 4/._Fig4e_2020-09-19_HeatRed3_FAS.tif
- source_data/Figure 4/Fig4c_2017-04-26_Statin short course 3_HMGCR.tif
- __MACOSX/source_data/Figure 4/._Fig4c_2017-04-26_Statin short course 3_HMGCR.tif
- source_data/Figure 4/Fig4e_2020-09-18_HeatRed3_bactin.tif
- __MACOSX/source_data/Figure 4/._Fig4e_2020-09-18_HeatRed3_bactin.tif
- source_data/Figure 3/Fig3c_2017-06-15_Hymeglucin dose curve 2 siv_b actin.tif
- __MACOSX/source_data/Figure 3/._Fig3c_2017-06-15_Hymeglucin dose curve 2 siv_b actin.tif
- source_data/Figure 3/Western blot info.docx
- __MACOSX/source_data/Figure 3/._Western blot info.docx
- source_data/Figure 3/Fig3c_HMGCR_2017-06-16_Hymeglucin dose curve 2 siv_HMGCR.tif
- __MACOSX/source_data/Figure 3/._Fig3c_HMGCR_2017-06-16_Hymeglucin dose curve 2 siv_HMGCR.tif
- source_data/Figure 3/Fig3c_HMGylation_2017-06-15_Hymeglucin dose curve 2 siv_HMG.tif
- __MACOSX/source_data/Figure 3/._Fig3c_HMGylation_2017-06-15_Hymeglucin dose curve 2 siv_HMG.tif
- source_data/Figure 3/Fig3c_FAS_2017-06-16_Hymeglucin dose curve 2 siv_FAS.tif
- __MACOSX/source_data/Figure 3/._Fig3c_FAS_2017-06-16_Hymeglucin dose curve 2 siv_FAS.tif
- source_data/Figure 3/Fig 3b_20180322.xlsx
- __MACOSX/source_data/Figure 3/._Fig 3b_20180322.xlsx
- source_data/Figure 2/Fig2c_betaactin_2018-03-01_HMGNAC3Lysate_bactin.tif
- __MACOSX/source_data/Figure 2/._Fig2c_betaactin_2018-03-01_HMGNAC3Lysate_bactin.tif
- source_data/Figure 2/Fig2c_HMGylation_2018-03-01_HMGNAC3Lysate_HMG.tif
- __MACOSX/source_data/Figure 2/._Fig2c_HMGylation_2018-03-01_HMGNAC3Lysate_HMG.tif
- source_data/Figure 2/Fig2a_FAS_2016-04-23_HMG time FAS.tif
- __MACOSX/source_data/Figure 2/._Fig2a_FAS_2016-04-23_HMG time FAS.tif
- source_data/Figure 2/Fig2b_betaactin_denaturation2_bactin.tif
- __MACOSX/source_data/Figure 2/._Fig2b_betaactin_denaturation2_bactin.tif
- source_data/Figure 2/Fig2b_HMGylation_denaturation2_HMG.tif
- __MACOSX/source_data/Figure 2/._Fig2b_HMGylation_denaturation2_HMG.tif
- source_data/Figure 2/Western blot info.docx
- __MACOSX/source_data/Figure 2/._Western blot info.docx
- source_data/Figure 2/Fig2c_FAS_2018-03-11_HMGNAC3Lysate_FAS.tif
- __MACOSX/source_data/Figure 2/._Fig2c_FAS_2018-03-11_HMGNAC3Lysate_FAS.tif
- source_data/Figure 2/Fig2b_FAS_denaturation2_FAS.tif
- __MACOSX/source_data/Figure 2/._Fig2b_FAS_denaturation2_FAS.tif
- source_data/Figure 2/Fig2a_HMGylation_2016-04-22_HMG loading time course.tif
- __MACOSX/source_data/Figure 2/._Fig2a_HMGylation_2016-04-22_HMG loading time course.tif
- source_data/Figure 5/PRM Precursor ions.xlsx
- __MACOSX/source_data/Figure 5/._PRM Precursor ions.xlsx
- source_data/Figure 6/Fig6a FAS Activity/7.21.17_4_FAS Activity_HMG and CoA to M ratio rep2.txt
- __MACOSX/source_data/Figure 6/Fig6a FAS Activity/._7.21.17_4_FAS Activity_HMG and CoA to M ratio rep2.txt
- source_data/Figure 6/Fig6a FAS Activity/7.21.22.17 Compiled.xlsx
- __MACOSX/source_data/Figure 6/Fig6a FAS Activity/._7.21.22.17 Compiled.xlsx
- source_data/Figure 6/Fig6a FAS Activity/8.2.16 FAS Activity HMG dose curve.xlsx
- __MACOSX/source_data/Figure 6/Fig6a FAS Activity/._8.2.16 FAS Activity HMG dose curve.xlsx
- source_data/Figure 6/Fig6a FAS Activity/7.22.17_5_FAS Activity_HMG curve with 20 and 4 C FAS.xlsx
- __MACOSX/source_data/Figure 6/Fig6a FAS Activity/._7.22.17_5_FAS Activity_HMG curve with 20 and 4 C FAS.xlsx
- source_data/Figure 6/Fig6a FAS Activity/7.21.17_2_FAS Activity_HMG curve and M curve.xlsx
- __MACOSX/source_data/Figure 6/Fig6a FAS Activity/._7.21.17_2_FAS Activity_HMG curve and M curve.xlsx
- source_data/Figure 6/Fig6a FAS Activity/7.21.17_1_FAS Activity_HMG curve w 4 and 20 FAS.xlsx
- __MACOSX/source_data/Figure 6/Fig6a FAS Activity/._7.21.17_1_FAS Activity_HMG curve w 4 and 20 FAS.xlsx
- source_data/Figure 6/Fig6a FAS Activity/7.21.17_3_FAS Activity_HMG and CoA to M ratio rep1.xlsx
- __MACOSX/source_data/Figure 6/Fig6a FAS Activity/._7.21.17_3_FAS Activity_HMG and CoA to M ratio rep1.xlsx
- source_data/Figure 6/Fig6a FAS Activity/8.3.16 FAS Activity_HMG and GSK curve.xlsx
- __MACOSX/source_data/Figure 6/Fig6a FAS Activity/._8.3.16 FAS Activity_HMG and GSK curve.xlsx
- source_data/Figure 6/Fig6a FAS Activity/Fig6a Final data.xlsx
- __MACOSX/source_data/Figure 6/Fig6a FAS Activity/._Fig6a Final data.xlsx
- source_data/Figure 6/Fig6a FAS Activity/7.22.17_6_FAS Activity_HMG and CoA to M ratio 3.xlsx
- __MACOSX/source_data/Figure 6/Fig6a FAS Activity/._7.22.17_6_FAS Activity_HMG and CoA to M ratio 3.xlsx
