# Supplementary material for: Statin therapy inhibits fatty acid synthase via dynamic protein modifications
Source: Nat Commun. 2022 May 10;13:2542. doi: 10.1038/s41467-022-30060-w (PMC9090928; doi:10.1038/s41467-022-30060-w)
Supplement: Supplementary file 4 — Source Data [file 41467_2022_30060_MOESM4_ESM.zip › source_data/Figure 7/Fig7c_LFQProt.xlsx]

## Sheet: Proteins
Checked	Protein FDR Confidence: Combined	Master	Accession	Description	Exp. q-value: Combined	Sum PEP Score	Coverage [%]	# Peptides	Abundance Ratio Adj. P-Value: (FASi) / (Control)	Abundance Ratio Adj. P-Value: (Hymeglusin) / (Control)	Abundance Ratio Adj. P-Value: (Metformin) / (Control)	Abundance Ratio Adj. P-Value: (Pool) / (Control)	Abundance Ratio Adj. P-Value: (Statin) / (Control)	Abundance Ratio Adj. P-Value: (Statin) / (Hymeglusin)	# PSMs	# Unique Peptides	# Protein Groups	# AAs	MW [kDa]	calc. pI	Score Sequest HT: Sequest HT	# Peptides (by Search Engine): Sequest HT	Abundance Ratio: (FASi) / (Control)	Abundance Ratio: (Hymeglusin) / (Control)	Abundance Ratio: (Metformin) / (Control)	Abundance Ratio: (Pool) / (Control)	Abundance Ratio: (Statin) / (Control)	Abundance Ratio: (Statin) / (Hymeglusin)	Abundance Ratio Variability [%]: (FASi) / (Control)	Abundance Ratio Variability [%]: (Hymeglusin) / (Control)	Abundance Ratio Variability [%]: (Metformin) / (Control)	Abundance Ratio Variability [%]: (Pool) / (Control)	Abundance Ratio Variability [%]: (Statin) / (Control)	Abundance Ratio Variability [%]: (Statin) / (Hymeglusin)	Abundances (Grouped): Control	Abundances (Grouped): FASi	Abundances (Grouped): Hymeglusin	Abundances (Grouped): Metformin	Abundances (Grouped): Pool	Abundances (Grouped): Statin	Abundances (Grouped) CV [%]: Control	Abundances (Grouped) CV [%]: FASi	Abundances (Grouped) CV [%]: Hymeglusin	Abundances (Grouped) CV [%]: Metformin	Abundances (Grouped) CV [%]: Pool	Abundances (Grouped) CV [%]: Statin	Found in Sample: [S1] F1: Sample, Control	Found in Sample: [S2] F2: Sample, Control	Found in Sample: [S3] F3: Sample, Control
FALSE	High	Master Protein	A0A024QZP7	Cell division cycle 2, G1 to S and G2 to M, isoform CRA_a OS=Homo sapiens OX=9606 GN=CDK1 PE=1 SV=1	0	89.121	34	8	0.971606	0.905896	0.111598	0.772437	0.775824	0.625526	116	7	1	297	34.1	8.4	368.63	8	1.002	1.035	0.699	1.099	1.087	1.102	24.01	21.18	12.64	26.79	30.67	15.61	9.70363e+06	9.31216e+06	9.83774e+06	6.0111e+06	1.01027e+07	1.0078e+07	2.02	6.63	24.1	15.32	3.68	5.7	High	High	High
FALSE	High	Master Protein	A0A024R4E5	High density lipoprotein binding protein (Vigilin), isoform CRA_a OS=Homo sapiens OX=9606 GN=HDLBP PE=1 SV=1	0	1039.43	59	72	0.90007	0.941712	0.841629	0.870337	0.864363	0.948083	997	72	1	1268	141.4	6.87	4049.94	72	0.937	0.962	0.917	0.966	0.933	0.974	31.86	36.68	32.82	36.83	33.1	36.26	2.84116e+08	2.75319e+08	2.66815e+08	2.6722e+08	2.6749e+08	2.68656e+08	4.47	5.94	7.95	0.56	3.39	5.1	High	High	High
FALSE	High	Master Protein	A0A024R4M0	40S ribosomal protein S9 OS=Homo sapiens OX=9606 GN=RPS9 PE=1 SV=1	0	129.89	46	20	0.148379	0.965612	0.825394	0.710119	0.899716	0.275462	303	20	1	194	22.6	10.65	785.41	20	1.159	1.013	1.112	1.116	0.945	0.892	40.81	37.31	31.66	34.34	35.61	32.32	1.10924e+08	1.52427e+08	1.21536e+08	1.3619e+08	1.33064e+08	1.09571e+08	15.31	18.08	13.72	11.02	11.7	11.72	High	High	High
FALSE	High	Master Protein	A0A024R571	EH domain-containing protein 1 OS=Homo sapiens OX=9606 GN=EHD1 PE=1 SV=1	0	210.682	56	22	0.986957	0.98787	0.914352	0.973808	0.94142	0.905706	171	22	1	548	61.9	6.71	587.61	22	0.984	0.992	0.925	1.005	1.008	1.03	28.93	37.45	29.72	39.32	46.27	39.14	2.62605e+07	2.37251e+07	2.56617e+07	2.45545e+07	2.72327e+07	2.98033e+07	13.45	7.88	6.18	2.98	9.93	13.91	High	High	High
FALSE	High	Master Protein	A0A024R6I7	Alpha-1-antitrypsin OS=Homo sapiens OX=9606 GN=SERPINA1 PE=1 SV=1	0	198.972	52	17	0.962606	0.0334735	0.0728103	0.534531	0.864517	0.00800346	140	17	1	418	46.7	5.59	515.97	17	0.96	0.777	0.746	0.887	0.933	1.206	32.68	23.93	23.2	31.65	41.82	39.49	4.86772e+07	4.55896e+07	3.21079e+07	3.57404e+07	4.11105e+07	3.9047e+07	4.99	16.49	24.42	23.24	25.61	24.42	High	High	High
FALSE	High	Master Protein	A0A024R6X1	Carboxylic ester hydrolase OS=Homo sapiens OX=9606 GN=CES2 PE=1 SV=1	0	135.96	32	13	0.101172	0.944376	0.71647	0.580828	0.960251	0.999155	142	13	1	623	68.9	6.49	445.75	13	1.186	1.02	1.139	1.152	1.001	1	21.65	36.16	35.65	37.21	29.14	29.76	2.56909e+07	2.85945e+07	1.96364e+07	2.45479e+07	2.89157e+07	2.18655e+07	20.22	30.33	34.89	27.97	27.16	30.54	High	High	High
FALSE	High	Master Protein	A0A075B6F9	Nitric oxide synthase-interacting protein OS=Homo sapiens OX=9606 GN=NOSIP PE=1 SV=1	0	85.582	48	8	0.925006	0.382607	0.361166	0.813034	0.933881	0.640996	63	8	1	304	33.4	8.72	235.9	8	0.921	0.798	0.746	0.949	0.936	1.123	20.39	23.7	15.68	20.75	27.72	27.01	7.49607e+06	6.70926e+06	6.21195e+06	5.49952e+06	7.08671e+06	6.49353e+06	4.13	13.18	10.06	13.62	6.89	12.56	High	High	High
FALSE	High	Master Protein	A0A075B6G3	Dystrophin OS=Homo sapiens OX=9606 GN=DMD PE=1 SV=1	0	61.463	3	8	0.961643	0.965612	0.918393	0.929051	0.893116	0.536664	35	6	1	3685	426.5	5.9	105.7	8	0.875	1.039	0.791	1.065	1.15	0.815	23.75	33.85	9.51	14.24	33.08	48.06	539732	778714	1.53756e+06	471977	776901	1.30713e+06	65.11	54.91	39.14	56.66	20.22	21.93	High	High	High
FALSE	High	Master Protein	A0A087WSV8	Nucleobindin 2, isoform CRA_b OS=Homo sapiens OX=9606 GN=NUCB2 PE=1 SV=1	0	114.913	38	13	0.1522	0.622114	0.797499	0.0644654	0.962501	0.664332	98	13	1	420	50.2	5.12	377.62	13	0.784	0.857	0.883	0.763	0.962	1.095	30.66	44.97	40.38	31.34	71.97	59.94	1.01215e+07	8.70026e+06	8.92069e+06	9.25984e+06	8.4012e+06	9.9018e+06	35.43	9.98	30.57	7.66	25.4	16.65	High	High	High
FALSE	High	Master Protein	A0A087WT20	DDB1- and CUL4-associated factor 13 OS=Homo sapiens OX=9606 GN=DCAF13 PE=1 SV=1	0	31.547	13	6	0.986016	0.846193	0.960408	0.849452	0.941393	0.822738	13	6	1	597	67.5	9.29	28.44	6	0.979	0.865	1.044	0.953	0.924	0.923	44.9	27.13	41.77	45.08	32.84	38.75	2.64758e+06	2.66891e+06	3.4985e+06	3.91115e+06	2.81122e+06	3.13902e+06	16.15	26.59	25.43	7.3	19.59	25.65	High	High	Peak Found
FALSE	High	Master Protein	A0A087WT44	Heme oxygenase 2 OS=Homo sapiens OX=9606 GN=HMOX2 PE=1 SV=1	0	92.122	31	7	0.965139	0.847536	0.819402	0.505267	0.862413	0.272683	55	7	1	370	41.6	5.44	284.89	7	0.989	0.892	1.14	0.881	1.066	1.181	43.25	36.32	44.59	28.7	53.06	32.57	6.69204e+06	6.79827e+06	6.08882e+06	7.27928e+06	7.13278e+06	7.61158e+06	23.14	16.02	4.49	26.5	12.75	2.86	High	High	High
FALSE	Medium	Master Protein	A0A087WT58	Maestro heat-like repeat-containing protein family member 2A OS=Homo sapiens OX=9606 GN=MROH2A PE=4 SV=1	0.012	2.176	0	1							26	1	1	1688	191.1	6.87	21.23	1																									High	High	High
FALSE	High	Master Protein	A0A087WT59	Transthyretin OS=Homo sapiens OX=9606 GN=TTR PE=1 SV=1	0	27.826	35	3	0.999085	0.572334	0.891077	0.193694	0.552288	0.985892	3	3	1	185	20.1	5.33	14.2	3	0.951	0.63	1.142	0.684	0.627	1.042	51.82	22.64	43.29	31.82	19.08	47.68	893852	1.04129e+06	428467	882875	642071	464916	10.31	12.22	67.33	60.95	47.45	65.3	High	Peak Found	Peak Found
FALSE	High	Master Protein	A0A087WTW0	E3 ubiquitin-protein ligase UHRF1 OS=Homo sapiens OX=9606 GN=UHRF1 PE=1 SV=1	0	70.119	21	10	0.937885	0.922872	0.000239789	0.72963	0.605057	0.834723	47	9	1	857	96.6	8.34	135.18	10	0.918	0.909	0.427	0.93	0.814	0.938	40.86	45.81	10.41	56.56	51.52	51	4.61374e+06	5.01551e+06	5.19567e+06	645535	3.61609e+06	4.35192e+06	15.3	2.22	6.88	73.39	23.46	16.15	High	High	High
FALSE	High	Master Protein	A0A087WU26	Ribosome-binding protein 1 OS=Homo sapiens OX=9606 GN=RRBP1 PE=1 SV=1	0	491.477	73	34							570	1	1	346	38.7	4.69	2464.49	34																									Not Found	Peak Found	Peak Found
FALSE	High	Master Protein	A0A087WU53	Magnesium transporter protein 1 OS=Homo sapiens OX=9606 GN=MAGT1 PE=1 SV=1	0	15.351	9	3	0.897679	0.907994	0.974553	0.407528	0.890614	0.998616	23	3	1	367	41.5	9.94	52.7	3	0.895	1.034	1.023	1.202	1.07	1.016	15.33	18.76	29.74	33.95	36.41	26.84	4.36672e+06	3.72947e+06	4.13483e+06	3.72229e+06	4.64224e+06	4.6261e+06	16.59	6.35	14.72	16.96	6.66	23.56	High	High	High
FALSE	High	Master Protein	A0A087WUB9	Beta-catenin-like protein 1 OS=Homo sapiens OX=9606 GN=CTNNBL1 PE=1 SV=1	0	108.273	21	11	0.768174	0.212059	0.735298	0.496261	0.234385	0.986742	113	11	1	568	65.7	5.02	417.44	11	0.895	0.777	0.87	0.879	0.797	1.002	25.95	19.73	23.84	30.58	19.89	47.96	1.41662e+07	1.38009e+07	1.20713e+07	1.42915e+07	1.20865e+07	1.22846e+07	5.83	28.02	16.52	8.56	18.48	25.93	High	High	High
FALSE	High	Master Protein	A0A087WUM0	SYNJ2BP-COX16 readthrough (Fragment) OS=Homo sapiens OX=9606 GN=SYNJ2BP-COX16 PE=4 SV=1	0	24.055	15	2	0.976498	0.461023	0.910041	0.452471	0.963102	0.289554	29	2	1	186	20.8	5.19	100.41	2	0.947	0.708	0.863	0.827	0.951	1.343	33.72	15.01	25.04	13.1	42.75	51.75	1.93628e+06	2.09513e+06	1.37032e+06	1.67035e+06	1.73537e+06	1.84072e+06	15	28.85	30	33.38	14.33	43.37	Peak Found	Peak Found	High
FALSE	High	Master Protein	A0A087WUT6	Eukaryotic translation initiation factor 5B OS=Homo sapiens OX=9606 GN=EIF5B PE=1 SV=1	0	354.556	32	24	0.899502	0.500447	0.997306	0.202778	0.0159046	0.806362	280	23	1	1220	138.6	5.58	1300.5	24	1.019	0.875	1.011	0.813	0.767	0.944	43.32	41.14	50.51	35.03	32.59	47.93	4.00967e+07	4.19126e+07	4.11108e+07	4.84521e+07	3.82526e+07	4.65117e+07	7.91	11.42	1.61	11.47	14.67	19.68	High	High	High
FALSE	High	Master Protein	A0A087WV05	Uncharacterized protein OS=Homo sapiens OX=9606 PE=4 SV=1	0	6.783	34	1	2.46457e-16	2.07853e-16	0.954463	0.524799	0.462219	2.27905e-16	2	1	1	110	12.7	6.02	3.34	1	0.01	0.01	0.86	1.38	1.853	100			0	205.56	0		182238			156792	251423	337751					114.7		Peak Found	Not Found	Not Found
FALSE	High	Master Protein	A0A087WV22	60S ribosomal protein L10 OS=Homo sapiens OX=9606 GN=RPL10 PE=1 SV=1	0	123.265	55	12	0.742238	0.0525453	0.977779	0.492328	0.974165	0.00202714	287	1	1	178	20.4	10.52	869.65	12	1.099	1.387	0.953	1.177	0.956	0.689	34.4	32.04	51.48	27.67	16.59	13.17	3.80708e+06	4.18552e+06	5.28038e+06	3.62731e+06	4.48181e+06	3.6389e+06		24.17	22.21	39.39	25.55	17.33	High	Not Found	Not Found
FALSE	High	Master Protein	A0A087WVP1	Protocadherin Fat 1 OS=Homo sapiens OX=9606 GN=FAT1 PE=1 SV=1	0.004	3.15	1	2	2.46457e-16	2.07853e-16	2.18459e-16	0.00107025	0.0012718	2.27905e-16	2	2	1	4590	506.1	5	1.75	2	0.01	0.01	0.01	2.698	4.382	100				178.35	0		135869				366549	595446					108.75		Not Found	Not Found	Peak Found
FALSE	High	Master Protein	A0A087WVQ6	Clathrin heavy chain OS=Homo sapiens OX=9606 GN=CLTC PE=1 SV=1	0	1198.03	58	79	0.932729	0.980428	0.860267	0.933065	0.946035	0.941733	1162	79	1	1679	191.9	5.69	4749.03	79	1.007	0.98	1.099	1.051	0.96	1.012	31.74	34.71	35.97	36.53	38.12	33.39	3.27745e+08	3.24779e+08	3.14551e+08	3.53305e+08	3.43575e+08	3.30489e+08	1.17	2.61	2.59	4.54	4.09	4.26	High	High	High
FALSE	High	Master Protein	A0A087WW40	Endophilin-B1 OS=Homo sapiens OX=9606 GN=SH3GLB1 PE=1 SV=1	0	49.449	19	5	0.783733	0.943687	0.249378	0.397009	0.941075	0.786245	32	4	1	394	44.2	6.44	143.6	5	1.087	1.026	1.402	1.205	0.927	0.91	34.08	33.81	28.46	32.03	30.14	24.64	3.47777e+06	4.21236e+06	3.88346e+06	4.71914e+06	3.82534e+06	2.77146e+06	15.67	18.31	9.67	23.23	8.69	23.25	High	Peak Found	High
FALSE	High	Master Protein	A0A087WW66	26S proteasome non-ATPase regulatory subunit 1 OS=Homo sapiens OX=9606 GN=PSMD1 PE=1 SV=1	0	390.649	50	35	0.862988	2.07853e-16	0.766542	0.0301204	5.10674e-05	2.27905e-16	322	1	1	953	105.8	5.41	1150.32	35	1.202	0.01	0.67	0.455	3.957	100	125.2		2.85	1.29	22.69		257586	309684		172639	117237	1.01939e+06	6.05	93.51			2.31	22.31	Not Found	Peak Found	Peak Found
FALSE	High	Master Protein	A0A087WWF6	DNA polymerase delta subunit 2 OS=Homo sapiens OX=9606 GN=POLD2 PE=1 SV=1	0.001	4.861	7	2	0.979316	0.879982	0.942709	0.996401	0.562544	0.747515	9	2	1	504	54.7	5.95	1.68	2	0.961	1.15	0.856	0.999	1.442	1.254	21.61	13.11	10.25	28.94	13.99	9.64	685479	633637	788328	586926	684785	988606	13.28	22.47	9.17		28.49		Peak Found	High	Not Found
FALSE	High	Master Protein	A0A087WWI0	Leucine-rich melanocyte differentiation-associated protein OS=Homo sapiens OX=9606 GN=LRMDA PE=1 SV=1	0	8.615	10	1	2.46457e-16	0.975724	0.144883	0.779796	2.12338e-16	2.27905e-16	5	1	1	226	25.7	6.54	13.19	1	0.01	1.158	2.731	0.813	0.01	0.01		2.19	5.16	28.63			76625.1		88696.7	209237	62262.8		2.09			4.99	40.24		Peak Found	High	Peak Found
FALSE	High	Master Protein	A0A087WWK8	IQ motif and SEC7 domain-containing protein 1 OS=Homo sapiens OX=9606 GN=IQSEC1 PE=1 SV=1	0	9.209	2	2	0.43395	0.335073	0.987169	0.859295	0.99907	0.549466	18	2	1	1114	124.4	8.41	3.49	2	0.71	0.677	0.95	0.939	1.004	1.32	16.48	21.09	12.8	30.07	39.54	45.38	1.6391e+06	786567	1.07492e+06	1.22042e+06	1.23977e+06	1.13609e+06	11.33	31.85	30.69	15.75	31.85	39.05	High	High	High
FALSE	High	Master Protein	A0A087WWM0	Trafficking protein particle complex subunit OS=Homo sapiens OX=9606 GN=TRAPPC3 PE=1 SV=1	0.005	2.961	6	1							4	1	1	188	21.2	5.06	10.36	1																									Peak Found	Peak Found	Peak Found
FALSE	High	Master Protein	A0A087WWS1	THO complex subunit 1 OS=Homo sapiens OX=9606 GN=THOC1 PE=1 SV=1	0	26.319	8	3	0.929115	0.893237	0.954716	0.958331	0.976352	0.838309	8	3	1	657	75.6	4.98	22.1	3	1.036	0.875	0.911	1.04	1.025	1.194	48	44.61	26.41	38.17	42.9	34.72	1.24963e+06	1.97154e+06	1.32675e+06	1.07589e+06	1.06151e+06	597303	48.96	25.45	43.96	64.21	50.4	100.95	Peak Found	High	High
FALSE	High	Master Protein	A0A087WX23	Retrotransposon-derived protein PEG10 OS=Homo sapiens OX=9606 GN=PEG10 PE=1 SV=1	0	597.435	62	34	6.96463e-05	0.983763	1.59875e-05	0.93254	0.698312	0.938989	500	34	1	783	88.2	7.08	2049.35	34	0.699	0.982	0.586	0.983	1.072	1.013	19.14	49.84	16.13	49.3	51.77	48.78	1.40967e+08	1.00781e+08	1.15289e+08	7.74402e+07	1.32074e+08	1.40643e+08	2.18	14.57	17.13	4.94	15.6	16.88	High	High	High
FALSE	High	Master Protein	A0A087WX97	Bcl-2-like protein 13 OS=Homo sapiens OX=9606 GN=BCL2L13 PE=1 SV=1	0.001	5.044	7	1							1	1	1	509	54.4	4.54	4.65	1																									Not Found	Not Found	Not Found
FALSE	High	Master Protein	A0A087WXL6	Vacuolar protein sorting 11 (Yeast), isoform CRA_a OS=Homo sapiens OX=9606 GN=VPS11 PE=1 SV=1	0.001	5.104	4	2							2	2	1	941	107.7	7.05	2.03	2																									Not Found	High	Not Found
FALSE	High	Master Protein	A0A087WY31	YTH domain-containing family protein 3 OS=Homo sapiens OX=9606 GN=YTHDF3 PE=1 SV=1	0	63.179	19	6	0.47938	0.864429	0.99635	0.623404	0.933881	0.933044	47	3	1	588	64.5	8.24	178.05	6	0.679	0.81	0.978	0.838	0.914	0.954	49.02	50.2	72.16	31.52	44.12	24.59	747950	1.24164e+06	1.1849e+06	561645	1.08155e+06	1.7357e+06	64.94	15.66	46.04	60.61	35.89	41.21	High	High	High
FALSE	Low	Master Protein	A0A087WY68	Proprotein convertase subtilisin/kexin type 6 OS=Homo sapiens OX=9606 GN=PCSK6 PE=1 SV=1	0.076	0.993	1	1							1	1	1	975	106.6	7.83	0	1																									Not Found	Not Found	Not Found
FALSE	Medium	Master Protein	A0A087WYC6	Dynein heavy chain 11, axonemal OS=Homo sapiens OX=9606 GN=DNAH11 PE=4 SV=1	0.049	1.302	0	1	0.894472	2.07853e-16	0.935672	2.40305e-16	0.527908	2.27905e-16	2	1	1	4523	520.7	6.44	0	1	1.157	0.01	0.817	0.01	0.598	100	0		0		0		191103	221053		156069		114192							Not Found	Not Found	Peak Found
FALSE	High	Master Protein	A0A087WYT3	Prostaglandin E synthase 3 OS=Homo sapiens OX=9606 GN=PTGES3 PE=1 SV=1	0	171.335	38	9	0.764479	0.863589	0.36292	0.499543	0.722275	0.318698	252	9	1	164	19.1	4.55	1166.88	9	1.053	1.048	0.824	0.879	0.906	0.897	37.46	36.23	17.45	37.23	32.29	25.16	1.03738e+08	1.10022e+08	9.44278e+07	8.65022e+07	1.01669e+08	8.73559e+07	5.98	10.9	20.75	2.82	16.55	23.57	High	High	High
FALSE	High	Master Protein	A0A087WZK0	Deoxyhypusine synthase OS=Homo sapiens OX=9606 GN=DHPS PE=1 SV=1	0	12.15	8	2	2.46457e-16	2.07853e-16	0.685645	2.40305e-16	2.12338e-16		6	2	1	370	41.1	5.47	6.05	2	0.01	0.01	0.603	0.01	0.01				0.28				40745			24554.6			0.73						High	Not Found	High
FALSE	High	Master Protein	A0A087WZN1	Isocitrate dehydrogenase [NAD] subunit, mitochondrial OS=Homo sapiens OX=9606 GN=IDH3B PE=1 SV=1	0	100.373	42	11	0.763569	1.91188e-06	0.534268	0.611484	8.76728e-06	0.900023	93	11	1	387	42.4	8.46	343.19	11	1.068	0.561	0.823	0.903	0.578	1.047	42.27	18.43	32.37	45.23	21.85	47.57	1.80425e+07	1.97208e+07	1.06305e+07	1.50986e+07	1.43193e+07	1.04044e+07	9.48	29.42	30.99	22.49	34.55	38.55	High	High	High
FALSE	High	Master Protein	A0A087WZV0	Inositol hexakisphosphate and diphosphoinositol-pentakisphosphate kinase 2 OS=Homo sapiens OX=9606 GN=PPIP5K2 PE=1 SV=1	0	7.674	2	1	2.46457e-16	2.07853e-16	2.18459e-16	2.40305e-16	2.12338e-16	0.778974	6	1	1	1278	144.3	7.99	18.87	1	100	100	100	100	100	1.338						38.54		294460	268451	204957	318841	359151		7.07	4.11	37.74	21.66	36.56	Not Found	Not Found	Not Found
FALSE	Medium	Master Protein	A0A087X0I6	Non-specific serine/threonine protein kinase OS=Homo sapiens OX=9606 GN=MARK1 PE=1 SV=1	0.04	1.473	1	1							4	1	1	796	89	9.36	1.62	1																									Peak Found	Peak Found	Peak Found
FALSE	High	Master Protein	A0A087X0N3	Nucleolar protein 4-like OS=Homo sapiens OX=9606 GN=NOL4L PE=1 SV=1	0	7.825	6	3	0.937885	0.912804	0.865691	0.940386	0.865041	0.950792	6	3	1	680	74.2	5.77	12.69	3	0.873	1.106	0.822	1.052	1.174	1.072	10.24	26.7	9.61	16.35	20.73	16.7	1.03555e+06	843546	1.11942e+06	888894	1.10027e+06	1.17272e+06	11.3	21.31	9.43	8.5	16.06	7.37	Peak Found	Peak Found	Peak Found
FALSE	High	Master Protein	A0A087X0R6	Sorting nexin-12 OS=Homo sapiens OX=9606 GN=SNX12 PE=1 SV=1	0	56.857	53	7	0.999836	0.920431	0.977779	0.71625	0.890614	0.408338	75	6	1	172	19.8	7.78	234.99	7	0.963	1.022	0.958	0.926	0.912	0.863	18.9	30.77	21.39	27.46	25.65	24.9	5.52835e+06	5.54947e+06	5.98171e+06	5.75739e+06	4.84222e+06	5.46584e+06	2.99	14.82	4.63	2.64	11.82	5.22	High	High	High
FALSE	High	Master Protein	A0A087X0W9	OTU domain containing 6B, isoform CRA_b OS=Homo sapiens OX=9606 GN=OTUD6B PE=1 SV=1	0.008	2.507	6	1	2.46457e-16	2.07853e-16	2.18459e-16	2.40305e-16		2.27905e-16	1	1	1	323	37.3	6.74	2.79	1	100	100	100	100		0.01								384790	228718	374925	230097								Not Found	Not Found	Not Found
FALSE	High	Master Protein	A0A087X117	Nodal modulator 1 OS=Homo sapiens OX=9606 GN=NOMO1 PE=1 SV=1	0	313.414	38	27	0.776834	0.120404	0.30911	0.0566388	0.143991	0.990944	194	2	1	1267	139.4	5.85	752.58	27	1.101	1.492	1.392	1.382	1.449	1.003	35.24	52.59	69.89	64.91	38.28	22.26	2.96714e+06	2.53807e+06	1.77353e+06	2.76955e+06	2.98448e+06	2.78971e+06	55.58	16.36	59.61	21.18	34.13	21	High	High	High
FALSE	High	Master Protein	A0A087X1E4	Arfaptin-2 OS=Homo sapiens OX=9606 GN=ARFIP2 PE=1 SV=1	0	7.188	6	1							1	1	1	374	41.6	6.38	3.22	1																									Not Found	Not Found	Not Found
FALSE	High	Master Protein	A0A087X1N8	Serpin B6 OS=Homo sapiens OX=9606 GN=SERPINB6 PE=1 SV=1	0	24.663	11	2	0.937885	0.925173	0.935672	0.769626	0.857642	0.935431	11	2	1	395	44.8	5.68	45.09	2	1.033	0.824	1.078	0.856	0.751	0.907	19.54	15.34	5.47	3.67	14.14	25.78	538383	586750	674440	667580	443424	396313	61	8.94	81.51			38.64	High	Peak Found	High
FALSE	High	Master Protein	A0A087X1Z3	Proteasome activator complex subunit 2 OS=Homo sapiens OX=9606 GN=PSME2 PE=1 SV=1	0	279.576	77	21	0.970371	0.215682	0.47112	0.887094	0.0176256	0.895705	418	21	1	254	29.1	6.71	1613.71	21	0.991	1.174	1.204	1.065	1.256	1.024	41.34	38.34	41.97	47.47	39.46	53.17	1.1159e+08	9.71371e+07	1.72527e+08	1.13184e+08	1.01969e+08	1.82196e+08	8.1	39.18	38.4	43.37	24.01	34.65	High	High	High
FALSE	High	Master Protein	A0A087X211	Protein CIP2A OS=Homo sapiens OX=9606 GN=CIP2A PE=1 SV=1	0	30.556	5	2	0.987944	0.82172	0.147307	0.739345		2.27905e-16	16	2	1	906	102.2	6.23	69.33	2	0.941	0.776	0.545	0.875		19.601	39.78	29.62	17.23	34.6		0	921791	1.01698e+06	700873	564663	806575	2.04555e+06	41.08	37.36	68.99	31.13	13.58		Peak Found	High	High
FALSE	High	Master Protein	A0A087X266	Transmembrane protein 120A OS=Homo sapiens OX=9606 GN=TMEM120A PE=1 SV=1	0	14.052	6	2	0.568498	0.0163837	0.997306	0.229794	0.182409	0.747515	24	2	1	369	42.9	8.43	74.92	2	1.174	0.513	0.988	0.777	0.64	1.215	44.41	8.2	27.79	42.38	14.67	10.66	2.33763e+06	2.74415e+06	1.09673e+06	2.3147e+06	1.79184e+06	1.31283e+06	15.85	54.45	53.05	43.24	60.08	52.64	High	High	High
FALSE	High	Master Protein	A0A087X295	WD repeat-containing protein 6 OS=Homo sapiens OX=9606 GN=WDR6 PE=1 SV=1	0	21.837	6	3	0.88872	0.762248	0.905984	0.221294	0.843945	0.89598	11	3	1	1151	124.9	6.92	40.97	3	1.044	1.11	1.094	1.264	1.099	0.952	28.93	28.52	25.66	29.53	30.01	33.08	4.05062e+06	3.28447e+06	4.05882e+06	3.76893e+06	3.92797e+06	4.3118e+06	8.71	4.23	31.6	13.15	57.57	4.11	Peak Found	Peak Found	Peak Found
FALSE	Low	Master Protein	A0A087X298	Protein tilB homolog OS=Homo sapiens OX=9606 GN=LRRC6 PE=1 SV=1	0.078	0.973	3	1							1	1	1	466	54.1	6.51	0	1																									Not Found	Not Found	Not Found
FALSE	High	Master Protein	A0A087X2D5	39S ribosomal protein L45, mitochondrial OS=Homo sapiens OX=9606 GN=MRPL45 PE=1 SV=1	0	81.492	36	6	0.764479	0.984895	0.890455	0.987556	0.868988	0.909976	91	6	1	306	35.3	9.03	356.62	6	0.891	0.967	0.913	1.022	1.052	1.044	22.52	28.78	20.92	33.4	29.48	31.55	1.074e+07	8.2547e+06	9.87099e+06	9.80599e+06	1.13182e+07	9.64745e+06	8.79	13.87	22.7	11.37	4.57	16.96	High	High	High
FALSE	High	Master Protein	A0A087X2H1	E3 ubiquitin-protein ligase HECTD1 OS=Homo sapiens OX=9606 GN=HECTD1 PE=1 SV=1	0	171.532	12	16	0.715825	0.89807	0.430177	0.862384	0.551119	0.980895	93	15	1	2614	289.5	5.43	320.72	16	1.096	0.911	0.75	0.963	0.817	0.999	51.16	41.71	29.04	51.65	28.58	38.6	6.55947e+06	6.72178e+06	5.79228e+06	4.45812e+06	5.50574e+06	5.5518e+06	39.46	18.33	21.3	19.76	23.84	4.22	High	High	High
FALSE	High	Master Protein	A0A087X2I1	26S proteasome regulatory subunit 10B OS=Homo sapiens OX=9606 GN=PSMC6 PE=1 SV=1	0	388.307	80	34	0.98144	0.944969	0.952757	0.866511	0.983307	0.887355	401	34	1	403	45.8	7.78	1461.87	34	0.984	1.022	1.049	1.071	0.975	0.958	34.36	42.26	37.74	39.91	37.95	31.73	9.53775e+07	9.23595e+07	9.93048e+07	9.84314e+07	9.79104e+07	9.44585e+07	2.43	6.22	2.67	3.32	5.99	5.36	High	High	High
FALSE	High	Master Protein	A0A096LP25	AP2-associated protein kinase 1 (Fragment) OS=Homo sapiens OX=9606 GN=AAK1 PE=1 SV=1	0	34.119	22	5	0.743741	0.998478	0.766542	0.420356	0.706022	0.766683	16	4	1	511	54.4	5.12	40.75	5	1.221	0.961	1.213	1.285	1.339	1.263	21.96	28.08	28.89	20.45	14.93	38.76	935959	832566	534203	1.04963e+06	1.19134e+06	1.00733e+06	21.18	6.53	24.43	25.14	14.76	41.64	Peak Found	High	Peak Found
FALSE	High	Master Protein	A0A096LPC5	WASH complex subunit 2C OS=Homo sapiens OX=9606 GN=WASHC2C PE=1 SV=1	0	89.233	16	9							37	1	1	1341	147.1	4.81	137.25	9																									Not Found	Not Found	Not Found
FALSE	High	Master Protein	A0A096LPI6	Uncharacterized protein (Fragment) OS=Homo sapiens OX=9606 PE=4 SV=2	0	188.968	68	15	0.643674	0.978316	0.98693	0.898373	0.603432	0.948083	131	14	1	279	30.5	7.87	566.95	15	0.879	1.003	0.982	1.062	0.874	0.979	37.42	45.72	53.75	41.89	42.05	58.42	2.85233e+07	1.67233e+07	1.91976e+07	2.68718e+07	2.67408e+07	2.83757e+07	15.31	20.03	20.52	18.87	12.02	23.29	High	High	High
FALSE	High	Master Protein	A0A0A0MQR2	Replication termination factor 2 OS=Homo sapiens OX=9606 GN=RTF2 PE=1 SV=1	0	50.728	19	6	0.746524	0.993521	0.997306	0.565228	0.907402	0.96157	46	6	1	336	37.5	8.44	113	6	0.838	0.974	0.991	0.894	1.06	1.047	24.59	40.71	44.37	46.33	24.87	36.59	3.97429e+06	3.83765e+06	4.16811e+06	3.82662e+06	4.49089e+06	3.81198e+06	19.69	6.94	6.37	18.88	34.92	30.04	High	High	High
FALSE	High	Master Protein	A0A0A0MQS1	Pyrroline-5-carboxylate reductase OS=Homo sapiens OX=9606 GN=PYCR3 PE=1 SV=1	0.003	3.948	5	1	0.979316	2.07853e-16	0.979482	0.320549	0.827565	2.27905e-16	5	1	1	286	29.9	8.1	9.22	1	0.9	0.01	0.931	1.577	0.769	100	8.15		5.52	18.89	87.2		120210	106025		111946	189606	92459.3	4.98	23.41		6.28	21.12	101.46	Not Found	Peak Found	Peak Found
FALSE	High	Master Protein	A0A0A0MQT0	Retinol binding protein 1, cellular OS=Homo sapiens OX=9606 GN=RBP1 PE=1 SV=1	0	14.926	17	2	0.886426	0.160005	0.400486	0.549036	0.563117	0.931001	4	2	1	197	22.3	6.13	11.43	2	0.823	0.461	1.421	0.809	0.634	1.146	23.7	12.66	57.88	42.02	18.21	29.18	916239	768584	290773	955068	702910	364833	48.84	29.73	36.2	48.37	50.46	43.16	High	High	Peak Found
FALSE	High	Master Protein	A0A0A0MQU4	Selenocysteine lyase OS=Homo sapiens OX=9606 GN=SCLY PE=1 SV=1	0	63.094	28	6	0.394262	0.640746	0.343935	0.904136	0.55548	0.838309	50	6	1	453	48.8	7.12	162.9	6	1.211	1.182	1.376	0.967	1.248	0.921	51.54	52.19	69.89	53.18	67.27	36.8	2.63731e+06	3.16361e+06	2.98925e+06	3.18879e+06	2.22571e+06	2.86444e+06	19.23	33.99	23.64	26.27	21.96	17.14	High	High	High
FALSE	High	Master Protein	A0A0A0MQX8	Muscleblind-like protein 1 OS=Homo sapiens OX=9606 GN=MBNL1 PE=1 SV=1	0	15.985	14	3	2.46457e-16			2.40305e-16	2.12338e-16	2.27905e-16	7	2	1	400	43	8.82	17.37	3	100			100	100	100								1.76864e+06			2.0874e+06	1.53994e+06							Not Found	Not Found	Not Found
FALSE	High	Master Protein	A0A0A0MR05	Target of rapamycin complex subunit LST8 OS=Homo sapiens OX=9606 GN=MLST8 PE=1 SV=1	0	21.248	20	3	0.950961	0.675349	0.974553	0.0953206	0.698312	0.000124231	6	3	1	327	36	6.64	23.49	3	1.023	1.293	1.018	1.456	1.309	2.468	16.7	86.53	25.28	23.48	27.86	136.07	1.11768e+06	889777	650880	1.15394e+06	1.49169e+06	1.05247e+06	10.39	30.04	8.51	25.07	47.99	24.83	Peak Found	Peak Found	High
FALSE	High	Master Protein	A0A0A0MR51	Fatty acid desaturase 1 OS=Homo sapiens OX=9606 GN=FADS1 PE=1 SV=1	0	12.11	8	3	0.896868	0.00227107	0.010224	0.825906	0.979316	5.00937e-11	7	2	1	501	57.8	9.48	8.27	3	0.819	0.368	0.452	0.924	0.961	3.185	0	23.58	4.01	19.61	29.86	133.82	1.26805e+06	206641	481163	490838	1.32664e+06	1.94215e+06	19.13		111.65	62.91	11.5	21.84	Peak Found	Peak Found	High
FALSE	High	Master Protein	A0A0A0MRI2	Sorting nexin OS=Homo sapiens OX=9606 GN=SNX6 PE=1 SV=1	0	158.404	43	15	0.731892	0.260202	0.955941	0.658538	0.947056	0.827685	141	15	1	418	47.8	6.43	554.27	15	0.887	0.799	1.034	0.914	0.953	1.062	23.59	26.43	40.76	36.37	42	38.73	1.87137e+07	1.52255e+07	1.57239e+07	1.75818e+07	1.55219e+07	1.63195e+07	9.88	4.3	3.66	17.12	9.24	8.84	High	High	High
FALSE	High	Master Protein	A0A0A0MRJ7	Coagulation factor V OS=Homo sapiens OX=9606 GN=F5 PE=1 SV=1	0	8.563	1	1							1	1	1	2229	252.1	6.05	2.53	1																									Not Found	Not Found	Not Found
FALSE	High	Master Protein	A0A0A0MRL7	Caspase-7 OS=Homo sapiens OX=9606 GN=CASP7 PE=1 SV=1	0	19.27	14	4	0.929115	0.715489	0.936623	0.565959	0.935544	0.901763	5	4	1	388	43.7	9.31	11.31	4	1.035	1.177	1.072	1.188	1.078	0.933	25.57	16.62	27.06	27.17	31.74	25.16	1.7306e+06	1.70871e+06	1.99928e+06	1.76189e+06	2.1974e+06	1.64419e+06	3.35	9.13	12.42	20.84	22.73	19.22	High	Peak Found	Peak Found
FALSE	High	Master Protein	A0A0A0MRR7	U1 small nuclear ribonucleoprotein C OS=Homo sapiens OX=9606 GN=SNRPC PE=1 SV=1	0	15.595	12	1	0.952191	0.897799	0.85672	0.554215	0.970649	0.900023	24	1	1	180	19.7	9.58	136.67	1	1	0.893	0.857	0.889	1.009	1.096	10.53	28.92	30.5	23.09	45.91	39.47	3.68226e+06	3.68312e+06	2.67539e+06	3.15574e+06	2.91084e+06	3.7144e+06	17.58	14.29	35.09	38.4	20.88	32.25	High	High	High
FALSE	High	Master Protein	A0A0A0MS56	Alcohol dehydrogenase 6 OS=Homo sapiens OX=9606 GN=ADH6 PE=1 SV=1	0	133.925	28	7	0.337047	0.605937	0.487457	0.535078	0.68962	0.330028	84	7	1	375	39.8	7.88	397.78	7	0.821	1.129	0.815	0.887	1.104	0.892	50.09	54	43.14	54.22	70.46	39.83	1.3638e+07	1.00619e+07	1.54454e+07	1.03888e+07	1.08927e+07	1.42488e+07	15.06	77.73	24.24	13.68	38.19	29.62	High	High	High
FALSE	Medium	Master Protein	A0A0A0MSG2	Four and a half LIM domains protein 2 OS=Homo sapiens OX=9606 GN=FHL2 PE=1 SV=1	0.011	2.237	7	1			2.18459e-16		2.12338e-16	2.27905e-16	1	1	1	395	44.8	8.06	0	1			100		100	100										693191		250125				33.35			Not Found	Not Found	Not Found
FALSE	High	Master Protein	A0A0A0MSS8	Aldo-keto reductase family 1 member C3 OS=Homo sapiens OX=9606 GN=AKR1C3 PE=1 SV=1	0	473.775	91	32	2.29114e-05	0.944694	0.39722	0.80487	0.935449	0.997196	985	17	1	323	36.8	7.94	3853.02	32	1.388	1.022	1.222	1.09	0.954	0.993	39	36.76	46.67	41	38.19	33.22	1.37188e+08	1.96285e+08	1.46115e+08	1.81501e+08	1.56168e+08	1.33502e+08	9.93	6.76	9.32	11.07	7.36	3.43	High	High	High
FALSE	High	Master Protein	A0A0A0MST0	Myeloid differentiation primary response protein MyD88 OS=Homo sapiens OX=9606 GN=MYD88 PE=1 SV=1	0	11.943	9	2	0.922804	0.970826	0.973928	0.926762	0.974077	0.900023	4	2	1	317	35.4	7.53	6.49	2	0.857	0.909	0.914	1.064	0.942	1.143	26.51	20.54	22.84	23.87	39.12	14.64	787780	835853	906261	546017	1.06072e+06	990892	55.26	54.23	43.17	51.91	8.57	19.9	Peak Found	High	Peak Found
FALSE	High	Master Protein	A0A0A0MSV9	Tapasin OS=Homo sapiens OX=9606 GN=TAPBP PE=1 SV=1	0	32.865	12	4	0.848178	0.933533	0.935672	0.842636	0.969455	0.933501	17	4	1	504	53.9	7.08	44.06	4	0.883	0.912	0.906	1.08	1.014	1.079	23.18	45.52	29.9	35.01	35.2	32.57	3.26339e+06	2.89465e+06	2.9596e+06	3.22928e+06	3.45269e+06	3.09911e+06	33.42	12.25	15.39	33.13	13.83	42.64	High	High	Peak Found
FALSE	High	Master Protein	A0A0A0MT33	Protein SCAF8 OS=Homo sapiens OX=9606 GN=SCAF8 PE=1 SV=1	0	18.58	5	4	0.747819	0.97416	0.999656	0.753287	0.948367	0.979036	16	3	1	1349	148.8	9.06	25.91	4	1.301	1.058	0.976	1.186	1.086	1.058	28.56	19.21	12.95	20.66	47.44	17.03	361172	379295	370842	331381	463210	392257	15.33	13.78	7.26	5.03	38.99	36.1	Peak Found	Peak Found	Peak Found
FALSE	High	Master Protein	A0A0A0MT35	Prostamide/prostaglandin F synthase OS=Homo sapiens OX=9606 GN=FAM213B PE=1 SV=1	0	15.595	8	1	2.46457e-16	2.07853e-16	2.18459e-16	2.40305e-16	2.12338e-16	0.657403	4	1	1	246	26.4	6.99	16.07	1	100	100	100	100	100	0.776						54.71		469920	753742	438470	174284	576264		65.75	68.08	42.73	9.7	46.71	Not Found	Not Found	Not Found
FALSE	High	Master Protein	A0A0A0MT49	Transcription activator BRG1 OS=Homo sapiens OX=9606 GN=SMARCA4 PE=1 SV=1	0	80.727	7	8	0.894472	0.991426	0.930703	0.97164	0.55548	0.130589	34	8	1	1681	188.7	8.12	105.41	8	0.902	0.979	0.904	1.001	1.232	1.372	25.76	50.65	61.61	41.03	57.93	53.62	3.32752e+06	2.84074e+06	2.40178e+06	2.58094e+06	2.88242e+06	3.30351e+06	16.35	15.97	24.69	12.29	19.62	56.38	High	High	High
FALSE	High	Master Protein	A0A0A0MT60	Peptidylprolyl isomerase (Fragment) OS=Homo sapiens OX=9606 GN=FKBP15 PE=1 SV=1	0	17.26	3	2	0.976498	0.204824	0.912174	0.72812	0.996502	0.769292	13	2	1	1244	136.2	5.21	30.84	2	0.977	1.989	0.78	1.203	0.944	0.808	22.12	116.76	19.6	65.23	39.04	45.69	321229	340600	693906	250661	501592	494271	16.8	18.57	100.05	32.95	108.98	4.38	Not Found	Peak Found	High
FALSE	High	Master Protein	A0A0A0MT83	Isovaleryl-CoA dehydrogenase, mitochondrial OS=Homo sapiens OX=9606 GN=IVD PE=1 SV=1	0	168.014	66	16	0.744393	0.442476	0.859028	0.490458	0.218848	0.822959	135	16	1	426	46.6	8.05	495.99	16	1.064	1.149	1.094	1.178	1.168	1.047	40.17	44.93	32.99	44.62	43.11	40.82	2.31395e+07	2.83186e+07	2.85259e+07	3.08587e+07	3.0435e+07	3.48062e+07	26.13	13.95	12.31	12.66	15.19	22.84	High	High	High
FALSE	High	Master Protein	A0A0A0MTC1	E3 ubiquitin-protein ligase RNF213 OS=Homo sapiens OX=9606 GN=RNF213 PE=1 SV=1	0	58.556	2	7	0.929115	0.997655	0.894544	0.937305	0.991855	0.887371	22	7	1	5256	596.1	6.42	40.79	7	1.052	0.96	1.126	0.961	0.977	0.907	51.71	36.02	34.61	27.1	33.84	42.58	1.07581e+06	920308	777737	1.06599e+06	1.00213e+06	1.20229e+06	40.48	25.9	18.59	12.83	5.51	30.2	High	Peak Found	High
FALSE	High	Master Protein	A0A0A0MTH3	Integrin-linked protein kinase OS=Homo sapiens OX=9606 GN=ILK PE=1 SV=1	0	42.87	18	6	0.394262	0.725773	0.834777	0.102664	0.629584	0.979036	40	6	1	483	54.6	7.97	117.34	6	0.779	1.105	1.133	0.781	0.82	1.001	26.71	66.75	34.24	34.66	34.64	58.29	4.93702e+06	4.29897e+06	3.88003e+06	5.02198e+06	4.3292e+06	3.83467e+06	36.07	26.22	18.57	20.84	22.55	2.88	High	High	High
FALSE	High	Master Protein	A0A0A0MTH9	TATA-binding protein-associated factor 172 OS=Homo sapiens OX=9606 GN=BTAF1 PE=1 SV=1	0	20.446	3	3	0.929115	0.873772	0.900391	0.93227	0.960251	0.988454	8	3	1	1849	206.8	6.52	14.86	3	0.866	0.809	0.824	0.951	1.041	1.038	43.48	19.06	13.93	39.63	44.75	52.62	676840	1.01994e+06	864060	704196	909933	986632	68.85	32.25	3.62	29.6	61.58	22.8	High	Peak Found	High
FALSE	High	Master Protein	A0A0A0MTJ9	Neutral cholesterol ester hydrolase 1 OS=Homo sapiens OX=9606 GN=NCEH1 PE=1 SV=1	0	71.138	18	5	0.980808	0.447684	0.910256	0.945862	0.975885	0.876718	62	5	1	448	49.9	7.21	180.23	5	0.975	0.789	1.088	0.991	1.002	1.1	26.38	32.89	46.13	27.49	52.63	34.81	6.80157e+06	4.12331e+06	3.5317e+06	6.91327e+06	6.86022e+06	4.40633e+06	7.59	41.84	16.78	22.74	8.41	12.13	High	High	High
FALSE	High	Master Protein	A0A0A0MTK8	Hepatocyte nuclear factor 1-alpha OS=Homo sapiens OX=9606 GN=HNF1A PE=1 SV=1	0	58.593	13	5	0.818678	0.393561	0.707687	0.283302	0.381152	0.932006	25	5	1	662	70.6	6.46	78.72	5	1.176	1.769	1.373	1.464	1.591	0.917	26.33	13.53	32.17	33.49	19.17	22.2	338675	575683	611899	490964	673599	762988	27.93	53.51	34.46	43.85	30.2	10.57	High	High	High
FALSE	High	Master Protein	A0A0A0MTL5	S-phase kinase-associated protein 2 OS=Homo sapiens OX=9606 GN=SKP2 PE=1 SV=1	0.001	5.13	4	1							1	1	1	435	48.9	6.99	3.09	1																									Not Found	Not Found	Not Found
FALSE	High	Master Protein	A0A0A0MTS2	Glucose-6-phosphate isomerase (Fragment) OS=Homo sapiens OX=9606 GN=GPI PE=1 SV=1	0	601.845	60	30	0.977006	0.925893	0.980637	0.911396	0.840442	0.880808	808	30	1	573	64.8	9.04	3561.43	30	0.966	0.958	0.99	0.976	0.927	0.956	38.58	45.06	38.17	47.74	51.1	37.12	2.66177e+08	2.7095e+08	2.6172e+08	2.63065e+08	2.39294e+08	2.63063e+08	7.46	6.97	3.04	8.91	8.14	3.7	High	High	High
FALSE	High	Master Protein	A0A0A6YY96	Iron-responsive element-binding protein 2 OS=Homo sapiens OX=9606 GN=IREB2 PE=1 SV=1	0	78.869	15	9	0.832109	0.955281	0.309743	0.514607	0.933881	0.962586	32	9	1	963	105	7.05	100.29	9	1.158	0.911	0.624	0.813	0.878	1.061	38.71	49.24	19.52	31.63	49.39	53.35	795415	992888	1.40119e+06	930280	1.27527e+06	914434	41.98	11.61	10.46	29.63	9.43	45.49	High	High	Peak Found
FALSE	Medium	Master Protein	A0A0A6YYG3	T cell receptor beta variable 6-8 (Fragment) OS=Homo sapiens OX=9606 GN=TRBV6-8 PE=4 SV=5	0.033	1.589	25	1							1	1	1	113	12.3	7.8	3.31	1																									High	Not Found	Not Found
FALSE	High	Master Protein	A0A0B4J1R4	4-hydroxyphenylpyruvate dioxygenase OS=Homo sapiens OX=9606 GN=HPD PE=1 SV=1	0	175.334	53	15	0.0786842	0.962175	0.756543	0.987082	0.324604	0.838326	78	15	1	393	44.9	7.01	293.43	15	1.255	0.953	1.136	1.011	0.812	0.954	36.19	29.65	35.38	41.66	34.28	37.55	1.23019e+07	1.69086e+07	1.20856e+07	1.85717e+07	1.39917e+07	1.00354e+07	16.09	18.39	11.53	9.7	7.7	11.38	High	High	High
FALSE	High	Master Protein	A0A0B4J1R7	BORCS7-ASMT readthrough (NMD candidate) OS=Homo sapiens OX=9606 GN=BORCS7-ASMT PE=1 SV=1	0	7.292	12	1	0.936573	0.98787	0.974553	0.973808	2.12338e-16	2.27905e-16	2	1	1	106	11.7	6.79	4.95	1	1.052	0.935	0.896	1.022	0.01	0.01	19.32	5.82	33.19	21.11			403416	396567	372254	337988	372298		9.19	19.53	3.25	40.4	26.08		Peak Found	Peak Found	Peak Found
FALSE	High	Master Protein	A0A0B4J1S8	Phosphatidylinositol 4-kinase beta OS=Homo sapiens OX=9606 GN=PI4KB PE=1 SV=1	0	6.463	2	1	0.971606	0.332814	0.759051	0.72963	0.531298	0.899538	2	1	1	828	92.7	6.32	6.95	1	0.873	0.474	0.659	0.815	0.574	1.211	8.5	13.81	3.96	8.96	36.35	75.97	355648	314389	166571	234408	289913	201755	4.88	67.17	56.53	53.09	18.2	87.15	Peak Found	Peak Found	High
FALSE	High	Master Protein	A0A0B4J1V8	HCG2039996 OS=Homo sapiens OX=9606 GN=PPAN-P2RY11 PE=3 SV=1	0	45.285	10	4	0.950364	0.962175	0.849492	0.956403	0.933881	0.959219	23	4	1	794	87.9	9.51	98.29	4	0.853	0.869	1.186	0.962	0.876	0.966	74.2	41.28	18.03	39.37	38.29	40.34	559904	728286	692076	764716	685927	1.02395e+06	63.28	34.92	104.64	50.65	34.73	52.98	High	High	Peak Found
FALSE	High	Master Protein	A0A0B4J1V9	Helicase, lymphoid-specific, isoform CRA_b OS=Homo sapiens OX=9606 GN=HELLS PE=1 SV=1	0	16.701	6	4	0.124989	0.993521	0.261898	0.290485	0.996502	0.935179	31	4	1	884	102.7	7.65	47.58	4	1.583	0.949	0.516	1.381	0.982	1.115	38.24	62.19	12.26	71.69	67.98	29.57	971240	1.22924e+06	467592	90180.1	736652	843727	40.04		55.96		70.48	12.29	High	High	High
FALSE	High	Master Protein	A0A0B4J220	Chromosome 11 open reading frame 48, isoform CRA_c OS=Homo sapiens OX=9606 GN=C11orf98 PE=1 SV=1	0	29.934	28	4	0.996223	0.681962	0.738865	0.618723	0.218199	0.588993	20	3	1	123	14.2	11.53	40.28	4	0.967	0.804	0.792	0.896	0.69	0.859	32.14	15.46	18.59	19.31	17.22	28.46	2.75209e+06	2.89614e+06	2.63463e+06	2.27933e+06	3.04532e+06	2.99957e+06	32.63	42.97	40.93	26.17	44.23	37.5	Peak Found	High	High
FALSE	High	Master Protein	A0A0B4J2A0	Uncharacterized protein OS=Homo sapiens OX=9606 PE=1 SV=1	0	114.636	35	11	0.717783	0.929817	0.992808	0.807135	0.996502	0.962938	121	11	1	478	51.5	6.83	486.62	11	0.885	1.029	0.982	0.948	0.981	0.99	30.3	44.42	28.57	37.94	34.95	33.58	1.73553e+07	1.44789e+07	1.6446e+07	1.65514e+07	1.67367e+07	1.63188e+07	3.73	8.21	12.15	2.14	9.22	6.67	High	High	High
FALSE	High	Master Protein	A0A0B4J2C3	Translationally-controlled tumor protein OS=Homo sapiens OX=9606 GN=TPT1 PE=1 SV=1	0	187.987	49	8	0.597341	0.077034	0.376104	0.619755	0.132603	0.997196	292	5	1	197	22.6	5.24	1234.05	8	0.881	0.794	0.805	0.905	0.812	0.991	29.04	24.85	24.91	36.78	21.88	41.08	4.0507e+07	3.77751e+07	3.41701e+07	3.10722e+07	3.66049e+07	3.37206e+07	5.21	26.86	21.97	12.09	8.29	11.74	High	High	High
FALSE	High	Master Protein	A0A0B4J2E5	Uncharacterized protein OS=Homo sapiens OX=9606 GN=LOC102724159 PE=1 SV=1	0	51.944	8	6	0.648418	0.98787	0.910256	0.922254	0.955136	0.920412	42	5	1	919	102.4	6.2	143.55	6	1.212	0.943	1.098	1.066	1.045	1.123	38.42	20.46	29.45	23.84	28.73	31.11	952407	1.88835e+06	732482	1.22294e+06	1.20221e+06	1.2113e+06	32.48	30.25	27.4	7.42	49.78	10.39	High	High	High
FALSE	High	Master Protein	A0A0C4DFL7	Lanosterol 14-alpha demethylase OS=Homo sapiens OX=9606 GN=CYP51A1 PE=1 SV=1	0	76.814	25	10	0.917341	0.0388475	0.00220756	0.412298	9.7144e-07	0.00763924	106	10	1	509	57.2	8.53	362.66	10	0.905	1.326	0.52	1.2	1.729	1.263	21.33	49.87	6.69	24.36	40.82	26.98	6.96387e+06	4.94959e+06	1.21249e+07	3.27012e+06	8.47064e+06	1.48533e+07	6.64	39.33	22.67	32.69	19.42	23.22	High	High	High
FALSE	High	Master Protein	A0A0C4DFS6	Protein sprouty homolog 4 OS=Homo sapiens OX=9606 GN=SPRY4 PE=1 SV=1	0	42.267	20	3	0.397307	0.994989	1.30421e-06	0.856138	0.827965	0.87033	8	3	1	322	34.9	7.87	39.02	3	1.213	0.964	2.442	1.081	0.847	0.915	31.56	44.3	44.68	39.74	39.13	31.39	2.39683e+06	2.88993e+06	1.38806e+06	7.05585e+06	2.30228e+06	1.51241e+06	15.92	22.4	21.23	24.5	19.79	44	Peak Found	Peak Found	Peak Found
FALSE	High	Master Protein	A0A0C4DFX9	Negative elongation factor A OS=Homo sapiens OX=9606 GN=NELFA PE=1 SV=1	0	87.454	32	8	0.471887	0.955751	0.977567	0.485893	0.921477	0.912553	39	8	1	539	58.5	9.26	124.98	8	0.795	0.927	0.958	0.872	0.918	0.96	15.45	41.92	34.07	29.22	22.4	24.24	3.16936e+06	2.51323e+06	3.27948e+06	3.2436e+06	3.24214e+06	2.96411e+06	2.66	17.87	17.8	12.4	7.59	21.87	High	High	High
FALSE	High	Master Protein	A0A0C4DFY5	G-protein-coupled receptor family C group 5 member C OS=Homo sapiens OX=9606 GN=GPRC5C PE=1 SV=1	0.009	2.394	3	1							1	1	1	486	52.9	8.94	0	1																									Not Found	Not Found	Not Found
FALSE	High	Master Protein	A0A0C4DFZ2	Arylsulfatase A OS=Homo sapiens OX=9606 GN=ARSA PE=1 SV=1	0.001	5.11	6	2	0.692118	0.667208	0.772716	0.718467	0.817644	0.952295	2	2	1	509	53.8	6.07	2.37	2	1.293	0.648	1.235	0.845	0.733	0.936	28.57	15.07	39.63	28.66	34.03	35.53	565159	617919	516721	689205	648231	387656	20.31	8.92	39.2	32.86	43.62	40.22	Peak Found	Peak Found	Peak Found
FALSE	High	Master Protein	A0A0C4DG17	40S ribosomal protein SA OS=Homo sapiens OX=9606 GN=RPSA PE=1 SV=1	0	340.644	58	17	0.818678	0.547096	0.863458	0.496655	0.232132	0.99884	441	17	1	300	33.3	4.87	2124.58	17	1.04	0.887	0.924	0.879	0.838	0.991	36.43	36.96	28.8	32.32	29.02	36.57	3.04063e+08	3.25332e+08	2.90182e+08	2.84298e+08	2.95622e+08	2.67577e+08	5.73	18.43	17.4	4.06	6.11	17.87	High	High	High
FALSE	High	Master Protein	A0A0C4DG49	Poliovirus receptor OS=Homo sapiens OX=9606 GN=PVR PE=1 SV=1	0	6.229	8	2							3	2	1	417	45.3	6.52	2.2	2																									Not Found	Not Found	Not Found
FALSE	High	Master Protein	A0A0C4DG89	Probable ATP-dependent RNA helicase DDX46 OS=Homo sapiens OX=9606 GN=DDX46 PE=1 SV=1	0	98.858	20	16	0.999836	0.981081	0.800886	0.93999	0.84255	0.876718	83	16	1	1032	117.4	9.29	204.96	16	0.977	0.999	0.889	1.047	1.051	1.043	33.54	34.72	29.34	46.7	41.45	34.44	2.84106e+07	2.56925e+07	2.49875e+07	2.7221e+07	2.82374e+07	2.31224e+07	14.05	24.92	15.05	22.97	17.99	18.89	High	High	High
FALSE	High	Master Protein	A0A0C4DGH0	CD276 antigen OS=Homo sapiens OX=9606 GN=CD276 PE=1 SV=1	0	17.514	13	2	0.86826	0.642985	0.997306	0.695396	0.813792	0.331192	4	2	1	388	41.7	4.78	14.23	2	1.188	1.539	0.997	0.792	1.377	0.644	22.48	54.29	16.23	21.18	16.34	0.49	260412	320939	556739	259565	250187	358588	24.04	24.29	23.89		28.57		Peak Found	Peak Found	Peak Found
FALSE	High	Master Protein	A0A0C4DGQ5	Calpain small subunit 1 OS=Homo sapiens OX=9606 GN=CAPNS1 PE=1 SV=1	0	82.992	39	8	0.771553	0.0881939	0.935672	0.256218	0.32437	0.881954	64	8	1	322	33.8	6.23	231.91	8	0.856	1.312	1.069	0.826	1.269	1.063	43.43	79.32	75.19	26.08	58.68	68.66	4.11882e+06	2.41972e+06	7.1418e+06	6.05503e+06	4.43617e+06	6.19006e+06	17.86	73.82	46.12	41.62	10.31	32.72	High	High	High
FALSE	High	Master Protein	A0A0C4DGV4	Hepatitis B virus x interacting protein OS=Homo sapiens OX=9606 GN=LAMTOR5 PE=1 SV=1	0	31.189	12	1	0.950823	0.642017	0.987454	0.255532	0.428505	0.946962	9	1	1	173	18.1	5.5	46.28	1	0.925	0.804	0.963	0.825	0.754	0.975	11.54	6.89	10.65	9.59	25.46	38.89	3.78647e+06	3.54611e+06	2.92891e+06	3.64526e+06	3.12342e+06	2.85635e+06	4.93	21.61	16.81	20.96	14.28	35.93	Peak Found	High	High
FALSE	High	Master Protein	A0A0C4DGV8	Semaphorin-3B OS=Homo sapiens OX=9606 GN=SEMA3B PE=1 SV=1	0.003	4.287	2	1	0.877305	0.905896	0.94918	0.624032	0.331282	0.0493977	8	1	1	754	83.6	8.91	6.55	1	0.824	0.846	1.06	1.195	1.538	1.66	16.2	12.61	25.49	18.13	29.01	33.22	1.00479e+06	828110	849872	1.06513e+06	1.20063e+06	1.41067e+06	25.96	12.9	6.7	12.61	16.18	23.45	High	Peak Found	Peak Found
FALSE	Low	Master Protein	A0A0C4DH81	Dynein assembly factor 3, axonemal OS=Homo sapiens OX=9606 GN=DNAAF3 PE=1 SV=1	0.084	0.931	2	1	0.531593	0.899887	0.544087	0.987556	2.39694e-08	2.27339e-10	1	1	1	608	66.5	6.35	0	1	1.682	0.848	0.542	0.974	0.107	0.119	111.2	82.81	29.97	137.03	1.3	1.13	32461.8	38032.5	22640.4	16827.3	73421.7	5942.68	97.27	102.5	102.36	70.39	84.17	73.26	Peak Found	Peak Found	Peak Found
FALSE	High	Master Protein	A0A0D9SF50	Lys-63-specific deubiquitinase BRCC36 OS=Homo sapiens OX=9606 GN=BRCC3 PE=1 SV=1	0	12.38	5	1	0.950744	0.682945	0.373338	0.879841	0.75934	0.962586	16	1	1	317	36.1	6.2	72.51	1	0.87	0.679	0.62	1.087	0.725	1.069	15.53	16.86	28.76	48.33	40.65	78.32	822064	649456	557860	509665	893828	596228	15.18	25.09	36.72	65.15	51.46	58.38	High	High	High
FALSE	High	Master Protein	A0A0D9SF53	ATP-dependent RNA helicase DDX3X OS=Homo sapiens OX=9606 GN=DDX3X PE=1 SV=1	0	420.742	56	40	0.334065	0.0511589	0.957861	0.82511	0.28334	0.947026	570	13	1	733	81.4	8.07	2100.46	40	1.131	1.26	0.959	1.085	1.142	0.974	33.87	43.85	37.89	47.89	50.17	52.38	3.13735e+07	3.56095e+07	3.84871e+07	3.11186e+07	3.13036e+07	4.71485e+07	7.23	40.72	18.98	19.48	12.32	27.69	High	High	High
FALSE	High	Master Protein	A0A0D9SF60	Plakophilin-4 OS=Homo sapiens OX=9606 GN=PKP4 PE=1 SV=1	0	32.487	8	5	0.232143	2.18787e-07	0.612193	0.507714	0.350462	0.0313358	17	5	1	1208	133.9	9.09	43.21	5	1.458	2.718	1.253	0.827	1.417	0.675	102.32	100.67	47.11	43.86	67.83	44.25	1.35407e+06	925952	2.38174e+06	1.49534e+06	1.20414e+06	2.30879e+06	56.92	3.76	75.6	37.07	30.81	45.79	High	High	Peak Found
FALSE	High	Master Protein	A0A0D9SGE8	PHD finger protein 6 OS=Homo sapiens OX=9606 GN=PHF6 PE=1 SV=1	0	34.968	18	5	0.973034	0.924451	0.98532	0.732438	0.925381	0.966233	18	5	1	366	41.3	8.68	38.52	5	0.997	1.064	0.951	1.138	1.095	0.989	21.76	26.5	33.7	26.89	33.91	39.99	1.35175e+06	1.29225e+06	1.61186e+06	1.40556e+06	1.54942e+06	1.7181e+06	13.65	18.42	18.3	10.59	17.97	18.75	High	High	Peak Found
FALSE	High	Master Protein	A0A0G2JH68	Protein diaphanous homolog 1 OS=Homo sapiens OX=9606 GN=DIAPH1 PE=1 SV=1	0	100.641	14	12	0.950823	0.59887	0.996839	0.56135	0.960251	0.793281	79	12	1	1272	141.3	5.39	270.67	12	0.998	0.829	0.981	0.893	1.008	1.106	38.76	36.09	31.01	40.97	46.81	52.56	6.35577e+06	6.47648e+06	4.86817e+06	5.327e+06	5.61039e+06	5.72516e+06	2.46	16.42	21.44	26.48	16.11	7.14	High	High	High
FALSE	High	Master Protein	A0A0G2JIW1	Heat shock 70 kDa protein 1B OS=Homo sapiens OX=9606 GN=HSPA1B PE=1 SV=1	0	1072.33	79	61	0.293656	0.9604	0.936623	0.849452	0.493209	0.71752	1440	39	1	642	70.1	5.66	6136.54	61	1.128	1.017	1.062	1.077	1.106	1.052	34.45	39.26	41.09	41.82	47	34.74	3.2276e+08	3.43574e+08	3.08887e+08	3.51156e+08	3.3826e+08	3.19826e+08	2.39	5.83	7.53	6.25	3.28	17.52	High	High	High
FALSE	Medium	Master Protein	A0A0G2JJP1	TRIM15 OS=Homo sapiens OX=9606 GN=TRIM15 PE=1 SV=1	0.025	1.738	3	1	0.31727	0.893237	0.707687	0.27052	0.750369	0.934516	1	1	1	465	52.1	5.57	2.09	1	1.698	1.25	1.473	1.542	1.425	1.139	42.13	19.54	14.16	0.17	20.19	17.7	293809	498853	367317	432702	453185	418539		29.26	18.48	29.4	9.17	19.08	Peak Found	Not Found	Not Found
FALSE	Medium	Master Protein	A0A0G2JK64	Histone-lysine N-methyltransferase EHMT2 OS=Homo sapiens OX=9606 GN=EHMT2 PE=1 SV=1	0.012	2.184	1	1	3.96201e-06	0.00702526	0.000221215	0.207005	2.12338e-16	2.27905e-16	1	1	1	1267	138.7	6.04	2.18	1	0.152	0.246	0.179	0.612	0.01	0.01	0.19	1.12	0.26	25.67			440576	66886.1	108520	78770.3	269418		7.7		18.39		50.26		Not Found	Peak Found	Peak Found
FALSE	High	Master Protein	A0A0G2JL52	VARS2 OS=Homo sapiens OX=9606 GN=VARS2 PE=1 SV=1	0	85.666	15	10	0.764479	0.877935	0.964614	0.845592	0.933881	0.985892	43	10	1	1093	121.5	7.21	162.65	10	0.863	0.906	0.961	0.958	0.938	1.018	21.65	30.52	29.57	27.6	32.17	41.49	7.47753e+06	5.92565e+06	6.65129e+06	7.60028e+06	5.87441e+06	7.46213e+06	7.38	15.59	13.95	12.34	19.18	20.3	High	High	High
FALSE	High	Master Protein	A0A0G2JMZ8	Occludin OS=Homo sapiens OX=9606 GN=OCLN PE=1 SV=1	0	17.394	7	2	0.987579	0.903701	0.844199	0.538263	0.992647	0.899538	3	2	1	522	59.1	5.95	9.06	2	0.91	1.189	0.725	1.348	1.016	0.87	15.83	37.55	13.18	31.62	51.62	44.15	294286	267795	448959	185954	354966	358689	16.98	65.16	46.46	26.93	59.77	77.2	Peak Found	Peak Found	Peak Found
FALSE	High	Master Protein	A0A0G2JPB1	HLA class I histocompatibility antigen, Cw-6 alpha chain OS=Homo sapiens OX=9606 GN=HLA-C PE=1 SV=1	0.001	4.979	22	1	0.764479	0.901286	0.974553	0.533997	0.389036	0.528546	17	1	1	49	5.1	5.62	40.1	1	0.838	1.072	1.024	1.185	1.319	1.23	12.71	18.11	18.11	18.85	42.13	42.13	2.29787e+06	1.92496e+06	2.46445e+06	2.35203e+06	2.72282e+06	3.03146e+06	28.85	22.48	4.92	11.78	8.4	46.5	High	High	High
FALSE	High	Master Protein	A0A0G2JPP5	Protein scribble homolog OS=Homo sapiens OX=9606 GN=SCRIB PE=1 SV=1	0	115.48	16	14	0.742238	0.975724	0.848639	0.764121	0.935449	0.861075	75	11	1	1655	177.6	5.1	241.35	14	0.844	0.991	0.851	0.938	0.934	1.085	26.75	66.3	39.14	31.76	36.64	52.91	5.17311e+06	4.0045e+06	5.34853e+06	4.21925e+06	4.89593e+06	5.2684e+06	16.34	80.07	52.83	40.95	30.48	24.95	High	High	High
FALSE	High	Master Protein	A0A0G2JQH2	40S ribosomal protein S18 OS=Homo sapiens OX=9606 GN=RPS18 PE=1 SV=1	0	40.062	100	6	0.886326	0.393476	0.894251	0.416796	0.799709	0.836127	109	2	1	33	3.8	11	327.3	6	0.931	0.861	0.934	0.862	1.051	1.042	28.19	41.3	37.51	30.7	48.68	17.96	5.20756e+07	5.08176e+07	3.26502e+07	4.36938e+07	4.12388e+07	4.1046e+07	12.96	31.63	43.31	32.8	17.33	34.61	High	High	High
FALSE	High	Master Protein	A0A0J9YXF2	Paraoxonase 2, isoform CRA_a OS=Homo sapiens OX=9606 GN=PON2 PE=1 SV=1	0	144.409	46	7	0.727057	0.443347	0.645641	0.872389	0.613612	0.908625	83	7	1	375	41.5	5.72	320.11	7	0.883	0.83	0.846	0.966	0.861	1.044	32.02	32.34	39.1	49.59	34.37	61.14	1.23121e+07	1.16256e+07	1.10479e+07	1.0041e+07	1.05913e+07	1.03392e+07	26.7	4.61	13.16	9.82	14.38	8.69	High	High	High
FALSE	Low	Master Protein	A0A0U1RQF3	Uncharacterized protein OS=Homo sapiens OX=9606 PE=4 SV=1	0.083	0.941	1	1							2	1	1	1178	118.6	6.47	3.46	1																									Not Found	Not Found	Not Found
FALSE	High	Master Protein	A0A0U1RQK7	Eukaryotic translation initiation factor 4 gamma 3 OS=Homo sapiens OX=9606 GN=EIF4G3 PE=1 SV=1	0	98.417	6	11			2.18459e-16		2.12338e-16	2.27905e-16	136	2	1	1774	195.2	5.62	372.33	11			100		100	100										77164.1		389245							High	High	High
FALSE	High	Master Protein	A0A0U1RQM3	5-formyltetrahydrofolate cyclo-ligase OS=Homo sapiens OX=9606 GN=MTHFS PE=1 SV=1	0	12.411	22	2							2	2	1	232	26.1	8.66	3.22	2																									Not Found	Not Found	Not Found
FALSE	High	Master Protein	A0A0U1RQQ9	SCY1-like protein 2 OS=Homo sapiens OX=9606 GN=SCYL2 PE=1 SV=1	0	21.815	9	5	0.262172	0.254969	0.941492	0.589877	0.933881	0.00260022	14	5	1	933	104	8.22	25.75	5	0.558	0.456	0.868	1.253	0.849	2.337	20.86	11.04	50.17	57.97	48.92	58.72	607462	483007	262256	721574	659780	760283	50.03	25.01	28.55	75.79	42.8	69.1	High	Peak Found	High
FALSE	High	Master Protein	A0A0U1RRM6	Protein enabled homolog OS=Homo sapiens OX=9606 GN=ENAH PE=1 SV=1	0	89.27	18	8	0.953493	0.827275	0.95714	0.982535	0.964107	0.955536	55	8	1	802	87.3	7.77	166.65	8	0.933	1.067	0.936	1.024	1.012	1.04	29.76	35.13	45.1	53.14	47.05	30.01	4.86029e+06	5.33998e+06	5.39024e+06	5.65385e+06	5.84067e+06	5.11363e+06	19.64	16.68	15.39	7.07	42.66	8.07	High	High	High
FALSE	High	Master Protein	A0A0X1KG71	Negative elongation factor B OS=Homo sapiens OX=9606 GN=NELFB PE=1 SV=1	0	33.604	10	5	0.847907	0.864858	0.896001	0.777954	0.759489	0.967166	16	5	1	628	70	6.04	28.99	5	0.82	0.841	0.849	1.126	0.76	1.057	17.39	37.32	27.78	30.88	36.43	36.04	1.25987e+06	955616	886427	873443	1.03953e+06	915790	21.16	12.69	10.17	14.42	23.47	45.45	High	High	High
FALSE	High	Master Protein	A0A140T913	HLA class I histocompatibility antigen, A-3 alpha chain OS=Homo sapiens OX=9606 GN=HLA-A PE=1 SV=1	0	162.266	54	16	0.992355	0.873772	0.977567	0.170162	0.923512	0.452606	179	8	1	371	41.4	6.99	671.43	16	0.98	1.044	0.969	1.286	1.019	0.907	37.06	44.12	39.19	35.75	45.52	28.92	1.9027e+07	1.92579e+07	1.71939e+07	1.78756e+07	2.48083e+07	1.65688e+07	2.47	5.77	15.12	9.24	14.36	12.55	High	High	High
FALSE	Medium	Master Protein	A0A140T9E9	Bromodomain-containing protein 2 (Fragment) OS=Homo sapiens OX=9606 GN=BRD2 PE=1 SV=1	0.041	1.445	4	1	2.46457e-16	2.07853e-16	2.18459e-16	2.40305e-16	2.12338e-16	0.941733	1	1	1	807	88.4	9.09	0	1	100	100	100	100	100	0.899						27.85		271468	337303	158664	292289	303318		14.94	32.94	14.66	43.92	15.82	Not Found	Not Found	Not Found
FALSE	High	Master Protein	A0A140T9T7	Antigen peptide transporter 1 OS=Homo sapiens OX=9606 GN=TAP1 PE=1 SV=1	0	43.844	10	4	0.986016	0.962175	0.957861	0.59648	0.758551	0.600233	16	4	1	808	87.1	8.02	60.23	4	0.973	0.921	0.914	0.869	1.247	1.288	48.63	44.47	26.53	26.19	44.72	34.21	1.99276e+06	1.08431e+06	1.24101e+06	1.01422e+06	1.94139e+06	1.10388e+06	55.27	46.13	43.37	59.85	16.78	38.46	Peak Found	Peak Found	High
FALSE	High	Master Protein	A0A140TA63	Liver carboxylesterase 1 (Fragment) OS=Homo sapiens OX=9606 GN=CES1 PE=1 SV=1	0	106.286	78	12	0.0603356	0.800944	0.998347	0.157396	0.908395	0.948796	137	1	1	134	15.1	6.33	386	12	1.305	1.073	0.991	1.292	0.92	1.038	33.7	33.7	37.12	42.97	43.66	21.43	5.41297e+06	7.06193e+06	5.80767e+06	5.48617e+06	7.32818e+06	6.33237e+06	48.49	9.54	10.39	19.35	14.76	26.09	High	High	Peak Found
FALSE	High	Master Protein	A0A140TA86	MICOS complex subunit MIC13 OS=Homo sapiens OX=9606 GN=C19orf70 PE=1 SV=1	0	46.527	62	3	2.46457e-16	2.07853e-16	2.18459e-16	2.40305e-16	2.12338e-16	0.997717	8	3	1	140	15.4	9.03	27.6	3	100	100	100	100	100	1.022						0		1.62743e+06	704280	544141	506987	672752			9.48	34.23	76.02		Not Found	High	Not Found
FALSE	High	Master Protein	A0A1B0GTU4	Paxillin OS=Homo sapiens OX=9606 GN=PXN PE=1 SV=1	0	52.509	9	4	0.883261	0.934138	0.522464	0.988815	0.873692	0.937637	19	4	1	1081	115.8	5.64	74.13	4	1.103	1.068	1.3	1.013	1.175	0.949	45.06	44.27	23.03	38.17	32.31	53.91	967547	973111	1.31284e+06	1.5586e+06	884805	928730	17.05	59.84	74.13	13.72	44.8	68.01	High	Peak Found	High
FALSE	High	Master Protein	A0A1B0GUA3	KIF1-binding protein OS=Homo sapiens OX=9606 GN=KIF1BP PE=1 SV=1	0	26.573	18	5	0.86659	0.979633	0.912174	0.769626	0.814107	0.985892	7	5	1	646	74.7	5.76	18.07	5	1.128	1.01	1.11	1.152	1.22	0.99	36.18	41.75	35.82	46.45	18.04	16.37	566143	658229	825432	648524	786458	577278	42.78	33.14	37.32	41.05	32.01	56.59	Peak Found	Peak Found	Peak Found
FALSE	High	Master Protein	A0A1B0GUH1	Aminomethyltransferase OS=Homo sapiens OX=9606 PE=3 SV=1	0	68.714	10	3							18	3	1	482	52.9	8.07	76.69	3																									High	Not Found	High
FALSE	High	Master Protein	A0A1B0GUI1	Ral GTPase-activating protein subunit alpha-1 OS=Homo sapiens OX=9606 GN=RALGAPA1 PE=1 SV=1	0	8.625	2	2							2	2	1	2495	280.2	6.44	5.05	2																									Not Found	Not Found	High
FALSE	High	Master Protein	A0A1B0GUN9	Espin OS=Homo sapiens OX=9606 GN=ESPN PE=1 SV=1	0	20.711	4	2		2.07853e-16		2.40305e-16	2.12338e-16	0.367058	7	2	1	1362	147.3	6.62	15.92	2		100		100	100	0.641						0			506243		307150	324463							High	High	Not Found
FALSE	High	Master Protein	A0A1B0GV70	AP-4 complex accessory subunit Tepsin OS=Homo sapiens OX=9606 GN=TEPSIN PE=1 SV=1	0.003	3.715	7	1							2	1	1	593	62	7.34	3.29	1																									Not Found	Not Found	Not Found
FALSE	High	Master Protein	A0A1B0GVD3	Protein lin-28 homolog B OS=Homo sapiens OX=9606 GN=LIN28B PE=1 SV=1	0	60.442	34	6	0.950823	0.949802	0.74393	0.638487	0.992647	0.937904	80	6	1	258	27.9	9.13	253.93	6	0.999	1.008	1.178	1.137	0.977	0.974	32.24	32.08	33.05	39.1	37.05	27.36	4308184	4.38011e+06	4.43201e+06	5.27174e+06	4.92686e+06	4.18206e+06	5.56	7.79	6.78	9.86	17.61	8.31	High	High	High
FALSE	High	Master Protein	A0A1B0GVF3	Carnitine O-palmitoyltransferase 2, mitochondrial OS=Homo sapiens OX=9606 GN=CPT2 PE=1 SV=1	0	26.501	11	6	0.999836	0.101502	0.732216	0.656486	0.553983	0.0691868	21	6	1	670	75.2	8.5	46.57	6	0.972	0.605	0.781	0.879	0.784	1.462	41.67	15.38	19.7	29.11	34.26	74.45	2.42297e+06	2.6237e+06	1.13609e+06	1.23767e+06	1.09112e+06	3.56139e+06	33.84	21.72	57.65	41	54.4	52.03	High	High	High
FALSE	Low	Master Protein	A0A1B0GW41	Inhibitor of growth protein 5 OS=Homo sapiens OX=9606 GN=ING5 PE=1 SV=1	0.057	1.214	3	1							1	1	1	254	28.3	9.1	2.41	1																									Not Found	Not Found	Not Found
FALSE	High	Master Protein	A0A1C7CYX9	Dihydropyrimidinase-related protein 2 OS=Homo sapiens OX=9606 GN=DPYSL2 PE=1 SV=1	0	581.242	63	31	0.597341	0.885626	0.953145	0.776673	0.543424	0.683823	598	31	1	677	73.5	6.35	2659.38	31	0.883	1.04	0.969	1.098	1.098	1.055	19.87	34.45	24.35	24.43	38.36	30.45	1.5927e+08	1.50095e+08	1.72689e+08	1.55894e+08	1.75966e+08	1.76405e+08	7.69	9.9	7.4	4.85	3.59	18.85	High	High	High
FALSE	High	Master Protein	A0A1W2PNP0	GPI transamidase component PIG-T (Fragment) OS=Homo sapiens OX=9606 GN=PIGT PE=1 SV=1	0	10.542	3	2	0.987801	0.813139	0.912174	0.606751	0.960251	0.854638	10	2	1	580	65.9	8.65	22.72	2	0.977	1.116	0.893	1.15	0.947	1.125	35.91	19.85	22.09	28.1	31.86	37.84	3.19239e+06	3.36201e+06	1.95653e+06	2.78174e+06	2.94139e+06	2.56052e+06	6.84	33.38	61.08	20.88	29.04	14.89	High	Peak Found	High
FALSE	High	Master Protein	A0A1W2PNX8	Protein unc-45 homolog A OS=Homo sapiens OX=9606 GN=UNC45A PE=1 SV=1	0	78.262	12	10	0.796883	0.987301	0.977567	0.959126	0.879145	0.962586	63	10	1	1084	118.3	6.71	167.09	10	0.862	0.977	0.951	1.037	0.897	0.993	26.49	24.33	28.54	34.33	34.25	39.36	4.51393e+06	3.99517e+06	5.52678e+06	3.16078e+06	5.26701e+06	3.29121e+06	24.48	11.25	32.64	38.14	35.29	27.95	High	High	High
FALSE	High	Master Protein	A0A1W2PP10	Vacuolar protein sorting-associated protein 35 OS=Homo sapiens OX=9606 GN=VPS35 PE=1 SV=1	0	15.595	50	1	0.0819003	0.759794	0.993122	0.645821	0.960439	0.26245	16	1	1	46	5.4	5.11	96.43	1	0.704	0.85	0.996	0.911	0.956	1.234	14.67	41.43	40.97	13.35	15.61	56.81	5.21266e+06	3.27603e+06	4.43332e+06	4.00134e+06	4.72342e+06	5.47227e+06	21.42	13.61	46.19	34.5	14.9	28.28	High	High	High
FALSE	High	Master Protein	A0A1W2PPZ5	Transcription elongation factor A protein 1 OS=Homo sapiens OX=9606 GN=TCEA1 PE=1 SV=1	0	140.066	63	16	0.971606	0.966953	0.852492	0.932062	0.933881	0.904682	117	16	1	301	33.9	8.38	378.46	16	0.961	1.006	0.893	1.051	0.948	0.967	32.05	39.7	26.69	43.73	45.18	36.11	2.2099e+07	2.03706e+07	2.15327e+07	2.24553e+07	2.47604e+07	1.87356e+07	17.16	4.29	8.99	9.88	14.14	15.73	High	High	High
FALSE	High	Master Protein	A0A1W2PQ51	Probable ATP-dependent RNA helicase DDX17 OS=Homo sapiens OX=9606 GN=DDX17 PE=1 SV=1	0	478.523	64	45	0.986016	0.811103	0.999656	0.797807	0.710362	0.950792	601	35	1	731	80.4	8.37	1891.04	45	0.971	1.059	1.008	1.092	1.069	1.008	28.93	26.86	31.17	29.91	33.09	27.16	1.02222e+08	1.02212e+08	1.3465e+08	1.04185e+08	1.10151e+08	1.13088e+08	2.52	8.42	13.83	5.33	6.75	13.99	High	High	High
FALSE	High	Master Protein	A0A1W2PQE2	HLA class I histocompatibility antigen, B-46 alpha chain OS=Homo sapiens OX=9606 GN=HLA-B PE=4 SV=1	0	30.193	35	2	0.761041	0.725488	0.780748	0.254126	0.43326	0.773097	37	1	1	80	8.2	8.54	148.26	2	1.176	1.215	1.178	1.342	1.453	1.182	18.3	14.44	13.68	16.45	18.53	20.9	1.08887e+06	1.28715e+06	1.32286e+06	1.39468e+06	1.52965e+06	1.62227e+06	10.53	29.95	11.28	11.11	18.97	39.08	Peak Found	Peak Found	Peak Found
FALSE	High	Master Protein	A0A1W2PQS6	RPS10-NUDT3 readthrough OS=Homo sapiens OX=9606 GN=RPS10-NUDT3 PE=4 SV=1	0	96.704	28	10	0.728467	0.772511	0.71291	0.329826	0.958026	0.770159	200	1	1	291	33.1	9.29	637.37	10	1.252	1.262	1.296	1.403	1.026	0.813	39.44	48.71	29.21	36.37	58.57	35.29	533845	676748	831123	627712	749054	619430	46.33	17.22	23.23	59.68	11.27	39.6	Peak Found	Peak Found	Peak Found
FALSE	High	Master Protein	A0A1W2PRB8	Mediator of RNA polymerase II transcription subunit 17 OS=Homo sapiens OX=9606 GN=MED17 PE=3 SV=1	0	74.56	10	6	0.929115	2.60411e-10	0.619743	0.8392	0.14644	0.000207924	63	2	1	838	93.4	7.77	169.31	6	0.798	5.47	1.659	1.149	2.382	0.472	44.41	75.51	37.4	39.49	72.4	16.07	188632	150569	1.55729e+06	254427	218329	552688	46.99	76.39	33.66	67.74	16.56	76.88	High	Peak Found	High
FALSE	High	Master Protein	A0A1W2PRS1	Lysosome membrane protein 2 (Fragment) OS=Homo sapiens OX=9606 GN=SCARB2 PE=1 SV=1	0	21.831	12	4	0.772776	0.965612	0.230159	0.868733	0.96756	0.95279	22	4	1	519	58.1	5.15	66.69	4	1.117	1.014	1.488	1.077	1.035	0.974	29.49	32.53	36.64	30.97	28.09	22.15	2.22739e+06	1.9965e+06	1.62043e+06	3.05238e+06	2.17604e+06	1.63852e+06	28.46	45.2	34.73	19.18	24.91	37.16	Peak Found	High	High
FALSE	High	Master Protein	A0A286YFF7	Palmitoyl-protein thioesterase 1 OS=Homo sapiens OX=9606 GN=PPT1 PE=1 SV=1	0	108.801	28	5	0.235654	0.526378	0.895522	0.0288156	0.759035	0.8883	67	5	1	335	37.1	6.52	227.57	5	0.803	0.841	0.919	0.737	0.888	1.057	31.28	37.88	40.87	38.03	46.05	54	1.11315e+07	8.92825e+06	8.97458e+06	8.76083e+06	7.46827e+06	8.85177e+06	24.62	16.95	1.74	19.95	10.67	13.6	High	High	High
FALSE	High	Master Protein	A0A286YFF8	Protein MON2 homolog OS=Homo sapiens OX=9606 GN=MON2 PE=1 SV=1	0	13.396	4	4	0.995308	0.965612	0.931121	0.896031	0.977774	0.946962	4	4	1	1718	190.4	6.1	5.39	4	0.958	1.034	1.077	1.072	0.958	0.962	42.79	30.18	35.13	24.33	37.64	27.7	1.19765e+06	1.32514e+06	1.47856e+06	1.42974e+06	1.35371e+06	1.13785e+06	53.62	32.4	11.9	19.9	13.61	12.75	Peak Found	Peak Found	Peak Found
FALSE	High	Master Protein	A0AVT1	Ubiquitin-like modifier-activating enzyme 6 OS=Homo sapiens OX=9606 GN=UBA6 PE=1 SV=1	0	88.096	18	11	0.663023	0.810572	0.966435	0.946375	0.889228	0.587648	44	11	1	1052	117.9	6.14	117.13	11	1.107	1.065	1.047	1.043	0.911	0.904	43.11	51.39	45.4	43.91	43.59	35.43	5.51987e+06	8.18218e+06	7.44689e+06	1.00184e+07	8.94761e+06	7.07729e+06	31.68	23.48	13.51	7.03	13.27	22.56	High	High	Peak Found
FALSE	High	Master Protein	A0FGR8-6	Isoform 6 of Extended synaptotagmin-2 OS=Homo sapiens OX=9606 GN=ESYT2	0	37.999	9	5	0.973034	0.721252	0.999656	0.950483	0.544221	0.767721	22	5	1	942	104.6	9.33	57.52	5	0.945	0.82	0.983	1.041	0.8	0.899	26.5	22.43	23.35	24.36	19.38	29.99	4.96669e+06	1.98189e+06	1.90843e+06	4.43034e+06	5.49111e+06	3.93398e+06	41.08	33.77	14.48	17.97	7.42	29.76	High	Peak Found	Peak Found
FALSE	High	Master Protein	A0MZ66-3	Isoform 3 of Shootin-1 OS=Homo sapiens OX=9606 GN=SHTN1	0	39.689	18	7	0.870723	0.841742	0.987169	0.868733	0.890614	0.96432	35	7	1	649	73.6	5.45	95.76	7	0.871	0.839	0.999	0.948	1.114	0.983	16.28	50.14	35.09	45.73	60.57	45.5	1.8953e+06	1.70802e+06	1.57991e+06	2.7969e+06	1.95209e+06	1.63972e+06	2.03	21.42	12.51	25.53	32.55	23.29	High	High	High
FALSE	High	Master Protein	A1A5B4	Anoctamin-9 OS=Homo sapiens OX=9606 GN=ANO9 PE=1 SV=3	0.007	2.641	4	1	0.568373	0.993668	0.360862	0.879042	0.867335	0.767477	16	1	1	782	90.3	8.16	10.63	1	1.336	0.938	1.485	1.093	1.182	1.26	12.25	16.76	72.62	96.47	60.67	60.74	612560	818670	574746	909667	703344	1.02089e+06	11.64		20.94	77.17	175.1	66.48	Peak Found	High	Peak Found
FALSE	High	Master Protein	A1L0T0	Acetolactate synthase-like protein OS=Homo sapiens OX=9606 GN=ILVBL PE=1 SV=2	0	247.566	45	12	0.647371	0.0944198	0.785027	0.0406407	0.56596	0.805816	97	12	1	632	67.8	8.15	518.26	12	0.871	0.752	0.878	0.748	0.865	1.066	23.47	24.39	29.47	21.7	34.85	30.6	1.72295e+07	1.54085e+07	1.39469e+07	1.51544e+07	1.56455e+07	1.82639e+07	13.15	8.35	12.26	21.77	27.37	19.48	High	High	High
FALSE	High	Master Protein	A2A274	Aconitate hydratase, mitochondrial OS=Homo sapiens OX=9606 GN=ACO2 PE=1 SV=1	0	487.736	57	35	0.976745	0.795311	0.352522	0.859637	0.844059	0.975326	325	35	1	805	87.8	7.37	1362.51	35	0.988	1.063	1.235	1.074	1.041	1	35.08	45	39.85	38.93	42.35	44.97	4.40785e+07	4.19342e+07	4.75457e+07	6.36965e+07	4.77869e+07	5.19357e+07	2.5	14.55	14.33	8.07	5.31	13.39	High	High	High
FALSE	High	Master Protein	A2A2Q9	Protein AAR2 homolog OS=Homo sapiens OX=9606 GN=AAR2 PE=1 SV=1	0	20.739	5	2	0.839775	0.647723	0.714548	0.840028	0.666745	0.998105	4	2	1	398	45	7.46	9.36	2	1.229	1.573	1.464	0.859	1.583	1.006	69.62	51.59	48.82	47.72	74.25	89.81	238731	293471	480244	496235	198706	377874	58.08	83.13	29.87	39.52	34.7	86.62	Peak Found	Peak Found	High
FALSE	High	Master Protein	A2RRP1	Neuroblastoma-amplified sequence OS=Homo sapiens OX=9606 GN=NBAS PE=1 SV=2	0	27.019	3	4	0.996223		0.13013	0.456339		0.296171	23	4	1	2371	268.4	5.96	47.07	4	0.917		1.832	0.706		0.538	37.66		54.77	8.48		5.05	416735	524802	143928	687764	263661	75416	16.53	51.86	8.88	85.91	60.4	22.44	High	Peak Found	High
FALSE	High	Master Protein	A2VCL2	Coiled-coil domain-containing protein 162 OS=Homo sapiens OX=9606 GN=CCDC162P PE=2 SV=3	0.003	3.912	2	1	0.801266	0.0136062	0.154147	0.144127	0.695614	0.130589	47	1	1	907	103.8	7.9	0	1	1.044	1.284	1.305	1.298	1.072	0.873	37.72	31	52.92	29.04	52.92	29.53	6.67872e+07	6.97064e+07	1.01682e+08	1.07275e+08	9.21932e+07	8.87952e+07	27.28	14.64	22.37	41.18	18.45	37.52	High	High	High
FALSE	High	Master Protein	A3KMH1	von Willebrand factor A domain-containing protein 8 OS=Homo sapiens OX=9606 GN=VWA8 PE=1 SV=2	0	21.033	4	5	0.995214	0.975724	0.953145	0.959126	0.959002	0.946962	23	5	1	1905	214.7	7.4	42.71	5	0.966	0.917	0.89	1.039	0.922	0.95	18.55	24.03	28.56	25.41	31.82	38.12	868038	829796	908336	762069	962604	863360	9.59	7.26	26.45	48.29	17.97	20.78	High	Peak Found	High
FALSE	High	Master Protein	A3KN83	Protein strawberry notch homolog 1 OS=Homo sapiens OX=9606 GN=SBNO1 PE=1 SV=1	0	35.396	5	3	0.962219	0.752939	0.842373	0.93546	0.582116	0.948083	7	3	1	1393	154.2	7.88	21.35	3	1.014	1.481	1.369	1.07	1.696	0.925	29.74	63.25	1.13	3.96	20.82	45.58	228211	231367	338022	312344	244191	387009	1.08	56.13	55.85		14.92	32.7	Not Found	Peak Found	Peak Found
FALSE	High	Master Protein	A4D1E9	GTP-binding protein 10 OS=Homo sapiens OX=9606 GN=GTPBP10 PE=1 SV=1	0	13.132	10	2	0.844473	0.952459	0.842373	0.557308	0.826174	0.993658	19	2	1	387	42.9	9.03	47.08	2	0.824	0.905	1.146	0.838	0.836	1.026	50.78	41.61	42.89	33.63	49.89	83.19	1.14208e+06	1.09525e+06	1.11962e+06	1.51985e+06	1.19394e+06	1.40985e+06	20.84	9.01	33.56	29.8	28.32	51.3	High	High	Peak Found
FALSE	High	Master Protein	A4D1P6	WD repeat-containing protein 91 OS=Homo sapiens OX=9606 GN=WDR91 PE=1 SV=2	0	10.172	4	2	0.886702	0.87501	0.904141	0.776516	0.969455	0.948083	5	2	1	747	83.3	6.58	10.1	2	0.792	1.178	0.77	1.155	1.073	0.93	4.66	52.63	21.36	47.67	28.96	28.89	286827	747967	745736	459839	856716	345432	80.08	14.28	15.39	37.34	46.52	50.6	Peak Found	Peak Found	Peak Found
FALSE	Medium	Master Protein	A4UGR9-8	Isoform 8 of Xin actin-binding repeat-containing protein 2 OS=Homo sapiens OX=9606 GN=XIRP2	0.041	1.449	1	1							2	1	1	3549	401.9	6.33	2.27	1																									Not Found	Not Found	Not Found
FALSE	High	Master Protein	A5A3E0	POTE ankyrin domain family member F OS=Homo sapiens OX=9606 GN=POTEF PE=1 SV=2	0	147.175	14	11	0.000107898	4.63103e-09	0.941492	0.0139573	0.00081591	0.00149327	567	2	1	1075	121.4	6.2	1823.73	11	0.675	0.535	1.043	0.717	0.687	1.285	10.31	5.81	28.63	14.81	12.12	39.56	2.65186e+07	1.79071e+07	1.41807e+07	2.76531e+07	1.95506e+07	1.82253e+07	4.9	21.13	24.07	29.66	41.79	50.04	High	High	High
FALSE	High	Master Protein	A5D8V6	Vacuolar protein sorting-associated protein 37C OS=Homo sapiens OX=9606 GN=VPS37C PE=1 SV=2	0	15.063	5	1	0.995318	0.993668	0.788009	0.700381	0.99045	0.992898	18	1	1	355	38.6	5.21	43.1	1	0.935	1.088	1.501	0.773	1.071	0.979	34.88	19.12	20.33	22.57	16.74	12.35	115414	120495	125548	174533	97385.3	121821	36.29	24.01	8.34	9.36	22.55	35.84	High	High	High
FALSE	High	Master Protein	A5YKK6	CCR4-NOT transcription complex subunit 1 OS=Homo sapiens OX=9606 GN=CNOT1 PE=1 SV=2	0	63.916	8	12	0.848178	0.832595	0.993679	0.878648	0.996502	0.930458	49	12	1	2376	266.8	7.11	118.96	12	0.88	0.874	0.973	0.968	0.979	1.059	34.18	29.59	36.87	34.56	51.6	26.89	5.43398e+06	4.40374e+06	4.73174e+06	4.77184e+06	4.87712e+06	5.61188e+06	9.22	13.29	13.47	5.62	14.81	16.87	High	High	High
FALSE	High	Master Protein	A6NC98	Coiled-coil domain-containing protein 88B OS=Homo sapiens OX=9606 GN=CCDC88B PE=1 SV=1	0.007	2.539	1	2	0.929115	0.60957	0.999656	0.622733	0.985387	0.330048	3	1	1	1476	164.7	5.11	1.63	2	0.829	0.614	0.947	0.803	0.989	1.544	17.21	5.29	12.69	19.43	33.35	34.05	641937	506872	394106	608077	515696	608655	14.13	33.47	6.15	1.06	22.62	32.99	Peak Found	High	Peak Found
FALSE	High	Master Protein	A6NCE7	Microtubule-associated proteins 1A/1B light chain 3 beta 2 OS=Homo sapiens OX=9606 GN=MAP1LC3B2 PE=2 SV=1	0.004	3.652	13	1	0.970371	0.882002	0.134124	0.784287	0.976501	0.894469	2	1	1	125	14.6	8.68	6.91	1	0.884	0.783	0.475	0.873	0.908	1.16	38.51	20.01	20.43	51.92	47.69	28.89	587526	576997	538595	505045	664050	611612	58.08	29	12.08	40.61	26.93	22.85	High	Peak Found	Peak Found
FALSE	High	Master Protein	A6NCS6	Uncharacterized protein C2orf72 OS=Homo sapiens OX=9606 GN=C2orf72 PE=1 SV=2	0	76.633	52	8	0.690121	0.657402	0.360779	0.908711	0.771872	0.949319	55	8	1	295	30.5	8.34	169.09	8	0.855	1.111	0.763	0.975	1.109	1.053	29.93	48.69	23.4	44.98	44.73	40.02	7.18623e+06	7.40956e+06	4.55451e+06	7.89555e+06	5.69877e+06	4.72983e+06	67.82	38.54	10.17	42.91	56.31	14.34	High	High	High
FALSE	High	Master Protein	A6NDG6	Glycerol-3-phosphate phosphatase OS=Homo sapiens OX=9606 GN=PGP PE=1 SV=1	0	120.256	54	8	0.840123	0.96437	0.260942	0.682889	0.760585	0.510965	115	8	1	321	34	6.14	432.43	8	0.911	0.952	0.757	0.919	0.889	0.902	24.01	31.4	22.18	34.66	41.89	29.23	1.01795e+07	9.0246e+06	1.0812e+07	7.48413e+06	9.99472e+06	8.7889e+06	21.67	12.92	5.55	4.16	19.27	14.18	High	High	High
FALSE	High	Master Protein	A6NDU8	UPF0600 protein C5orf51 OS=Homo sapiens OX=9606 GN=C5orf51 PE=1 SV=1	0	23.994	17	2	2.46457e-16	2.07853e-16	2.18459e-16	2.40305e-16	2.12338e-16	0.000698262	6	2	1	294	33.6	5.26	30.8	2	100	100	100	100	100	0.535						7.83		910660	1.60293e+06	337867	744065	857148		32.49	25.67		25.87		Not Found	High	Not Found
FALSE	High	Master Protein	A6NED2	RCC1 domain-containing protein 1 OS=Homo sapiens OX=9606 GN=RCCD1 PE=1 SV=1	0	9.675	9	1							3	1	1	376	40.1	5.27	12.57	1																									Not Found	High	Not Found
FALSE	High	Master Protein	A6NEL0	Non-histone chromosomal protein HMG-14 OS=Homo sapiens OX=9606 GN=HMGN1 PE=1 SV=1	0	15.595	29	1	0.973034	0.993521	0.50097	0.486512	0.970649	0.964752	7	1	1	116	12.4	9.41	35.58	1	0.924	0.975	0.63	0.769	1.029	1.065	20.32	48.12	12.4	52.78	58.65	47.13	805390	821080	738910	443759	541658	787064	27.27	28.33	36.58	33.12	86.74	45.81	High	Peak Found	High
FALSE	High	Master Protein	A6NFM0	DNA-directed RNA polymerase II subunit RPB11-b1 OS=Homo sapiens OX=9606 GN=POLR2J2 PE=4 SV=1	0	15.595	15	1	0.829564	0.338517	0.840063	0.271316	0.287118	0.975968	10	1	1	158	17.2	5.82	53.53	1	1.139	0.586	1.148	0.729	0.567	0.967	36.39	31.61	0.32	22.53	11.81	83.4	1.13024e+06	1.11932e+06	492653	1.29736e+06	669923	476511	30.5	19.79	90.59		33.58	44.71	High	High	High
FALSE	High	Master Protein	A6NFX8	ADP-sugar pyrophosphatase OS=Homo sapiens OX=9606 GN=NUDT5 PE=1 SV=1	0	137.157	50	11	0.796883	0.39802	0.941492	0.635527	0.325528	0.965855	132	11	1	232	25.9	5.19	513.13	11	1.054	0.836	1.05	0.908	0.836	0.988	33.51	24.42	32.69	33.31	30.27	37.41	2.64561e+07	2.98368e+07	2.09767e+07	3.1393e+07	2.36315e+07	2.08811e+07	2.05	14.73	14.03	23.39	27.09	35.28	High	High	High
FALSE	Medium	Master Protein	A6NGQ3	Obscurin OS=Homo sapiens OX=9606 GN=OBSCN PE=1 SV=5	0.035	1.541	0	1							3	1	1	8923	972.4	5.99	0	1																									Not Found	Not Found	Not Found
FALSE	High	Master Protein	A6NHB5	Zinc finger MYM-type protein 3 OS=Homo sapiens OX=9606 GN=ZMYM3 PE=1 SV=1	0	35.18	6	6	0.969924	0.970933	0.71647	0.700381	0.740473	0.668305	19	6	1	1372	152.5	6.35	44.77	6	0.917	1.027	0.766	1.152	1.237	1.201	20.47	15.92	12.28	29.53	16.36	24.96	1.20277e+06	880392	1.39873e+06	810000	1.26199e+06	2.14751e+06	31.37	32.68	28.11	16.08	23.97	20.71	Peak Found	High	High
FALSE	High	Master Protein	A6NHL2	Tubulin alpha chain-like 3 OS=Homo sapiens OX=9606 GN=TUBAL3 PE=1 SV=2	0	121.171	10	6							234	1	1	446	49.9	6.05	671.65	6																									Not Found	Not Found	Not Found
FALSE	High	Master Protein	A6NHR9	Structural maintenance of chromosomes flexible hinge domain-containing protein 1 OS=Homo sapiens OX=9606 GN=SMCHD1 PE=1 SV=2	0	181.127	17	23	0.997491	0.829587	0.878033	0.658905	0.839584	0.912553	98	23	1	2005	226.2	7.3	275.5	23	0.966	0.887	0.882	0.914	0.89	0.968	33.75	28.68	25.63	34.36	29.02	36.68	6.68075e+06	6.07401e+06	6.58551e+06	6.93113e+06	6.56607e+06	6.18065e+06	30.65	7.95	16.6	8.62	12.7	24.34	High	High	High
FALSE	Low	Master Protein	A6NI79	Coiled-coil domain-containing protein 69 OS=Homo sapiens OX=9606 GN=CCDC69 PE=1 SV=1	0.088	0.906	13	1	0.00094535	2.07853e-16	0.110099	0.000146572	0.505568	2.27905e-16	2	1	1	296	34.8	5.76	3.16	1	0.42	0.01	0.588	0.493	0.695	100	6.94		11.69	9.17	17.07		1.41519e+06	594545		832334	698263	984148	36.24			21.18	5.96	15.11	Not Found	High	Peak Found
FALSE	High	Master Protein	A6NIH7	Protein unc-119 homolog B OS=Homo sapiens OX=9606 GN=UNC119B PE=1 SV=1	0.004	3.578	13	1		2.07853e-16	2.18459e-16			2.27905e-16	1	1	1	251	28.1	5.68	3.89	1		100	100			0.01									259334	226026					38.56				Not Found	Not Found	Not Found
FALSE	High	Master Protein	A6NJ78	Probable methyltransferase-like protein 15 OS=Homo sapiens OX=9606 GN=METTL15 PE=1 SV=1	0	9.563	7	1							1	1	1	407	46.1	8.62	5.23	1																									Not Found	High	Not Found
FALSE	Medium	Master Protein	A6NKD9	Coiled-coil domain-containing protein 85C OS=Homo sapiens OX=9606 GN=CCDC85C PE=1 SV=1	0.011	2.243	2	1	0.0268552	0.258865	0.767319	0.00122022	0.118038	0.535953	2	1	1	419	45.2	6.96	4.58	1	2.382	2.365	1.468	2.571	2.68	1.527	136.05	132.18	116.28	127.51	178.06	66.56	174762	597941	249515	349340	471323	404210	117.73	44.3	65.31	55.41	49.32	25.18	Peak Found	Not Found	Peak Found
FALSE	High	Master Protein	A6NKF1	SAC3 domain-containing protein 1 OS=Homo sapiens OX=9606 GN=SAC3D1 PE=1 SV=2	0	25.967	5	1	0.644811	0.750784	0.953145	0.00128499	0.714442	0.442372	6	1	1	404	43.5	8.69	12.27	1	1.525	1.592	1.153	0.334	1.561	1.679	55.08	99.87	76.7	4.06	43.19	111.98	89772.9	174663	214349	40694.2	36423.2	170105	69.22	34.8	13.31	122.29	38.42	14.73	Peak Found	High	Peak Found
FALSE	Low	Master Protein	A6NMD2	Golgin subfamily A member 8J OS=Homo sapiens OX=9606 GN=GOLGA8J PE=3 SV=3	0.089	0.904	3	1							1	1	1	632	71.7	8.29	0	1																									Not Found	Not Found	High
FALSE	Medium	Master Protein	A6NMQ1	DNA polymerase OS=Homo sapiens OX=9606 GN=POLA1 PE=1 SV=1	0.015	2.096	1	1							3	1	1	1468	166.4	5.81	6.59	1																									Not Found	Not Found	Not Found
FALSE	High	Master Protein	A8K878	Mesencephalic astrocyte-derived neurotrophic factor OS=Homo sapiens OX=9606 GN=MANF PE=1 SV=1	0	206.798	56	15	0.61327	0.544055	0.800886	0.609096	0.89638	0.776395	195	15	1	185	21.1	8.92	722.1	15	0.884	0.88	0.904	0.903	0.942	1.049	28.78	37.44	37.29	38.22	42.42	49.08	4.31036e+07	4.09714e+07	3.72454e+07	4.20331e+07	4.50326e+07	4.29823e+07	20.38	25.48	5.71	19.17	25.47	6.91	High	High	High
FALSE	Low	Master Protein	A8MT70-2	Isoform 2 of Zinc finger B-box domain-containing protein 1 OS=Homo sapiens OX=9606 GN=ZBBX	0.092	0.887	1	1							1	1	1	839	95.7	5.57	0	1																									Not Found	Not Found	Not Found
FALSE	High	Master Protein	A8MUM1	EARP-interacting protein OS=Homo sapiens OX=9606 GN=EIPR1 PE=1 SV=2	0	20.904	17	3	0.894472	0.740126	0.559386	0.309516	0.769994	0.99884	16	3	1	414	46.3	5.07	46.63	3	1.112	1.247	1.333	1.363	1.282	1.028	12.25	12.6	21.11	16.19	11.89	17.09	804590	844079	924146	1.0726e+06	1.00237e+06	955352	10.57	13.28	42.17	21.19	13.33	11.73	Peak Found	High	High
FALSE	High	Master Protein	A8MUS3	60S ribosomal protein L23a OS=Homo sapiens OX=9606 GN=RPL23A PE=1 SV=1	0	177.088	38	11	0.929806	0.993668	0.964614	0.945862	0.992647	0.95279	242	11	1	194	21.9	10.48	966.48	11	0.946	0.996	0.976	1.043	0.987	1.007	22.56	26.2	28.62	25.13	32.46	29.38	1.49963e+08	1.44356e+08	1.49893e+08	1.44882e+08	1.54315e+08	1.31226e+08	4.26	6.25	9.1	8.28	6.87	9.26	High	High	High
FALSE	High	Master Protein	A8MXP9	Matrin-3 OS=Homo sapiens OX=9606 GN=MATR3 PE=1 SV=1	0	668.412	53	40	0.974048	0.962175	0.76069	0.975391	0.738603	0.52466	708	40	1	895	99.9	6.04	3093.99	40	0.965	1.016	0.898	1.007	1.064	1.073	33.24	42.39	29.5	47.37	41.85	42.84	1.99999e+08	1.80355e+08	1.9568e+08	1.74901e+08	1.87472e+08	2.24652e+08	5.45	2.42	8.95	5.97	7.11	10.02	High	High	High
FALSE	Low	Master Protein	A8MXQ7	Putative IQ motif and ankyrin repeat domain-containing protein LOC642574 OS=Homo sapiens OX=9606 PE=5 SV=2	0.08	0.959	2	1							1	1	1	604	68.3	6.52	0	1																									Not Found	High	Not Found
FALSE	High	Master Protein	A9Z1X7	Serine/arginine repetitive matrix protein 1 OS=Homo sapiens OX=9606 GN=SRRM1 PE=1 SV=1	0	41.185	5	2	0.94214	0.943687	0.883847	0.260996	0.887274	0.986886	22	2	1	913	103.3	11.85	141.03	2	1.025	0.838	0.83	0.736	0.8	0.987	56.13	28.22	22.65	22.63	27.49	20.9	699662	611239	373585	1.11995e+06	1.29535e+06	525694	67.67	96.37	83.13	40.15	18.91	72.76	Peak Found	High	Peak Found
FALSE	High	Master Protein	B0QY89	Eukaryotic translation initiation factor 3 subunit L OS=Homo sapiens OX=9606 GN=EIF3L PE=1 SV=1	0	258.925	39	23	0.796883	0.897861	0.948556	0.940386	0.804015	0.933044	275	23	1	607	70.9	6.65	1189.01	23	1.047	1.037	1.044	1.047	1.046	1.018	37.24	48.41	39.16	40.7	37.79	34	3.37257e+07	3.75753e+07	3.86347e+07	3.47403e+07	3.31122e+07	3.24117e+07	14.29	7.6	28.39	17.66	19.71	11.92	High	High	High
FALSE	High	Master Protein	B0QZ18	Copine-1 OS=Homo sapiens OX=9606 GN=CPNE1 PE=1 SV=1	0	259.089	44	21	0.569963	0.353641	0.691582	0.786493	0.205431	0.969157	298	21	1	542	59.7	6.04	1237.8	21	1.084	1.143	1.15	1.095	1.161	0.981	28.42	37.89	40.04	34.79	38.78	33.94	5.69685e+07	5.76152e+07	5.97537e+07	6.55682e+07	5.67345e+07	5.94864e+07	3.08	8.61	5.74	2	12.68	8.69	High	High	High
FALSE	High	Master Protein	B0QZ40	COMM domain-containing protein 6 OS=Homo sapiens OX=9606 GN=COMMD6 PE=1 SV=1	0	8.236	23	2	0.848501	0.629115	0.918393	0.490458	0.857642	0.805	5	2	1	100	11.6	9.61	13.87	2	0.838	0.753	1.088	0.816	0.854	1.205	12.18	13.45	29.27	20.25	21.91	44.03	1.35647e+06	1.06445e+06	1.034e+06	982239	963352	1.11776e+06	37.07	13.35	4.08	52.19	31.73	16.71	Peak Found	Peak Found	High
FALSE	High	Master Protein	B0YIW2	Apolipoprotein C-III OS=Homo sapiens OX=9606 GN=APOC3 PE=1 SV=1	0	13.479	14	1	0.906984	0.962273	2.18459e-16	0.987556	0.663898	0.493519	1	1	1	117	12.8	8.18	4.65	1	0.793	0.865	0.01	0.987	1.347	1.436	12.51	20.16		21.67	19.3	16.22	522418	408547	435326		515743	683740	20.77	13.34	12.62		6.26	15.51	Peak Found	Peak Found	Peak Found
FALSE	High	Master Protein	B0YIW6	Archain 1, isoform CRA_a OS=Homo sapiens OX=9606 GN=ARCN1 PE=1 SV=1	0	206.267	47	23	0.870518	0.813139	0.836006	0.708526	0.711013	0.962586	276	23	1	552	61.6	5.85	952.36	23	0.928	0.931	0.916	0.925	0.904	0.979	23.33	28.45	26.5	30.08	25.97	29.15	5.80417e+07	5.94282e+07	6.29321e+07	5.61877e+07	5.81364e+07	5.43065e+07	7.48	10.2	11.51	5.57	7.31	17.63	High	High	High
FALSE	High	Master Protein	B1AHD1	NHP2-like protein 1 OS=Homo sapiens OX=9606 GN=SNU13 PE=1 SV=1	0	181.716	44	9	0.950823	0.970933	0.952757	0.942534	0.874186	0.527536	192	9	1	132	14.6	8.46	772.07	9	1	1.01	0.968	1.045	1.032	0.916	23.8	35.17	28.72	27.2	36.46	28.44	6.02425e+07	4.98634e+07	5.49891e+07	5.10626e+07	5.94282e+07	5.59929e+07	8.77	11.53	10.89	6.54	20.07	17.67	High	High	High
FALSE	High	Master Protein	B1AK88	Capping protein (Actin filament) muscle Z-line, beta, isoform CRA_d OS=Homo sapiens OX=9606 GN=CAPZB PE=1 SV=1	0	266.63	65	21	0.973034	0.847996	0.955886	0.497207	0.898522	0.954218	264	21	1	301	33.8	6.43	870.43	21	0.965	1.052	1.044	1.175	1.025	1.006	28.96	42.34	37.03	35.02	34.37	37.97	7.03143e+07	6.7044e+07	7.69165e+07	8.2522e+07	8.02111e+07	7.37827e+07	5.14	5.04	7.14	18.79	5.55	7.35	High	High	High
FALSE	High	Master Protein	B1AKJ5	Nardilysin OS=Homo sapiens OX=9606 GN=NRDC PE=1 SV=1	0	35.42	7	5	0.698737	0.966711	0.999656	0.681775	0.876875	0.899538	11	5	1	1219	139.3	5	32.23	5	1.158	1.022	0.975	0.885	0.854	0.928	24.48	29.42	41.17	21.88	31.21	23.17	1.80582e+06	2.10429e+06	1.54916e+06	1.66072e+06	1.20888e+06	1.26772e+06	7.3	37.39	29.84	38.99	34.2	48.09	Peak Found	High	High
FALSE	High	Master Protein	B1AKR6	Dynein light chain roadblock-type 1 OS=Homo sapiens OX=9606 GN=DYNLRB1 PE=1 SV=1	0	84.545	36	4	0.333823	0.522473	0.976698	0.00762392	0.680547	0.947026	43	4	1	148	16.2	7.02	174.52	4	0.82	0.836	1.032	0.703	0.862	1.03	19.82	20.18	34.07	30.49	26.07	34.42	8.74698e+06	1.04146e+07	9.80156e+06	1.24599e+07	8.85371e+06	9.12571e+06	35	23.03	14.81	18.13	8.95	16.01	High	High	High
FALSE	High	Master Protein	B1ALM5	Transmembrane protein 9 OS=Homo sapiens OX=9606 GN=TMEM9 PE=1 SV=1	0	5.959	7	1	0.476926	0.967863	0.814127	0.681775	0.796969	0.722818	9	1	1	186	20.9	6.65	24.11	1	1.485	1.082	1.379	1.244	1.363	1.359	25.07	37.64	35.14	17.43	29.05	39.48	330174	500029	363026	374304	387940	361992	15.47	24.79	29.65	38.52	10.72	22.88	High	Peak Found	Peak Found
FALSE	High	Master Protein	B1ANH3	Guanylate kinase (Fragment) OS=Homo sapiens OX=9606 GN=GUK1 PE=1 SV=1	0	20.711	13	2	0.785706	0.074818	0.874248	0.929259	0.710362	0.946962	19	2	1	272	30.1	6.68	69.69	2	1.11	1.529	0.845	1.056	1.199	0.978	55.7	78.66	51.92	46.09	52.8	43.07	1.90887e+06	2.61794e+06	3.2451e+06	1.92243e+06	2.25759e+06	3.09452e+06	60.16	27.94	27.65	44.59	21.11	25.57	Peak Found	High	High
FALSE	High	Master Protein	B2RUZ4	Small integral membrane protein 1 OS=Homo sapiens OX=9606 GN=SMIM1 PE=1 SV=1	0.004	3.706	28	1							1	1	1	78	8.7	9.03	0	1																									Peak Found	Peak Found	Peak Found
FALSE	High	Master Protein	B3KS98	Eukaryotic translation initiation factor 3 subunit H OS=Homo sapiens OX=9606 GN=EIF3H PE=1 SV=1	0	181.26	46	13	0.244249	0.399619	0.895558	0.490458	0.671752	0.979036	124	13	1	366	41.6	7.33	551.18	13	0.829	0.836	0.911	0.877	0.887	1.011	39.05	32.05	40.91	39.58	51.2	42.34	2.78601e+07	2.52478e+07	1.77217e+07	1.90301e+07	2.32212e+07	1.98141e+07	17.5	27.78	31.35	24.42	12.04	23.65	High	High	High
FALSE	High	Master Protein	B4DJL6	Integrator complex subunit 14 OS=Homo sapiens OX=9606 GN=INTS14 PE=1 SV=1	0	15.041	8	2	0.995308	0.983591	0.865691	0.911396	0.890614	0.946962	3	2	1	554	61.3	5.15	9.33	2	0.923	0.915	0.729	0.928	0.803	1.088	21.13	43.57	20.02	37.3	12.88	58.32	499513	836205	355290	323190	721724	647622	7.63	29.42	95.64	30.07	28.55	60.23	Peak Found	Peak Found	Peak Found
FALSE	High	Master Protein	B4DL54	CHURC1-FNTB readthrough OS=Homo sapiens OX=9606 GN=CHURC1-FNTB PE=2 SV=1	0	11.334	4	1							1	1	1	471	52.8	5.88	3.34	1																									Not Found	Not Found	High
FALSE	High	Master Protein	B4DLJ1	Upstream stimulatory factor 2 OS=Homo sapiens OX=9606 GN=USF2 PE=1 SV=1	0.003	4.136	3	1	0.771553	0.997655	0.55057	0.955571	0.963102	0.980088	6	1	1	349	36.6	5.57	7.31	1	0.66	1	0.547	1.046	0.916	0.965	10.5	23.15	11.85	17.19	19.13	20.58	343450	243485	343387	187967	359245	294558	22.61	17.85	30.52	63.47	13.26	33.48	Peak Found	High	Peak Found
FALSE	High	Master Protein	B4DR61	Protein transport protein Sec61 subunit alpha isoform 1 OS=Homo sapiens OX=9606 GN=SEC61A1 PE=1 SV=1	0	80.622	18	6	0.683721	0.892071	0.206241	0.872375	0.907633	0.000128947	50	6	1	482	52.9	8.24	208.44	6	0.873	0.923	0.748	0.966	0.934	0.732	42.14	49.04	25.14	39.96	67.32	32.94	1.14138e+07	7.60242e+06	1.0027e+07	9.25902e+06	9.82022e+06	1.03307e+07	15.47	50.34	30.44	43.83	22.65	50.98	High	High	High
FALSE	High	Master Protein	B4DUA7	Intersex-like (Drosophila) OS=Homo sapiens OX=9606 GN=MED29 PE=1 SV=1	0	10.245	8	1							4	1	1	221	23.5	8.16	11.18	1																									Not Found	Not Found	High
FALSE	High	Master Protein	B4DUC8	S-methyl-5'-thioadenosine phosphorylase OS=Homo sapiens OX=9606 GN=MTAP PE=1 SV=1	0	145.668	60	12	0.204318	0.919292	0.854056	0.539117	0.552288	0.939899	134	12	1	300	33.2	7.46	495.54	12	1.176	1.029	1.1	1.163	1.117	1.024	28.79	40.16	33.34	29.32	34.12	32.75	1.93485e+07	2.02587e+07	2.09848e+07	1.91147e+07	2.07261e+07	2.4229e+07	6.8	21.94	27.23	12.57	7.86	22.12	High	High	High
FALSE	High	Master Protein	B4DUT8	Calponin OS=Homo sapiens OX=9606 GN=CNN2 PE=1 SV=1	0	207.402	71	13	0.957472	0.997915	0.987454	0.797807	0.624774	0.900023	186	13	1	330	35.9	7.3	657.5	13	0.997	0.983	0.983	1.092	1.082	0.96	35.19	44.07	40.94	41.18	56.56	36.99	3.10833e+07	3.01989e+07	3.25177e+07	3.29692e+07	3.56487e+07	3.35444e+07	5.8	5.93	6.36	7.31	11.15	7.23	High	High	High
FALSE	High	Master Protein	B4DZS0	DNA fragmentation factor subunit beta OS=Homo sapiens OX=9606 GN=DFFB PE=1 SV=1	0	6.526	5	1	2.46457e-16	1.3602e-10	0.104553	0.299501	2.12338e-16	2.27905e-16	2	1	1	362	41.9	8.78	4.31	1	0.01	10.418	2.867	1.616	0.01	0.01		37.59	51.87	0			81107.5		844961	232558	131106				34.75	46.7			Peak Found	Not Found	Not Found
FALSE	High	Master Protein	B4E0Y9	Serine/threonine-protein kinase 26 OS=Homo sapiens OX=9606 GN=STK26 PE=1 SV=1	0	73.388	29	8	0.74687	0.900488	0.507702	0.54813	0.946035	0.95279	50	4	1	438	49.2	5.68	126.99	8	1.123	1.067	1.315	1.176	1.037	0.98	22.1	20.28	30	15.01	22.66	20.86	2.23465e+06	2.82636e+06	2.76447e+06	3.9477e+06	3.21675e+06	2.67857e+06	17.38	23.66	16.61	30.2	10.22	8.87	Peak Found	High	High
FALSE	High	Master Protein	B4E3T4	HCG2043421, isoform CRA_c OS=Homo sapiens OX=9606 GN=RBPMS PE=1 SV=1	0	20.903	18	3	0.723769	0.82172	0.494579	0.637366	0.963102	0.979036	8	3	1	224	25	9.23	25.77	3	0.797	0.836	0.722	0.871	0.94	0.991	18.25	32.11	16.51	21.03	35.64	51.26	1.65529e+06	1.50277e+06	940717	1.11694e+06	1.31836e+06	1.42397e+06	22.71	20.61	65.02	37.48	30.8	48.39	High	High	High
FALSE	High	Master Protein	B5MBW9	Coiled-coil-helix-coiled-coil-helix domain-containing protein 10, mitochondrial OS=Homo sapiens OX=9606 GN=CHCHD10 PE=1 SV=1	0	10.728	17	1							1	1	1	149	14.9	7.84	3.24	1																									Not Found	Not Found	Not Found
FALSE	High	Master Protein	B5MBX0	Sororin OS=Homo sapiens OX=9606 GN=CDCA5 PE=1 SV=1	0	14.555	10	1							4	1	1	307	33.7	9.64	14.56	1																									Not Found	Not Found	High
FALSE	High	Master Protein	B5MCA4	Epithelial cell adhesion molecule OS=Homo sapiens OX=9606 GN=EPCAM PE=1 SV=1	0	90.477	25	7	0.020277	0.897974	0.769872	0.929051	0.823705	0.867787	90	7	1	342	37.9	8.47	402.3	7	0.732	0.928	0.884	1.052	1.064	1.058	11.69	19.58	19.25	31.87	24.3	25.44	1.56448e+07	9.39241e+06	1.30366e+07	1.13626e+07	1.48603e+07	1.32897e+07	7.81	17.31	12.46	14.61	18.82	21.79	High	High	High
FALSE	High	Master Protein	B5MD23	Tetraspanin OS=Homo sapiens OX=9606 GN=TSPAN9 PE=1 SV=1	0.003	3.937	6	1							5	1	1	271	29.5	7.71	4.29	1																									High	Not Found	Not Found
FALSE	High	Master Protein	B5MDU6	Lipid droplet-associated hydrolase OS=Homo sapiens OX=9606 GN=LDAH PE=1 SV=1	0	15.62	10	2	0.681594	0.486066	0.999656	0.588607	0.822627	0.999883	21	2	1	370	42.6	6.93	65.88	2	0.786	0.713	0.976	0.856	0.831	1.022	19.86	22.14	35.87	24.31	38.52	38.82	1.74287e+06	1.35705e+06	703466	1.65868e+06	1.1376e+06	1.15383e+06	31.42	45.66	54.56	19	41.88	55.25	High	High	High
FALSE	High	Master Protein	B7Z4W5	Cysteine conjugate-beta lyase cytoplasmic (Glutamine transaminase K, kyneurenine aminotransferase), isoform CRA_b OS=Homo sapiens OX=9606 GN=KYAT1 PE=1 SV=1	0	10.659	5	1							1	1	1	516	57.6	7.43	3.96	1																									Not Found	Not Found	Not Found
FALSE	High	Master Protein	B7ZC38	Endophilin-B2 OS=Homo sapiens OX=9606 GN=SH3GLB2 PE=1 SV=1	0	5.966	5	2	0.888092	0.809962	0.98637	0.411751	0.606178	0.909055	5	1	1	400	44.3	5.82	5.07	2	1.142	1.338	1.024	1.421	1.537	1.149	15.52	18.84	11.7	32.04	43.69	43.81	317425	360913	424788	324967	451112	487976	11.44	14.8	18.56	7.8	29.9	36.75	Peak Found	Peak Found	Peak Found
FALSE	High	Master Protein	B7ZLQ5	Probable global transcription activator SNF2L1 OS=Homo sapiens OX=9606 GN=SMARCA1 PE=1 SV=1	0	58.236	13	13	0.794064	0.734747	0.859028	0.27052	0.874721	0.931218	81	5	1	1070	124.2	8.4	133.67	13	1.116	1.189	1.14	1.314	1.146	0.949	37.98	41.06	37.06	38.03	44.97	25.48	1.5747e+06	1.66965e+06	1.86353e+06	1.42903e+06	2.03903e+06	1.67465e+06	23.78	38.84	15.69	23.67	5.98	26.21	High	High	High
FALSE	High	Master Protein	B7ZM99	MTHFD1L protein OS=Homo sapiens OX=9606 GN=MTHFD1L PE=1 SV=1	0	213.014	32	19	0.945601	0.742862	0.916332	0.46626	0.532843	0.89111	171	18	1	979	105.8	8.06	588.44	19	1.007	0.893	1.058	0.872	0.863	0.964	35.94	30.1	41.9	34.73	31.79	33.49	2.18877e+07	2.77072e+07	1.85862e+07	2.46262e+07	2.19573e+07	1.86892e+07	11.85	13.68	14	26.09	17.99	11.92	High	High	High
FALSE	High	Master Protein	B8ZZ87	Mitotic-spindle organizing protein 2B OS=Homo sapiens OX=9606 GN=MZT2B PE=1 SV=1	0.003	3.835	11	2	2.46457e-16	2.07853e-16	2.18459e-16	0.518571	2.12338e-16		2	1	1	218	22.3	10.15	5.15	2	0.01	0.01	0.01	0.815	0.01					11.66			1.14955e+06				936697		16.64						Not Found	High	Peak Found
FALSE	High	Master Protein	B8ZZ98	U4/U6.U5 small nuclear ribonucleoprotein 27 kDa protein OS=Homo sapiens OX=9606 GN=SNRNP27 PE=1 SV=1	0	5.909	12	1	0.0232067	0.310717	0.644804	0.00791269	2.12338e-16	2.27905e-16	1	1	1	158	19.4	11.46	0	1	0.35	0.461	0.629	0.454	0.01	0.01	0	0	19.17	3.01			528480	184871	243549	332419	239784					43.94	13.87		Peak Found	Not Found	Not Found
FALSE	High	Master Protein	B8ZZN6	Small ubiquitin-related modifier 1 OS=Homo sapiens OX=9606 GN=SUMO1 PE=1 SV=1	0	15.266	21	4	0.929115	0.879756	0.557361	0.62487	0.927764	0.97397	26	4	1	146	16.6	6.2	80.1	4	0.943	1.039	0.828	1.14	1.017	0.99	19.76	33.75	21.48	27.27	32.12	25.76	1.97135e+07	1.50054e+07	1.88162e+07	1.4591e+07	2.0477e+07	1.79158e+07	21.21	20.45	25.74	26.61	7	5.55	High	High	High
FALSE	High	Master Protein	B8ZZS0	BET1-like protein OS=Homo sapiens OX=9606 GN=BET1L PE=1 SV=1	0	7.875	11	1	0.597341	0.965612	0.570537	0.842636	0.687352	0.948083	2	1	1	152	17.1	8.88	8.74	1	1.203	0.927	1.278	1.096	0.769	1.077	35.27	46.27	35.67	45.87	14.54	41.39	1.43393e+06	1.72518e+06	1.29637e+06	1.92037e+06	1.53194e+06	1.03572e+06	14.2	38.96	49.83	42.37	36.78	47.47	Peak Found	Peak Found	High
FALSE	High	Master Protein	B8ZZW7	Prothymosin alpha OS=Homo sapiens OX=9606 GN=PTMA PE=1 SV=1	0	35.697	22	4	0.980927	0.965633	0.412754	0.996401	0.940458	0.00212415	37	4	1	136	14.7	4.09	116.27	4	0.99	1.01	0.813	1.015	1.011	1.261	21.15	20.71	24.28	44.33	25.06	35.7	1.52581e+07	1.70696e+07	1.80821e+07	1.44055e+07	1.12079e+07	2.12239e+07	23.55	11.95	6.32	41.34	89.89	18.25	High	High	High
FALSE	Low	Master Protein	C9J4D3	Neuroligin-1 (Fragment) OS=Homo sapiens OX=9606 GN=NLGN1 PE=1 SV=1	0.057	1.22	11	1	0.996941	2.07853e-16	0.952821	0.486899	2.12338e-16		3	1	1	367	39.9	7.55	0	1	0.935	0.01	1.119	0.706	0.01		37.02		51.05	0			310916	290599		347912	219618			38.87		46.04			Not Found	High	Not Found
FALSE	High	Master Protein	C9J6U3	Protein diaphanous homolog 2 OS=Homo sapiens OX=9606 GN=DIAPH2 PE=1 SV=3	0.004	3.222	3	1							1	1	1	1103	125.5	6.51	0	1																									Not Found	Not Found	Not Found
FALSE	High	Master Protein	C9J7E5	Transportin-3 OS=Homo sapiens OX=9606 GN=TNPO3 PE=1 SV=1	0	40.193	9	5	3.4623e-08	2.07853e-16	0.0010282	8.02107e-11	2.12338e-16	0.962972	20	5	1	957	108	5.71	71.23	5	6.622	13.731	4.587	5.486	14.463	1.053	154.7	21.18	0	41.23	17.67	18.81	90462.7	579749	1.20201e+06	401556	480285	1.26613e+06	4.64	102.1	20		68.77	16.73	High	Peak Found	High
FALSE	High	Master Protein	C9JCC6	Dr1-associated corepressor OS=Homo sapiens OX=9606 GN=DRAP1 PE=1 SV=1	0	38.964	33	4	0.868395	0.39802	0.730673	0.72963	0.323413	0.724356	42	4	1	212	23.2	5.27	117.79	4	0.874	1.277	1.222	0.909	1.326	1.154	46.11	58.76	71.05	51.26	71.29	72.59	2.50395e+06	1.82451e+06	3.07409e+06	2.10666e+06	1.82095e+06	4.3596e+06	26.39	52.71	48.93	35.39	48.77	47.27	High	High	High
FALSE	High	Master Protein	C9JEH3	Angio-associated migratory cell protein OS=Homo sapiens OX=9606 GN=AAMP PE=1 SV=1	0	32.362	17	4	0.932729	0.717921	0.165218	0.920969	0.604131	0.950792	43	4	1	435	46.8	4.42	129.36	4	1.013	1.107	0.658	1.056	1.183	1.048	20.82	21.61	20.34	28.19	23.67	26.95	4.36393e+06	4.58499e+06	4.60356e+06	3.0374e+06	5.20755e+06	5.1852e+06	9.25	13.19	9.56	14.19	19.77	24.62	High	High	High
FALSE	High	Master Protein	C9JEJ2	Choline-phosphate cytidylyltransferase A OS=Homo sapiens OX=9606 GN=PCYT1A PE=1 SV=1	0	100.744	41	11	0.8979	0.993668	0.980637	0.992454	0.954939	0.888873	72	11	1	380	43.2	8.5	250.43	11	1.034	0.975	0.983	1.019	1.016	1.063	21.78	28.18	32.7	28.17	34.93	33.56	7.7038e+06	7.98123e+06	8.22441e+06	8.04605e+06	8.02653e+06	8.09103e+06	12.95	2.59	25.25	23.91	15.1	16.29	High	High	High
FALSE	High	Master Protein	C9JFV4	Proline-, glutamic acid- and leucine-rich protein 1 OS=Homo sapiens OX=9606 GN=PELP1 PE=1 SV=2	0	73.569	8	5	0.817855	0.980135	0.691472	0.329826	0.947056	0.000395616	73	5	1	1180	124.9	4.41	272.83	5	0.875	0.997	0.825	0.843	1.018	0.756	39.61	79.43	30.31	28.65	73.85	45.61	5.22127e+06	5.43268e+06	1.4008e+07	7.17079e+06	5.12906e+06	8.0719e+06	23.92	49.3	60.18	58.07	51.44	3.6	High	High	High
FALSE	High	Master Protein	C9JIF9	Acylamino-acid-releasing enzyme OS=Homo sapiens OX=9606 GN=APEH PE=1 SV=1	0	189.379	48	18	0.970672	0.745652	0.934569	0.975161	0.350937	0.993994	97	18	1	737	81.6	5.54	380.59	18	0.966	1.093	1.06	1.007	1.17	1.002	28.68	38.79	31.59	37.2	43.82	37.21	1.5329e+07	1.37771e+07	1.50819e+07	1.55278e+07	1.57808e+07	1.61597e+07	9.8	4.26	8.13	5.24	16.87	15.14	High	High	High
FALSE	High	Master Protein	C9JIZ6	Prosaposin OS=Homo sapiens OX=9606 GN=PSAP PE=1 SV=2	0	79.197	22	9	0.961643	0.965612	0.910256	0.827024	0.708814	0.953477	81	9	1	527	58.4	5.17	266.57	9	0.934	0.941	0.902	0.953	0.851	1.039	33.23	50.08	33.82	45.62	38.92	39.49	6.49644e+06	5.92674e+06	5.39317e+06	5.64175e+06	5.32976e+06	5.90292e+06	18.29	10.01	33.12	11.2	22.47	35.21	High	High	High
FALSE	High	Master Protein	C9JJ19	28S ribosomal protein S34, mitochondrial OS=Homo sapiens OX=9606 GN=MRPS34 PE=1 SV=2	0	42.939	31	6	0.952191	0.880142	0.939355	0.0911354	0.762678	0.363933	70	6	1	225	26.3	9.89	176.51	6	0.929	0.885	1.059	0.776	0.846	0.827	46.03	42.24	32.84	31.83	37.73	32.28	4.28456e+06	4.00576e+06	4.38987e+06	4.92566e+06	3.79333e+06	3.06807e+06	5.7	9.24	29.4	19.72	21.1	34.05	High	High	High
FALSE	High	Master Protein	C9JRZ6	MICOS complex subunit OS=Homo sapiens OX=9606 GN=CHCHD3 PE=1 SV=2	0	90.998	37	7	0.935301	0.858395	0.970958	0.937305	0.56596	0.679072	64	7	1	232	26.7	7.75	209.04	7	1.018	1.058	1.026	1.049	1.122	1.085	27.59	36	48.56	44.68	36.43	33.83	1.60006e+07	1.55713e+07	1.81023e+07	1.52224e+07	1.68236e+07	1.59783e+07	29.14	35.74	11.92	5.6	9.68	28.21	High	High	High
FALSE	High	Master Protein	C9JUM1	Actin, cytoplasmic 1 (Fragment) OS=Homo sapiens OX=9606 GN=ACTB PE=1 SV=1	0	281.438	79	13	0.905343	0.962273	0.626113	0.563987	0.640601	0.611098	560	1	1	99	11	5.74	2309.16	13	0.806	1.045	1.315	1.246	1.385	1.325	22.4	34.51	41.46	34.51	27.17	25.98	702274	565856	733924	737321	875235	972337	28.93	7.95	22.97	39.8	12.14	12.66	Peak Found	Peak Found	Peak Found
FALSE	Medium	Master Protein	C9JYA1	Nucleoporin-like protein 2 (Fragment) OS=Homo sapiens OX=9606 GN=NUPL2 PE=1 SV=1	0.05	1.292	4	1							1	1	1	435	46.4	9.25	0	1																									Not Found	Not Found	Not Found
FALSE	High	Master Protein	C9K0J5	Ras association (RalGDS/AF-6) and pleckstrin homology domains 1, isoform CRA_b OS=Homo sapiens OX=9606 GN=RAPH1 PE=1 SV=1	0	15.595	3	1		2.07853e-16		2.40305e-16		2.27905e-16	6	1	1	1302	141.1	8.9	21.5	1		100		100		0.01									428525		407581								Not Found	Not Found	High
FALSE	High	Master Protein	D3DQV9	Eukaryotic translation initiation factor 4 gamma 2 (Fragment) OS=Homo sapiens OX=9606 GN=EIF4G2 PE=1 SV=1	0	228.739	43	29	0.977972	0.964104	0.993452	0.937305	0.660121	0.951601	223	29	1	907	102.3	7.14	766.67	29	0.99	1.009	0.987	1.049	1.085	1.014	43.38	39.15	37.94	46.55	46.34	35.88	2.76905e+07	2.82927e+07	3.21127e+07	2.84982e+07	2.84264e+07	2.70479e+07	7.63	9.52	15.48	8.58	8.42	13.48	High	High	High
FALSE	High	Master Protein	D6RCF4	CDGSH iron-sulfur domain-containing protein 2 OS=Homo sapiens OX=9606 GN=CISD2 PE=1 SV=1	0	48.473	39	4	0.896868	0.208703	0.661906	0.937305	0.287118	0.674446	55	4	1	145	16.1	9.14	180.47	4	0.917	0.759	0.818	0.986	0.78	1.114	28.25	22.11	18.69	23.39	27.22	48.37	7.78774e+06	8.04685e+06	5.58807e+06	5.31597e+06	7.94577e+06	7.25375e+06	11.58	20.17	25.75	26.17	21.97	29.74	High	High	High
FALSE	High	Master Protein	D6RE79	Major facilitator superfamily domain-containing protein 10 OS=Homo sapiens OX=9606 GN=MFSD10 PE=1 SV=1	0	10.895	3	1				2.40305e-16			15	1	1	480	50.4	9.69	46.07	1				100													155818								High	High	Not Found
FALSE	High	Master Protein	D6RED7	40S ribosomal protein S3a (Fragment) OS=Homo sapiens OX=9606 GN=RPS3A PE=1 SV=1	0	222.181	68	13	0.744393	0.541193	0.698922	0.944056	0.95944	0.419897	260	1	1	101	11.6	9.17	1075.64	13	0.632	1.919	1.64	0.922	0.948	0.593	11.49	45.3	66.95	42.59	47.37	24.43	107465	67937.9	214316	185297	99087.9	97164.9	31.7	33.46	46.54	61.31	41.88	60.43	Peak Found	Peak Found	Not Found
FALSE	High	Master Protein	D6REX3	Protein transport protein Sec31A OS=Homo sapiens OX=9606 GN=SEC31A PE=1 SV=1	0	692.697	41	45	0.881825	0.996043	0.994543	0.997606	0.991286	0.881663	578	41	1	1251	136.1	6.98	2184.72	45	1.025	0.991	1	1.018	0.989	0.957	41.59	36.89	41.62	47.21	43.09	41.57	7.41073e+07	8.12286e+07	7.86943e+07	7.53185e+07	8.08214e+07	7.22279e+07	5.25	4	6.5	4.19	1.36	4.79	High	High	High
FALSE	High	Master Protein	D6RFG8	Deoxycytidine kinase OS=Homo sapiens OX=9606 GN=DCK PE=1 SV=1	0	26.302	15	4	0.854269	0.717921	0.815129	0.629555	0.718399	0.921322	33	4	1	317	36.7	5.43	82.77	4	1.067	1.155	1.16	1.143	1.17	0.963	30.2	26.31	37.48	20.29	29.41	32.2	2.95211e+06	2.88097e+06	3.10134e+06	3.91537e+06	3.29214e+06	3.27011e+06	9.89	16.94	8.7	22.06	12.95	9.55	High	High	High
FALSE	High	Master Protein	D6RFN0	COP9 signalosome complex subunit 4 OS=Homo sapiens OX=9606 GN=COPS4 PE=1 SV=1	0	175.87	38	12	0.987944	0.79371	0.977779	0.708526	0.528742	0.648221	132	12	1	438	49.7	5.81	560.22	12	0.977	0.895	0.979	0.925	0.846	0.927	48.15	34.79	39.77	34	26.81	37.74	1.16433e+07	1.24e+07	1.57948e+07	1.25514e+07	1.02096e+07	1.09534e+07	11.29	40.14	23.01	7.4	8.98	7.27	High	High	High
FALSE	High	Master Protein	D6W592	Heterogeneous nuclear ribonucleoprotein L-like OS=Homo sapiens OX=9606 GN=HNRNPLL PE=1 SV=1	0	104.716	40	11	0.881825	0.975521	0.965678	0.753483	0.953621	0.882338	69	10	1	542	60.1	7.85	205.66	11	1.037	0.942	1.031	0.935	0.952	0.953	38.9	29.22	28.44	28.81	33.17	42.11	4.47794e+06	6.42084e+06	5.52309e+06	4.66493e+06	4.01326e+06	6.23396e+06	24.48	20.32	17.46	14.13	9.24	29.38	High	High	High
FALSE	High	Master Protein	E5RG17	Putative deoxyribonuclease TATDN1 (Fragment) OS=Homo sapiens OX=9606 GN=TATDN1 PE=1 SV=1	0	13.987	8	2	0.663023	0.986611	0.895522	0.330361	0.879145	0.885529	3	2	1	322	36.4	7.65	8.77	2	1.326	0.933	1.183	1.45	0.78	0.836	32.92	12.87	18.69	28.77	9.68	12.28	369506	489814	344707	449113	535689	288046	14.04	31.56		19.48	30.42	16.66	Peak Found	Peak Found	Not Found
FALSE	High	Master Protein	E5RIM7	Copper transport protein ATOX1 OS=Homo sapiens OX=9606 GN=ATOX1 PE=1 SV=1	0	108.971	44	3	0.995308	0.0744848	0.932647	0.360041	0.0486445	0.319629	136	3	1	73	7.9	7.24	511.68	3	0.974	0.777	0.952	0.85	0.78	0.891	52.8	46.5	52.88	38.25	41.91	48.93	4.14185e+07	4.95937e+07	2.42504e+07	4.82985e+07	3.929e+07	2.43707e+07	13.09	32.96	57.49	30.54	25.68	42.93	High	High	High
FALSE	High	Master Protein	E5RJD8	Tubulin-specific chaperone A OS=Homo sapiens OX=9606 GN=TBCA PE=1 SV=1	0	121.253	58	13	0.87846	0.967965	0.968067	0.938172	0.881703	0.985233	168	13	1	119	14.3	5.12	561.06	13	0.929	0.974	0.978	1.048	0.939	0.997	29.26	40.57	35.22	34.04	36.32	38.55	1.12098e+08	1.09763e+08	1.05439e+08	9.92127e+07	1.08765e+08	9.79347e+07	10.18	10.81	14.91	10.81	3.08	16.43	High	High	High
FALSE	Medium	Master Protein	E5RJF8	Centrin-3 OS=Homo sapiens OX=9606 GN=CETN3 PE=1 SV=1	0.019	1.943	4	1	2.46457e-16	2.07853e-16	2.18459e-16	2.40305e-16	2.12338e-16	0.881547	4	1	1	191	22.4	4.82	0	1	100	100	100	100	100	0.826						11.62		278118	273940	244543	314225	226397		23.74	16.43	6.32	37.35	7.08	Not Found	Not Found	Not Found
FALSE	High	Master Protein	E7EMB3	Calmodulin-2 OS=Homo sapiens OX=9606 GN=CALM2 PE=1 SV=1	0	219.643	59	10	0.538226	0.427603	0.938021	0.702321	0.434546	0.146371	243	10	1	196	21.7	4.56	1153.1	10	0.875	1.13	1.059	1.119	1.115	1.122	26.55	32.37	37.54	33.56	36.48	34.71	7.5959e+07	7.24705e+07	6.74529e+07	7.21537e+07	7.77309e+07	1.031e+08	8.6	25.88	5.33	19.19	17.86	49.99	High	High	High
FALSE	High	Master Protein	E7EMK3	Flotillin-2 OS=Homo sapiens OX=9606 GN=FLOT2 PE=1 SV=1	0	75.681	14	7	1.02294e-07	0.437739	0.267118	0.114311	0.660121	0.782979	54	7	1	483	53.1	5.24	186.93	7	0.45	1.214	0.69	0.747	0.817	0.928	20.67	96.98	30.93	46.86	57.35	59.48	2.28524e+06	2.77013e+06	6.16381e+06	4.34333e+06	2.26447e+06	5.60146e+06	77.08	47.03	43.43	26.36	55.28	47.07	High	High	High
FALSE	High	Master Protein	E7ENX8	Uncharacterized protein (Fragment) OS=Homo sapiens OX=9606 PE=3 SV=1	0	11.724	6	3	0.850999	0.986611	0.941492	0.932753	0.946227	0.776395	10	3	1	843	92.9	7.24	22.05	3	0.844	0.953	0.896	0.969	0.931	0.88	19.62	20.42	16.17	24.57	27.66	19.17	1.45406e+06	1.29977e+06	1.58978e+06	1.41721e+06	1.58658e+06	1.46456e+06	14.22	10.77	15.48	45.03	42.6	15.75	Peak Found	High	Peak Found
FALSE	High	Master Protein	E7EPK1	Septin-7 OS=Homo sapiens OX=9606 GN=SEPT7 PE=1 SV=2	0	215.56	41	15	0.714889	0.380587	0.735298	0.92144	0.567154	0.6092	144	14	1	437	50.7	8.63	599.01	15	1.082	1.154	1.139	1.055	1.106	0.921	55.99	59.43	60.29	55.25	44.46	38.91	1.74213e+07	1.89392e+07	2.1814e+07	1.95337e+07	2.02864e+07	2.14978e+07	11.74	12.8	22.49	12.61	19.47	4.96	High	High	High
FALSE	High	Master Protein	E7EPN9	Protein PRRC2C OS=Homo sapiens OX=9606 GN=PRRC2C PE=1 SV=1	0	228.933	20	28	0.979316	0.920431	0.830102	0.915198	0.554055	0.762654	144	28	1	2819	308.6	9.07	563.07	28	0.972	1.035	0.892	1.057	1.134	1.075	24	37.7	29.75	31.54	35.53	41.93	1.23438e+07	1.35675e+07	1.4022e+07	1.00789e+07	1.38601e+07	1.59689e+07	8.26	24.6	14.89	16.75	19.32	18.33	High	High	High
FALSE	High	Master Protein	E7EPP6	Serine/threonine-protein kinase Chk1 OS=Homo sapiens OX=9606 GN=CHEK1 PE=1 SV=1	0	17.27	10	3	0.781516	0.84625	0.998581	0.330401	0.780172	0.979036	13	3	1	492	55.5	9.19	27.37	3	1.188	1.188	0.937	1.376	1.255	1.051	44.39	30.32	20.17	22.64	30.81	25.85	647405	784080	721032	323238	889071	695543	11.69	3.45	27.63	23.27	14.12	23.97	High	Peak Found	High
FALSE	High	Master Protein	E7EPT4	NADH dehydrogenase [ubiquinone] flavoprotein 2, mitochondrial OS=Homo sapiens OX=9606 GN=NDUFV2 PE=1 SV=1	0	122.892	47	10	0.881825	0.997655	0.937491	0.790911	0.84556	0.984231	105	10	1	252	27.9	8	382.66	10	0.922	0.98	1.053	1.093	1.059	0.998	32.13	42.54	36.2	37.26	54.58	49.23	1.45808e+07	2.27549e+07	1.78855e+07	1.75939e+07	1.98714e+07	1.36977e+07	35.12	45.36	28.06	32.56	25.94	56.56	High	High	High
FALSE	High	Master Protein	E7EQ69	N-alpha-acetyltransferase 50 OS=Homo sapiens OX=9606 GN=NAA50 PE=1 SV=1	0	76.123	49	7	0.372476	0.533819	0.971939	0.742881	0.744019	0.827685	78	7	1	168	19.3	8.81	287.62	7	1.162	1.149	0.97	1.107	1.087	0.953	25.78	47.33	30.25	29.01	39.96	48.36	1.36388e+07	1.56923e+07	1.37897e+07	1.4371e+07	1.54303e+07	1.53775e+07	7	11.59	14.74	14.01	13.79	10.53	High	High	High
FALSE	Low	Master Protein	E7EQB3	tRNA-splicing endonuclease subunit Sen34 OS=Homo sapiens OX=9606 GN=TSEN34 PE=1 SV=2	0.058	1.196	5	1							1	1	1	315	34.3	8.84	0	1																									Not Found	Not Found	Not Found
FALSE	High	Master Protein	E7EQJ0	Heterogeneous nuclear ribonucleoprotein H (Fragment) OS=Homo sapiens OX=9606 GN=HNRNPH1 PE=1 SV=1	0	159.392	89	13	0.929115	0.924449	0.900593	0.305698	0.498514	0.314915	241	1	1	115	13	5.3	726.18	13	0.88	1.08	1.105	1.316	1.417	1.353	41.71	35.26	23.77	38.18	23.77	15.37	1046994	1.15089e+06	1.20602e+06	1.15664e+06	1.49265e+06	1.48394e+06	52.14	22.7	12.1	7.76	14.1	6.76	Peak Found	Peak Found	High
FALSE	High	Master Protein	E7EQR4	Ezrin OS=Homo sapiens OX=9606 GN=EZR PE=1 SV=3	0	254.171	45	26	0.839213	0.979633	0.910001	0.724559	0.638978	0.799099	314	20	1	586	69.3	6.16	1004.68	26	0.921	0.979	0.941	0.928	1.082	1.042	29.2	45.07	31.88	36.47	39.9	41.29	6.48391e+07	6.58044e+07	6.43996e+07	6.08964e+07	6.3846e+07	7.27028e+07	10.83	9.07	7.03	1.81	9.38	4.66	High	High	High
FALSE	High	Master Protein	E7EQR8	Protein YIPF3 OS=Homo sapiens OX=9606 GN=YIPF3 PE=1 SV=1	0	19.988	11	2	0.885659	0.1986	0.914352	0.346712	0.935884	0.0995711	8	2	1	356	38.9	5.6	45.67	2	1.097	1.481	1.107	1.291	1.094	0.717	37.59	42.87	41.89	41.3	36.87	24.89	991700	995604	2.56158e+06	843296	1.87269e+06	1.51012e+06	27.45	47.3	44.12	60.63	42.45	24.15	Peak Found	Peak Found	Peak Found
FALSE	High	Master Protein	E7EQZ4	Survival motor neuron protein OS=Homo sapiens OX=9606 GN=SMN1 PE=1 SV=1	0	25.736	14	2	0.86659	0.943687	0.977779	0.635978	0.920152	0.962938	31	2	1	294	31.7	5.71	68.72	2	1.098	1.053	1.011	1.175	1.109	1.053	37.02	35.54	32.5	27.16	20.32	20.32	1.37221e+06	1.34623e+06	1.44489e+06	1.20892e+06	1.61292e+06	1.52175e+06	33.47	19.57	23.26	18.31	14.44	9.11	High	High	High
FALSE	High	Master Protein	E7ERK9	Translation initiation factor eIF-2B subunit delta OS=Homo sapiens OX=9606 GN=EIF2B4 PE=1 SV=1	0	102.253	32	10							61	1	1	544	59.7	9.42	224.73	10																									Not Found	Not Found	Not Found
FALSE	High	Master Protein	E7ERS3	Zinc finger CCCH domain-containing protein 18 OS=Homo sapiens OX=9606 GN=ZC3H18 PE=1 SV=1	0	66.279	14	7	0.753203	0.579496	0.953189	0.0598432	0.737859	0.999155	36	7	1	977	108.9	8.44	111.17	7	1.089	1.14	0.927	1.359	1.13	1.014	24.72	24.55	29.81	38.06	23.89	27.35	4.93495e+06	5.00594e+06	5.72991e+06	4.11732e+06	7.02637e+06	5.21e+06	21.41	3.45	26.26	25.17	23.34	28.49	High	Peak Found	High
FALSE	High	Master Protein	E7ESA6	Focal adhesion kinase 1 OS=Homo sapiens OX=9606 GN=PTK2 PE=1 SV=1	0	15.997	2	2	0.716445	0.862952	0.956779	0.859213	0.908062	0.962938	4	2	1	1096	124	6.62	15.58	2	0.7	0.74	0.886	0.908	0.825	1.078	14.85	32.29	18.48	14.29	29.74	41.06	667112	429914	338762	635024	627283	402620	38.95	41.35	60.89	50.82	38.74	47.7	High	Peak Found	Peak Found
FALSE	High	Master Protein	E7ESC6	Exportin-7 OS=Homo sapiens OX=9606 GN=XPO7 PE=1 SV=1	0	43.982	4	3	0.867752	0.975724	0.444017	0.884947	0.685746	0.931001	34	3	1	1088	124	6.48	71.7	3	1.097	1.016	1.357	1.078	1.297	1.095	35.63	54.76	42.41	56.26	37.86	42.11	1.47003e+06	933907	1.33716e+06	2.0333e+06	1.64852e+06	1.57519e+06	34.42	49.94	27.85	46.76	38.05	39.73	High	High	High
FALSE	High	Master Protein	E7ESC7	Macrophage erythroblast attacher OS=Homo sapiens OX=9606 GN=MAEA PE=1 SV=1	0	36.94	13	3	0.396182	0.00537865	0.881378	0.985156	0.737859	0.997196	28	3	1	434	49.4	8.98	105.88	3	0.651	0.419	1.138	1.018	0.733	1.007	21.11	9.59	114.09	35.88	49.76	37	1.17935e+06	767485	946259	685527	1.12003e+06	371583	28.62	49.37	11.7	73.22	25.48	33.52	High	Peak Found	Peak Found
FALSE	High	Master Protein	E7ESP4	Integrin alpha-2 OS=Homo sapiens OX=9606 GN=ITGA2 PE=1 SV=1	0	115.663	23	13	2.46457e-16	0.254969	0.00462889	0.650438	2.12338e-16	2.27905e-16	70	1	1	942	102.8	5.15	192.14	13	0.01	0.5	2.002	0.829	0.01	0.01		5.53	4.02	12.51			779455		389771	1.56063e+06	646398				19.86	3.83	57.99		Peak Found	Not Found	Not Found
FALSE	High	Master Protein	E7ESZ7	NADH dehydrogenase [ubiquinone] 1 alpha subcomplex subunit 10, mitochondrial OS=Homo sapiens OX=9606 GN=NDUFA10 PE=1 SV=1	0	61.616	31	7	0.934877	0.848419	0.0612113	0.688884	0.516738	0.895705	46	7	1	390	44.7	8.34	128.87	7	1.018	1.086	1.568	1.123	1.223	1.082	41.69	50.57	55.31	44.17	59.55	39.34	3.24135e+06	3.40572e+06	3.64015e+06	5.94945e+06	4.18371e+06	5.87346e+06	41.53	42.06	34.81	32.18	22.22	28.18	High	Peak Found	High
FALSE	High	Master Protein	E7ETB3	Aspartyl aminopeptidase OS=Homo sapiens OX=9606 GN=DNPEP PE=1 SV=2	0	144.456	55	15	0.692118	0.787002	0.724136	0.955573	0.945825	0.851638	137	15	1	493	54.5	7.74	498.69	15	1.106	1.082	1.153	0.994	0.95	0.958	51.63	65.45	34.26	43.75	57.95	37.68	1.00259e+07	1.20631e+07	1.25306e+07	1.49012e+07	1.00532e+07	1.19201e+07	24.82	29	17.82	21.92	8.18	17.11	High	High	High
FALSE	High	Master Protein	E7ETH0	Complement factor I OS=Homo sapiens OX=9606 GN=CFI PE=1 SV=1	0	33.304	11	4	0.788117	0.929817	0.759051	0.786372	0.996502	0.879122	16	4	1	591	66.6	7.59	27.45	4	0.752	1.08	0.676	1.134	0.944	0.874	4.17	5.08	0	1.7	0	12.78	664395	807146	1.04377e+06	230189	1.04418e+06	466285		8.59	36.76	42.76	19.35	85.85	Peak Found	Not Found	Not Found
FALSE	High	Master Protein	E7ETU7	39S ribosomal protein L3, mitochondrial OS=Homo sapiens OX=9606 GN=MRPL3 PE=1 SV=1	0	89.164	38	8	0.996941	0.924312	0.92695	0.776514	0.986877	0.121203	63	8	1	375	41.6	9.58	263.37	8	0.981	1.029	1.078	1.098	0.996	0.836	26.3	36.11	24.87	36.92	33.55	25.55	1.0598e+07	1.184e+07	8.94166e+06	1.1453e+07	9.95348e+06	7.97304e+06	32.79	25.93	46.81	20.98	15.11	28.72	High	High	High
FALSE	High	Master Protein	E7ETY2	Treacle protein OS=Homo sapiens OX=9606 GN=TCOF1 PE=1 SV=1	0	249.67	25	23	0.973034	0.962175	0.910055	0.745083	0.923015	0.95279	206	1	1	1488	152.2	8.85	790.71	23	0.918	0.898	1.104	1.136	0.864	0.962	6.45	0.58	23.37	43.01	19.71	24.46	995814	913788	893972	1.27318e+06	1.33657e+06	860079	15.43	19.95		9.01	50.22	24.4	Peak Found	High	High
FALSE	High	Master Protein	E7EV93	Pericentriolar material 1 protein (Fragment) OS=Homo sapiens OX=9606 GN=PCM1 PE=1 SV=1	0	15.378	7	4	0.890482	0.367776	0.0574638	0.755872	0.18223	0.928957	12	1	1	749	84	5.02	34.18	4	0.808	0.544	0.449	1.149	0.49	0.9	18.99	29.76	3.46	31.67	4.7	79.42	806058	650963	438783	361690	926243	395052	17.47	30.69	86.06	10.09	33.24	20.88	Peak Found	Not Found	High
FALSE	High	Master Protein	E7EVC7	Autophagy-related protein 16-1 OS=Homo sapiens OX=9606 GN=ATG16L1 PE=1 SV=1	0	39.153	23	6	0.569289	0.389765	0.191606	0.319415	0.428505	0.918072	16	6	1	624	70	6.62	44.1	6	1.361	1.629	1.569	1.418	1.554	0.931	25.69	31.03	31.6	45.54	40.23	67.09	555574	611248	723258	1.40589e+06	634772	1.46251e+06	24.2	19.62	58.39	35.56	72.45	24.37	High	Peak Found	Peak Found
FALSE	High	Master Protein	E7EVH7	Uncharacterized protein OS=Homo sapiens OX=9606 PE=4 SV=1	0	183.245	34	18	0.896868	0.976812	0.910256	0.71625	0.963102	0.864947	123	12	1	732	83.6	7.31	460.01	18	1.03	0.959	1.094	0.927	0.962	0.956	71.99	59.24	49.36	70.67	55.38	61.92	7.58144e+06	6.34647e+06	1.07462e+07	7.35478e+06	5.36017e+06	9.76052e+06	22.73	86.61	58.48	37.59	9.8	28.37	High	High	High
FALSE	High	Master Protein	E7EW20	Unconventional myosin-VI OS=Homo sapiens OX=9606 GN=MYO6 PE=1 SV=2	0	12.295	2	1	2.46457e-16	2.07853e-16	2.18459e-16	2.40305e-16	2.12338e-16	0.836127	1	1	1	1295	149.8	8.51	4.87	1	100	100	100	100	100	0.79						33.65		225866	298918	469435	207351	236229			27.49	102.43	103.95	56.88	Not Found	Not Found	Not Found
FALSE	High	Master Protein	E7EX17	Eukaryotic translation initiation factor 4B OS=Homo sapiens OX=9606 GN=EIF4B PE=1 SV=1	0	134.95	38	17	0.15417	0.64139	0.964614	0.834011	0.446929	0.8883	149	17	1	616	69.7	5.67	437.8	17	0.824	1.093	0.976	1.082	1.113	1.026	26.27	47.37	41.28	46.82	44.63	42.81	5.02295e+07	4.22826e+07	5.12107e+07	5.09005e+07	5.39662e+07	5.27233e+07	14.63	4.07	7.34	8.54	5.89	7.96	High	High	High
FALSE	High	Master Protein	E7EX59	Propionyl-CoA carboxylase beta chain, mitochondrial OS=Homo sapiens OX=9606 GN=PCCB PE=1 SV=1	0	28.553	16	4	0.149395	0.970656	0.870312	0.793661	0.975733	0.806362	14	4	1	570	61.6	7.99	45.57	4	0.55	0.928	1.139	0.898	0.947	0.866	7.6	17.36	17.65	19.1	26.14	19.85	978441	513563	1.31342e+06	1.19486e+06	894712	1.01596e+06	23.78	13.15	43.72	24.15	14.36	17.32	High	Peak Found	Peak Found
FALSE	High	Master Protein	E7EX90	Dynactin subunit 1 OS=Homo sapiens OX=9606 GN=DCTN1 PE=1 SV=1	0	246.49	33	27	0.987801	0.876274	0.895522	0.703878	0.908395	0.918778	132	27	1	1256	139	5.67	486.94	27	0.973	1.044	1.079	1.118	1.024	0.97	32.16	46.33	38.62	52.16	52.18	37.3	1.59722e+07	2.01054e+07	2.03768e+07	2.20213e+07	2.01278e+07	1.97366e+07	22.12	10.69	9.62	11.33	23.28	8.13	High	High	High
FALSE	Medium	Master Protein	E9PAT1	Protein phosphatase 1 regulatory subunit 14D OS=Homo sapiens OX=9606 GN=PPP1R14D PE=4 SV=1	0.011	2.202	4	1	0.00326172	0.00378271	0.00483376	0.000108378	0.32535	0.183083	11	1	1	200	22.4	10.36	20.24	1	0.581	0.513	0.486	0.582	0.703	1.37	12.61	0	0	3.84	3.31	6.7	3.09566e+06	1.7981e+06	1.58902e+06	1.5041e+06	1.80075e+06	2.17682e+06		34.56			30.41	5.16	High	High	High
FALSE	High	Master Protein	E9PAU2	Ribonucleoprotein PTB-binding 1 OS=Homo sapiens OX=9606 GN=RAVER1 PE=1 SV=1	0	316.682	68	27	0.74395	0.878946	0.993452	0.921515	0.863746	0.901763	193	27	1	756	79.5	8.92	816.96	27	0.896	1.044	0.986	1.055	1.041	0.966	30.18	48.27	42.08	37.46	35.88	33.93	2.76801e+07	2.39767e+07	2.60649e+07	2.5907e+07	2.81847e+07	2.50485e+07	11.69	8.59	7.85	8.26	12.57	11.59	High	High	High
FALSE	High	Master Protein	E9PAV3	Nascent polypeptide-associated complex subunit alpha, muscle-specific form OS=Homo sapiens OX=9606 GN=NACA PE=1 SV=1	0	221.3	4	12	0.952191	0.864858	0.504015	0.454673	0.952529	0.714678	256	12	1	2078	205.3	9.58	1069.6	12	0.956	0.939	0.837	0.869	1.004	1.052	38.93	54.76	34.8	40.01	47.84	50.96	4.4918e+07	4.00226e+07	4.12668e+07	3.66122e+07	4.15795e+07	4.96746e+07	9.29	6.81	41.52	7.33	19.26	34.3	High	High	High
FALSE	High	Master Protein	E9PB61	THO complex subunit 4 OS=Homo sapiens OX=9606 GN=ALYREF PE=1 SV=1	0	142.156	41	7	0.0712646	0.575324	0.571441	0.790846	0.0586781	0.584736	169	7	1	264	27.5	11.05	758.87	7	0.804	0.891	0.862	0.945	0.796	0.921	19.23	30.44	18.98	22.55	14.95	20.17	5.82202e+07	5.0228e+07	5.39466e+07	4.57076e+07	5.85725e+07	4.84386e+07	10.67	4.4	9.84	7.87	3.49	4.34	High	High	High
FALSE	High	Master Protein	E9PBP6	Microsomal triglyceride transfer protein large subunit OS=Homo sapiens OX=9606 GN=MTTP PE=1 SV=1	0	191.817	24	18	0.440068	0.675627	0.998937	0.943004	0.887465	0.972269	210	18	1	921	102.6	8.21	696.49	18	0.862	0.886	1.005	0.989	0.932	1.008	25.31	33.52	34.61	40.94	38.97	32.6	3.74102e+07	3.35786e+07	2.65459e+07	3.84953e+07	3.16082e+07	3.02989e+07	12.58	11.65	20.7	23.71	26.47	31.94	High	High	High
FALSE	Low	Master Protein	E9PBQ7	Gamma-aminobutyric acid receptor subunit alpha-2 OS=Homo sapiens OX=9606 GN=GABRA2 PE=1 SV=1	0.083	0.943	5	1							1	1	1	511	58.2	9.11	0	1																									Not Found	Not Found	High
FALSE	High	Master Protein	E9PCR7	2-oxoglutarate dehydrogenase, mitochondrial OS=Homo sapiens OX=9606 GN=OGDH PE=1 SV=1	0	161.777	29	17	0.937885	0.670079	0.151733	0.885607	0.726396	0.946691	105	17	1	1038	117.6	6.92	362.63	17	0.936	1.108	1.39	1.065	1.116	1.04	28.26	31.83	37.9	49.61	31.56	36.51	7.81781e+06	7.37828e+06	7.75479e+06	1.19622e+07	8.77194e+06	8.6176e+06	13.93	43.15	26.18	16.86	8.67	10.92	High	High	High
FALSE	High	Master Protein	E9PF82	Calcium/calmodulin-dependent protein kinase type II subunit delta OS=Homo sapiens OX=9606 GN=CAMK2D PE=1 SV=1	0	163.299	40	13	0.899715	2.07853e-16	2.18459e-16	2.40305e-16	2.12338e-16		95	1	1	533	60	7.27	365.29	13	1.104	0.01	0.01	0.01	0.01		0						330954	365475											Not Found	Not Found	High
FALSE	High	Master Protein	E9PFW3	AP-2 complex subunit mu OS=Homo sapiens OX=9606 GN=AP2M1 PE=1 SV=1	0	40.987	22	7	0.990502	0.954441	0.974553	0.973808	0.930146	0.790761	45	7	1	460	52.3	9.5	123.99	7	0.956	1.003	1.019	1.028	0.925	0.926	27.24	34.04	27.84	30	28.17	20.06	4.61949e+06	3.72343e+06	4.53358e+06	4.49566e+06	4.80569e+06	4.41011e+06	13.11	16.39	3.92	10.83	10.11	22.58	High	High	High
FALSE	High	Master Protein	E9PG19	F-BAR and double SH3 domains protein 2 OS=Homo sapiens OX=9606 GN=FCHSD2 PE=1 SV=1	0	5.79	2	1	0.882369	2.07853e-16	2.18459e-16	0.0145346	0.977289	2.27905e-16	1	1	1	764	86.8	5.72	2.93	1	0.849	0.01	0.01	0.594	0.972	100	11.79			6.22	31.04		1.26475e+06	1.07331e+06			728185	1.22978e+06	9.82	16.62			16.64	32.67	Peak Found	Not Found	Peak Found
FALSE	High	Master Protein	E9PGC5	Receptor-type tyrosine-protein phosphatase kappa OS=Homo sapiens OX=9606 GN=PTPRK PE=1 SV=1	0.001	5.041	1	1							1	1	1	1472	165.9	5.91	3.1	1																									Peak Found	Not Found	Not Found
FALSE	High	Master Protein	E9PHG5	Cytochrome P450 20A1 OS=Homo sapiens OX=9606 GN=CYP20A1 PE=1 SV=1	0	8.276	5	1	2.46457e-16	2.07853e-16				2.27905e-16	1	1	1	470	53.4	6.21	4.18	1	100	100				0.01								280051	592296						27.31				Not Found	Not Found	Not Found
FALSE	High	Master Protein	E9PHY5	Band 4.1-like protein 2 OS=Homo sapiens OX=9606 GN=EPB41L2 PE=1 SV=1	0	295.952	42	28	0.854596	0.947577	0.767281	0.975391	0.944284	0.940044	195	28	1	935	104.3	5.39	765.18	28	0.923	1.02	0.881	1.007	1.002	1.016	28.9	42.87	27.78	41.24	46.21	36.73	3.51323e+07	3.19787e+07	3.84131e+07	3.10974e+07	3.31287e+07	3.17926e+07	0.98	10.23	14.02	11.37	22.98	4.91	High	High	High
FALSE	High	Master Protein	E9PI62	Mitochondrial GTPase 1 OS=Homo sapiens OX=9606 PE=3 SV=1	0	6.047	6	1							1	1	1	339	37.2	9	3.3	1																									Not Found	Not Found	Not Found
FALSE	High	Master Protein	E9PI68	Signal peptidase complex subunit 2 OS=Homo sapiens OX=9606 GN=SPCS2 PE=1 SV=1	0	32.236	14	2	0.525238	0.136637	0.96848	0.184585	0.381152	0.664346	37	2	1	257	28.5	8.79	168.28	2	0.793	0.68	1.026	1.28	0.751	1.178	34.62	28.31	45.15	48.37	27.94	40.09	4.27565e+06	3.27911e+06	2.95236e+06	5.21884e+06	5.61987e+06	3.28899e+06	21.13	18.4	80.12	45.48	31.87	2.74	High	High	High
FALSE	High	Master Protein	E9PKC0	Pleckstrin homology domain-containing family A member 7 OS=Homo sapiens OX=9606 GN=PLEKHA7 PE=1 SV=1	0	7.818	2	2	0.139349	0.579496	0.202951	0.790846	0.874186	0.838309	9	2	1	1271	144.3	8.87	7.15	2	0.499	0.624	0.51	1.122	0.821	1.207	13.46	9.93	25.05	22.29	23.87	41.96	973390	194123	339777	175303	1.24434e+06	714008	66.94	70.22	9.88	87.35		22.25	Peak Found	High	Peak Found
FALSE	Medium	Master Protein	E9PL17	Polyribonucleotide 5'-hydroxyl-kinase Clp1 OS=Homo sapiens OX=9606 GN=CLP1 PE=1 SV=1	0.042	1.435	2	1	0.952191	0.919292	0.910256	0.713408	0.942129	0.965855	1	1	1	436	48.9	6.27	1.93	1	1.006	0.814	0.808	0.843	0.859	1.055	36.12	13.44	13.22	18.5	14.95	0	662728	666751	539565	535198	553609	569198	19.16	38.03			30.13		Peak Found	Peak Found	Not Found
FALSE	High	Master Protein	E9PLM6	Midkine OS=Homo sapiens OX=9606 GN=MDK PE=1 SV=1	0.001	5.52	6	1							1	1	1	156	16.9	9.91	2.36	1																									Not Found	Not Found	Not Found
FALSE	High	Master Protein	E9PLN8	Uncharacterized protein (Fragment) OS=Homo sapiens OX=9606 PE=4 SV=1	0	11.381	8	1	0.618104	0.974072	0.941492	0.869068	0.994064	0.97397	19	1	1	166	17.9	8.62	60.59	1	0.811	0.939	0.913	1.07	0.972	1.04	8.68	14.03	13.9	10.51	19.01	20.11	3.82055e+06	3.20073e+06	3.57134e+06	3.48682e+06	3.92809e+06	3.71449e+06	7.26	12.95	15.4	15.4	9.63	22.97	High	High	High
FALSE	High	Master Protein	E9PLY5	Microtubule-actin cross-linking factor 1, isoforms 1/2/3/5 (Fragment) OS=Homo sapiens OX=9606 GN=MACF1 PE=1 SV=1	0.006	2.825	1	1	2.46457e-16		2.18459e-16	2.40305e-16	2.12338e-16	2.27905e-16	1	1	1	1375	159.8	5.66	0	1	100		100	100	100	100								168857		271822	185702	301757				38.75	6.71		Not Found	Not Found	Not Found
FALSE	High	Master Protein	E9PN70	Trafficking protein particle complex subunit 4 OS=Homo sapiens OX=9606 GN=TRAPPC4 PE=1 SV=1	0.003	3.82	9	1	0.950961	0.390655	0.935672	0.338572	0.74692	0.948083	3	1	1	257	28.8	8.51	5.64	1	0.857	1.554	1.08	0.705	1.297	0.948	31.9	37.18	52.79	28.26	52.79	36.33	682753	550419	826859	697636	428915	784065	36.24	42.03	36.36	38.96	64.6	52.83	Peak Found	Peak Found	Peak Found
FALSE	High	Master Protein	E9PN81	Ribonuclease H2 subunit C OS=Homo sapiens OX=9606 GN=RNASEH2C PE=1 SV=1	0	19.524	18	3							5	3	1	247	26.3	6.37	18.75	3																									Not Found	Not Found	Not Found
FALSE	High	Master Protein	E9PQ57	mRNA export factor OS=Homo sapiens OX=9606 GN=RAE1 PE=1 SV=1	0	148.13	53	15	0.8979	0.883402	0.772125	0.787202	0.960251	0.985892	89	15	1	437	47.8	8.07	291.12	15	1.041	1.046	0.877	1.095	1.008	0.998	23.01	34.53	20.97	27.51	31.99	24.44	1.0625e+07	9.48882e+06	1.02718e+07	1.10527e+07	1.19006e+07	9.48846e+06	17.49	5.85	8.02	14.9	18	12.45	High	High	High
FALSE	High	Master Protein	E9PQY2	Prefoldin subunit 4 OS=Homo sapiens OX=9606 GN=PFDN4 PE=1 SV=1	0	56.568	35	5	0.717783	0.718965	0.971939	0.979899	0.499857	0.868914	52	5	1	136	15.6	4.58	182.78	5	1.098	0.875	1.042	1.008	0.824	0.95	32.97	29.89	46.13	51.95	30.09	42.25	9.938e+06	8.99562e+06	6.63393e+06	6.06251e+06	7.58861e+06	5.61562e+06	10.75	16.46	18.23	25.77	17.75	28.69	High	High	High
FALSE	High	Master Protein	E9PR17	CD59 glycoprotein OS=Homo sapiens OX=9606 GN=CD59 PE=1 SV=1	0	19.992	25	3	0.788117	0.994989	0.735298	0.522466	0.955879	0.965855	25	3	1	130	14.5	7.77	64.61	3	0.888	0.971	1.175	1.169	1.012	0.992	12.89	17.5	17.41	34.09	37.84	32.88	7.55417e+06	8.69901e+06	7.68336e+06	1.19004e+07	1.0202e+07	7.44459e+06	8.26	18	11.5	13.07	24.24	28.67	Peak Found	High	High
FALSE	High	Master Protein	E9PR30	40S ribosomal protein S30 OS=Homo sapiens OX=9606 GN=FAU PE=1 SV=1	0	22.076	12	4	0.929115	0.943687	0.859654	0.84924	0.953621	0.887355	42	4	1	98	10.9	11.56	117.68	4	1.008	0.963	0.922	1.077	1.004	1.026	12.93	16.14	10.55	13.01	17.08	18.08	5.04467e+07	4.86175e+07	4.5859e+07	4.51188e+07	5.1313e+07	4.84801e+07	10.08	8.53	9.49	6.55	4.26	7.53	High	High	High
FALSE	High	Master Protein	E9PR47	Mth938 domain-containing protein OS=Homo sapiens OX=9606 GN=AAMDC PE=1 SV=1	0	8.618	11	1							4	1	1	168	17.9	8.05	15.95	1																									Not Found	Not Found	High
FALSE	High	Master Protein	E9PRY8	Elongation factor 1-delta OS=Homo sapiens OX=9606 GN=EEF1D PE=1 SV=1	0	199.458	19	13	0.961643	0.598252	0.759051	0.530415	0.660214	0.825562	285	1	1	697	76.5	7.05	1200.35	13	0.959	1.11	1.132	1.166	1.079	0.943	8.05	7.88	8.11	13.14	15.68	13.96	2.79532e+07	2.6798e+07	3.19568e+07	3.16318e+07	3.337e+07	3.01511e+07	3.17	8.15	10.81	19.82	13.72	17.14	High	High	High
FALSE	High	Master Protein	E9PSI1	Transmembrane 9 superfamily member OS=Homo sapiens OX=9606 PE=3 SV=1	0	52.366	10	5	0.959652	0.986611	0.768232	0.901183	0.544879	0.689852	40	1	1	815	92.3	6.23	159.5	5	0.864	0.994	1.266	0.91	1.452	1.315	46.47	49.49	43.92	14.97	16.61	52.2	425664	522082	479009	538745	391388	617931	24.92	36.65	50.71	47.1	17.63	8.84	Peak Found	Peak Found	Peak Found
FALSE	High	Master Protein	F1T0I1	Protein transport protein sec16 OS=Homo sapiens OX=9606 GN=SEC16A PE=1 SV=1	0	154.008	20	19							76	1	1	2334	249.3	5.85	264.38	19																									Not Found	Not Found	Not Found
FALSE	High	Master Protein	F2Z2W7	tRNA (uracil-5-)-methyltransferase homolog A OS=Homo sapiens OX=9606 GN=TRMT2A PE=1 SV=1	0.003	4.349	2	1	0.88753	0.313966	0.894749	0.937305	0.785655	0.498881	5	1	1	643	70.8	8.05	9.47	1	1.163	1.968	1.279	0.926	1.419	0.694	53.61	66.58	55.94	33.72	43.57	39.22	279185	232605	549331	357012	237639	330449	22.68	53.07	60.48	46.76	58.5	44.79	Peak Found	Peak Found	Peak Found
FALSE	High	Master Protein	F2Z2X4	Exportin-4 OS=Homo sapiens OX=9606 GN=XPO4 PE=1 SV=1	0	16.772	5	3	0.655689	0.797784	0.941492	0.0809449	0.809615	0.109366	14	2	1	1151	130.1	5.06	30.14	3	0.608	1.3	1.066	0.536	0.703	0.54	16.45	93.8	1.9	9.44	65.27	21.25	419374	254798	545386	447239	224985	294670		33.17	75.61	35.77	59.03	94.12	High	Not Found	High
FALSE	High	Master Protein	F5GWE5	Phosphatidylinositol transfer protein alpha isoform OS=Homo sapiens OX=9606 GN=PITPNA PE=1 SV=1	0	9.576	5	1							6	1	1	270	31.8	6.55	14.43	1																									High	Peak Found	High
FALSE	High	Master Protein	F5GYQ1	V-type proton ATPase subunit OS=Homo sapiens OX=9606 GN=ATP6V0D1 PE=1 SV=1	0	10.609	14	3	0.880106	0.878946	0.915562	0.973808	0.544945	0.631179	12	3	1	392	44.6	5.14	24.99	3	1.066	0.873	1.099	1.027	1.239	1.192	29.13	15.12	28.43	21.17	56.04	42.31	2.60843e+06	2.30058e+06	3.00362e+06	3.56156e+06	2.94187e+06	3.61505e+06	17.42	13.14	13.23	2.87	18.24	26.95	High	High	Peak Found
FALSE	High	Master Protein	F5H070	Lysine-specific demethylase 3A OS=Homo sapiens OX=9606 GN=KDM3A PE=1 SV=2	0	8.014	2	1							2	1	1	1327	148	8.12	3.36	1																									Not Found	High	Not Found
FALSE	High	Master Protein	F5H0C4	Proteasomal ATPase-associated factor 1 OS=Homo sapiens OX=9606 GN=PAAF1 PE=1 SV=1	0	17.324	8	3	0.911293	0.962273	0.993452	0.665463	0.956084	0.933501	12	3	1	393	42.7	6.16	17.6	3	1.062	1.032	0.96	0.881	0.944	1.085	43.35	50.26	39.26	33.61	36.84	28.9	1.65574e+06	779183	1.63042e+06	1.8589e+06	1.42988e+06	1.15053e+06	46.84	76.13	27.92	54.65	80.77	62.25	High	Peak Found	Peak Found
FALSE	High	Master Protein	F5H189	LYR motif-containing protein 4 OS=Homo sapiens OX=9606 GN=LYRM4 PE=1 SV=3	0	6.904	11	1							4	1	1	130	15.2	10.4	18.26	1																									Peak Found	Peak Found	High
FALSE	High	Master Protein	F5H2A4	High mobility group protein HMGI-C OS=Homo sapiens OX=9606 GN=HMGA2 PE=1 SV=1	0	40.456	27	3	0.660882	0.956026	0.979332	0.586301	0.867345	0.867787	65	3	1	118	12.7	11.75	264.17	3	0.881	1.013	1.011	1.151	1.04	0.954	14.64	43.77	40.26	22.03	28.75	40.45	2.37919e+07	2.09664e+07	2.02876e+07	2.5476e+07	2.5673e+07	2.54953e+07	17.79	8.31	34.4	27.05	21.65	20.58	High	High	High
FALSE	Medium	Master Protein	F5H2X7	Cip1-interacting zinc finger protein OS=Homo sapiens OX=9606 GN=CIZ1 PE=1 SV=2	0.011	2.226	1	1							1	1	1	954	106.2	6.74	1.72	1																									Not Found	Not Found	Not Found
FALSE	High	Master Protein	F5H5P2	2-oxoisovalerate dehydrogenase subunit alpha OS=Homo sapiens OX=9606 PE=3 SV=1	0	7.951	5	1	2.46457e-16	0.248838	0.435147	0.263311	0.491224	0.827685	4	1	1	479	54.2	6.43	13.19	1	0.01	1.775	1.473	1.452	1.523	0.858		25.65	24.91	25.65	22.21	15.77	499427		886289	735798	725172	760544	24.11			4.11		20.22	Peak Found	Not Found	Peak Found
FALSE	High	Master Protein	F5H619	HEAT repeat-containing protein 5A OS=Homo sapiens OX=9606 GN=HEATR5A PE=1 SV=1	0	26.458	4	4	0.465043	0.752709	0.743005		0.766342	0.962938	20	4	1	2046	222.6	6.55	55.8	4	1.724	1.586	1.526		1.481	0.934	103.52	76.77	54.15		113.79	99.18	127453	106268	202145	199995	276256	188716	70.9	89.11	56.39	62.8		85.41	High	Peak Found	High
FALSE	High	Master Protein	F5H7W8	Chromosome 12 open reading frame 43, isoform CRA_a OS=Homo sapiens OX=9606 GN=C12orf43 PE=1 SV=2	0	32.5	28	4	0.995308	0.876618	0.938021	0.59648	0.970212	0.953477	19	4	1	293	31.7	9.32	63.42	4	0.96	1.128	0.875	1.214	1.034	0.972	27.25	35.38	22.65	32.08	30.07	39.33	923727	1.00303e+06	881182	932848	1.01554e+06	1.01063e+06	8.58	16.95	16.18	43.68	36.44	53.1	High	High	High
FALSE	High	Master Protein	F6S8M0	N-acetylglucosamine-6-sulfatase OS=Homo sapiens OX=9606 GN=GNS PE=1 SV=1	0	57.448	17	7	0.753203	0.983078	0.853013	0.665528	0.983307	0.798292	46	7	1	584	65.7	7.97	139.82	7	1.084	0.963	1.129	0.915	0.994	0.937	35.88	32.13	31.3	52.03	40.5	26.08	8.26254e+06	6.22522e+06	8.59534e+06	8.91244e+06	5.33859e+06	5.12824e+06	5.24	19.13	7.85	35.6	35.27	5.38	High	High	High
FALSE	High	Master Protein	F6TB26	Tudor and KH domain-containing protein OS=Homo sapiens OX=9606 GN=TDRKH PE=1 SV=1	0	9.947	4	1					2.12338e-16	2.27905e-16	1	1	1	605	66.9	5.08	4.69	1					100	100												628547							Not Found	Not Found	Not Found
FALSE	High	Master Protein	F6TLX2	Glyoxalase domain-containing protein 4 OS=Homo sapiens OX=9606 GN=GLOD4 PE=1 SV=1	0	207.251	38	18	0.997949	0.430316	0.917295	0.97164	0.403095	0.850552	114	18	1	502	54.7	8.7	477.19	18	0.977	0.856	1.072	1.002	0.853	0.947	30.89	27.22	38.56	30.37	33.15	35.2	3.62805e+07	4.21328e+07	3.42374e+07	4.34703e+07	3.86769e+07	3.24458e+07	1.1	12.74	15.05	9.7	8.62	22.78	High	High	High
FALSE	High	Master Protein	F6VRR5	Polymerase delta-interacting protein 3 OS=Homo sapiens OX=9606 GN=POLDIP3 PE=1 SV=1	0	156.475	39	11	0.897679	0.98787	0.931121	0.992839	0.942129	0.876035	137	11	1	438	48.1	9.92	586.95	11	0.929	0.994	0.937	1.019	0.95	0.962	21.02	25.66	19.96	26.17	22.6	28.74	1.11578e+07	1.1581e+07	1.27257e+07	1.12948e+07	1.27486e+07	1.23085e+07	24.19	11.86	11.47	17.61	13.4	6.91	High	High	High
FALSE	High	Master Protein	F6XZQ7	Glutathione S-transferase OS=Homo sapiens OX=9606 GN=GSTM2 PE=1 SV=1	0	14.142	14	2							10	1	1	220	26.1	5.54	16.51	2																									High	Peak Found	High
FALSE	High	Master Protein	F8VQZ7	Methionine aminopeptidase 2 OS=Homo sapiens OX=9606 GN=METAP2 PE=1 SV=1	0	158.642	44	13	0.00841898	0.955489	0.732879	2.40305e-16	0.275971	0.169428	183	1	1	477	52.8	5.82	527.44	13	0.316	0.853	0.666	0.01	0.474	0.556	8.25	19.28	0		31.46	36.18	563663	178158	480918	375540		267270		68.8	24.86			97.06	Peak Found	Not Found	High
FALSE	High	Master Protein	F8VRH0	Poly(rC)-binding protein 2 (Fragment) OS=Homo sapiens OX=9606 GN=PCBP2 PE=1 SV=2	0	104.483	51	7	0.0529501	2.07853e-16	2.18459e-16	0.191113	2.12338e-16		117	2	1	310	32	8.07	476.74	7	0.479	0.01	0.01	0.691	0.01		13.03			0.46			961781	461014			664768			50.52			7.18		High	Not Found	Not Found
FALSE	High	Master Protein	F8VVA7	Coatomer subunit zeta-1 OS=Homo sapiens OX=9606 GN=COPZ1 PE=1 SV=1	0	93.735	37	7	0.926421	0.83731	0.50097	0.790846	0.954939	0.564339	124	7	1	198	22.3	4.89	491.72	7	0.942	1.057	0.821	0.945	0.961	0.917	26.87	55.07	25.72	37.26	50.05	44.36	2.91834e+07	2.46491e+07	2.79673e+07	2.02688e+07	2.34321e+07	2.15251e+07	11.69	13.57	17.34	28.74	16.34	19.28	High	High	High
FALSE	High	Master Protein	F8VX04	Sodium-coupled neutral amino acid transporter 1 OS=Homo sapiens OX=9606 GN=SLC38A1 PE=1 SV=1	0	15.595	6	1							2	1	1	503	56.2	7.69	12.4	1																									Not Found	Not Found	High
FALSE	Low	Master Protein	F8VX10	KAT8 regulatory NSL complex subunit 2 OS=Homo sapiens OX=9606 GN=KANSL2 PE=1 SV=1	0.059	1.183	2	1							1	1	1	675	74.6	7.8	0	1																									Not Found	Not Found	Not Found
FALSE	High	Master Protein	F8VXC8	SWI/SNF complex subunit SMARCC2 OS=Homo sapiens OX=9606 GN=SMARCC2 PE=1 SV=1	0	57.998	9	8	0.976745	0.900488	0.999656	0.868733	0.972838	0.986742	36	4	1	1245	136.1	5.71	90.75	8	0.946	1.068	0.971	1.084	1.029	1.006	28.45	25.65	20.81	28.73	19.43	20.94	2.0213e+06	1.33415e+06	1.87167e+06	855112	1.21606e+06	1.05063e+06	82.76	70.91	102.94	25.89	50.5	14.06	High	High	Peak Found
FALSE	High	Master Protein	F8VXU5	Vacuolar protein sorting-associated protein 29 OS=Homo sapiens OX=9606 GN=VPS29 PE=1 SV=1	0	64.423	39	7	0.785706	0.968278	0.968125	0.00226009	0.0987817	0.0372251	75	1	1	214	24	8.18	209.61	7	0.772	0.915	0.921	0.505	0.482	0.528	7.09	2.09	47.35	5.23	4.76	5.79	1049833	744936	960813	966702	499161	500876	8.18	8.23	8.62	51.01	50.31	62.24	High	Peak Found	High
FALSE	High	Master Protein	F8W1S1	Keratin, type II cytoskeletal 74 OS=Homo sapiens OX=9606 GN=KRT74 PE=1 SV=1	0.003	4.042	3	2							4	1	1	543	59.4	7.44	3.91	2																									Not Found	Not Found	Not Found
FALSE	High	Master Protein	F8W727	60S ribosomal protein L32 OS=Homo sapiens OX=9606 GN=RPL32 PE=1 SV=1	0	138.633	38	9	0.896868	0.919292	0.772463	0.871951	0.677102	0.492038	236	9	1	153	18	10.59	923.51	9	1.02	1.031	0.902	1.069	1.076	1.077	34.5	43.38	29.24	35.74	48.74	36.23	7.14163e+07	6.88902e+07	7.86495e+07	6.90193e+07	8.28583e+07	8.73852e+07	13.39	17.07	7.13	1.83	12.82	20.02	High	High	High
FALSE	High	Master Protein	F8W930	Insulin-like growth factor 2 mRNA-binding protein 2 OS=Homo sapiens OX=9606 GN=IGF2BP2 PE=1 SV=1	0	289.985	44	22	0.881513	0.998962	0.941492	0.972378	0.991286	0.962586	366	20	1	605	66.7	8.46	1308.39	22	1.03	0.984	1.047	1.03	0.987	1.014	43.66	43.7	38.8	35.11	47.9	37.68	2.55439e+07	2.59263e+07	2.62202e+07	2.87427e+07	2.85691e+07	2.66597e+07	1.59	8.9	6.96	7.66	7.91	5.37	High	High	High
FALSE	Low	Master Protein	F8WAZ8	Abl interactor 2 OS=Homo sapiens OX=9606 GN=ABI2 PE=1 SV=1	0.083	0.943	36	1							1	1	1	75	8.4	4.65	0	1																									Not Found	Not Found	Not Found
FALSE	High	Master Protein	G0XQ39	STIM1L OS=Homo sapiens OX=9606 GN=STIM1 PE=1 SV=1	0	50.923	12	6	0.977972	0.757638	0.902294	0.973808	0.873404	0.549895	33	6	1	791	88.6	6.64	106.45	6	0.989	0.802	0.863	0.998	0.869	1.271	38.76	26.06	26.83	40.17	37.81	29.84	1.98366e+06	1.75559e+06	1.29167e+06	1.41076e+06	1.83781e+06	1.64203e+06	20.4	6.45	24.71	17.62	8.79	10.99	High	High	High
FALSE	High	Master Protein	G3V180	Dipeptidyl peptidase 3 OS=Homo sapiens OX=9606 GN=DPP3 PE=1 SV=1	0	182.378	46	19	0.877513	0.628595	0.596276	0.657681	0.662693	0.979036	132	19	1	757	84.3	5.03	481.1	19	1.038	1.102	1.178	1.131	1.089	0.992	26.99	28.09	36.99	33.47	36.74	41.75	1.89966e+07	1.8e+07	1.94289e+07	1.80176e+07	1.87265e+07	1.73117e+07	19.49	11.68	15.16	41.3	9.75	33.62	High	High	High
FALSE	High	Master Protein	G3V1A6	Gasdermin domain containing 1, isoform CRA_d OS=Homo sapiens OX=9606 GN=GSDMD PE=1 SV=1	0	11.708	4	1	0.00897326	2.07853e-16	0.772716	0.813222	0.865041	2.27905e-16	4	1	1	532	57.7	5.39	14.92	1	2.825	0.01	1.463	1.171	1.318	100	45.88		18.18	15.92	7.58		151820	450848		233435	186848	200154	10.61	45.76		16.39	14.37		Peak Found	High	High
FALSE	High	Master Protein	G3V1L9	Tight junction protein 1 (Zona occludens 1), isoform CRA_a OS=Homo sapiens OX=9606 GN=TJP1 PE=1 SV=1	0	139.287	20	16	0.918259	0.84625	0.910256	0.377267	0.363182	0.464301	66	16	1	1768	197.3	6.67	235.96	16	0.912	1.055	1.089	1.21	1.208	1.146	17.19	28.43	31.61	21.88	31.12	30.28	6.21451e+06	5.35278e+06	6.69031e+06	6.09441e+06	6.74236e+06	7.5339e+06	7.96	21.43	13.23	14.78	35.35	15.8	High	High	High
FALSE	High	Master Protein	G3V325	ATP5MF-PTCD1 readthrough OS=Homo sapiens OX=9606 GN=ATP5MF-PTCD1 PE=4 SV=1	0	40.321	9	5	0.671154	0.923522	0.977567	0.786109	0.633418	0.108584	57	5	1	749	84.1	8.72	137.32	5	0.871	1.031	0.979	0.943	0.864	0.843	27.18	37.99	38.25	27.57	43.8	22.2	1.05809e+07	1.00207e+07	1.00334e+07	1.22035e+07	9.30541e+06	8.7417e+06	22.68	7.67	6.25	16.37	16.85	32.87	High	High	High
FALSE	High	Master Protein	G3V3D1	NPC intracellular cholesterol transporter 2 (Fragment) OS=Homo sapiens OX=9606 GN=NPC2 PE=1 SV=1	0	105.967	34	6	0.250403	0.882002	0.881378	0.915636	0.955136	0.904032	100	6	1	221	23.7	6.73	466.82	6	0.807	0.922	0.913	0.977	0.96	1.047	19.66	32.48	25.25	30.46	31.24	35.52	1.17668e+07	1.04899e+07	1.03197e+07	1.17599e+07	1.06893e+07	1.35767e+07	12.99	15.74	11.98	3.81	27.64	18.22	High	High	High
FALSE	High	Master Protein	G3V3G9	Uncharacterized protein OS=Homo sapiens OX=9606 PE=4 SV=1	0	12.396	5	3	0.767968	0.96619	0.443903	0.943914	0.779632	0.224026	4	3	1	751	84.7	5.12	9.19	3	0.776	1.033	1.366	1.049	0.759	0.671	14.87	48.98	50.86	55.6	44.79	24.93	1.11022e+06	980111	1.11168e+06	1.1354e+06	797083	597355	17.61	39.23	16.38	14.34	17.29	12.75	Peak Found	High	High
FALSE	Medium	Master Protein	G3V3T2	BTB/POZ domain-containing protein 7 OS=Homo sapiens OX=9606 GN=BTBD7 PE=4 SV=1	0.04	1.468	6	1		2.07853e-16	2.18459e-16			2.27905e-16	2	1	1	478	54.3	6.84	0	1		100	100			0.01									605871	657361									Not Found	Not Found	Not Found
FALSE	High	Master Protein	G3V4K3	Spermatogenesis-defective protein 39 homolog OS=Homo sapiens OX=9606 GN=VIPAS39 PE=1 SV=1	0.005	3.073	5	1							1	1	1	519	59.7	8.1	2.22	1																									Not Found	Not Found	Not Found
FALSE	High	Master Protein	G3V4T6	Maleylacetoacetate isomerase OS=Homo sapiens OX=9606 GN=GSTZ1 PE=1 SV=1	0	32.655	28	3	0.712621	0.138375	0.865691	0.299501	0.489007	0.919765	19	3	1	217	24.2	7.18	67.43	3	0.767	0.566	0.84	0.77	0.676	1.13	29.16	11.08	12.81	12.81	11.92	26.05	1.57505e+06	711395	555248	966048	922739	627289	28.39	79	56.82	66.96	29.97	40.37	Peak Found	High	High
FALSE	High	Master Protein	G3V5T9	Cyclin-dependent kinase 2 OS=Homo sapiens OX=9606 GN=CDK2 PE=1 SV=1	0	47.688	31	7	0.182628	0.108333	0.00794324	0.0243485	0.481123	0.919765	59	6	1	346	39.2	8.62	196.23	7	0.749	0.714	0.56	0.732	0.795	1.076	16.41	26.17	12.71	22.13	40.41	49.49	6.9095e+06	5.57205e+06	4.07551e+06	3.64979e+06	4.67099e+06	3.71371e+06	19.61	24.79	8.47	18.16	19.33	50.16	High	High	High
FALSE	High	Master Protein	G3XAI2	Laminin subunit beta-1 OS=Homo sapiens OX=9606 GN=LAMB1 PE=1 SV=1	0	157.306	11	11	0.839213	0.966953	0.97737	0.0770028	0.331282	0.400613	84	11	1	1810	200.3	4.96	356.1	11	0.876	0.997	1.017	0.769	0.766	0.849	36.26	60.54	65.85	45.38	35.52	43.5	6.06751e+06	3.91096e+06	4.42533e+06	7.3823e+06	7.3455e+06	4.2004e+06	6.37	9.8	38.56	30.65	14.82	31.26	High	High	High
FALSE	High	Master Protein	G3XAN8	Mitochondrial import inner membrane translocase subunit Tim8 B OS=Homo sapiens OX=9606 GN=TIMM8B PE=1 SV=1	0	13.364	22	2	0.910065	0.87358	0.954769	0.692426	0.759489	0.940052	19	2	1	98	11.1	8.1	56.43	2	0.866	1.113	1.037	1.156	1.252	0.959	17.6	20.25	10.01	37.14	23.45	58.18	1.12762e+06	1.14109e+06	1.57794e+06	1.41969e+06	1.23563e+06	1.4117e+06	9.57	60.55	20.02	33.39	41.9	28.4	High	High	Peak Found
FALSE	High	Master Protein	G5E9D4	Elongation protein 4 homolog (S. cerevisiae), isoform CRA_b OS=Homo sapiens OX=9606 GN=ELP4 PE=1 SV=1	0	5.938	4	1	0.935301	0.900488	0.460727	0.260996	0.710362	0.158366	1	1	1	535	58.8	8.51	3.85	1	1.038	1.127	0.564	0.664	0.671	0.595	0	0	2.51	0	0	0	569785	591621	642093	321259	378366	382064				33.13			Peak Found	Not Found	Not Found
FALSE	High	Master Protein	G5E9Q6	Profilin OS=Homo sapiens OX=9606 GN=PFN2 PE=1 SV=1	0	132.366	47	9	0.675465	0.933533	0.997306	0.00293199	0.30879	0.716863	119	2	1	188	20.8	7.52	454.83	9	1.106	0.925	0.999	0.682	0.777	0.918	27.26	22.16	35.62	27.16	23.35	31.41	6988630	7.54838e+06	6.0372e+06	6.18306e+06	5.48754e+06	5.83058e+06	16.6	15.33	8.33	26.58	13.32	10.82	High	High	High
FALSE	High	Master Protein	G5E9T8	Golgi SNAP receptor complex member 1 (Fragment) OS=Homo sapiens OX=9606 GN=GOSR1 PE=1 SV=2	0	43.396	28	5	0.519246	0.534949	0.980524	0.192893	0.887274	0.0174292	10	5	1	255	29.1	9.91	30.98	5	0.776	0.75	1.008	0.775	0.873	1.548	22.71	22.44	30.78	30.76	40.65	34.97	2.11396e+06	2.10107e+06	1.61832e+06	1.92486e+06	2.40145e+06	2.61337e+06	35.59	27.47	39.81	65.23	7.8	0.49	High	Peak Found	Peak Found
FALSE	High	Master Protein	G5EA09	Syndecan binding protein (Syntenin), isoform CRA_a OS=Homo sapiens OX=9606 GN=SDCBP PE=1 SV=1	0	43.38	25	4	0.904496	0.920431	0.561082	0.938172	0.711202	0.975511	33	4	1	318	34.8	8.51	104.63	4	0.893	1.056	1.28	1.05	1.202	0.991	34.52	32.62	38.57	34.46	32.63	56.21	2.21139e+06	1.61285e+06	1.99706e+06	2.07594e+06	2.01079e+06	2.51897e+06	26.67	7.95	42.09	6.25	4.73	14.47	High	High	Peak Found
FALSE	High	Master Protein	G5EA30	CUG triplet repeat, RNA binding protein 1, isoform CRA_c OS=Homo sapiens OX=9606 GN=CELF1 PE=1 SV=1	0	70.613	23	9	0.97765	0.993521	0.870312	0.997717	0.955879	0.889079	46	9	1	514	55.1	8.38	151.47	9	0.95	0.959	0.887	1.017	0.951	0.955	23.01	21.66	32.83	35.1	39.66	34.28	6.1092e+06	4.88981e+06	4.04e+06	6.52258e+06	8.01159e+06	6.71751e+06	16.05	33.78	41.95	31.56	20.4	24.89	High	High	High
FALSE	High	Master Protein	G8JLA2	Myosin light polypeptide 6 OS=Homo sapiens OX=9606 GN=MYL6 PE=1 SV=1	0	146.648	88	9	0.787721	0.860968	0.791373	0.990127	0.865041	0.953125	226	7	1	152	17.1	4.55	889.5	9	1.047	1.049	1.122	1.012	1.035	0.976	33.39	49.55	45.06	35.62	37.87	31.28	4.14801e+07	4.40998e+07	5.87621e+07	4.74577e+07	4.69014e+07	4.39467e+07	1.59	9.92	21.61	12.32	18.29	21.22	High	High	High
FALSE	High	Master Protein	G8JLB6	Heterogeneous nuclear ribonucleoprotein H OS=Homo sapiens OX=9606 GN=HNRNPH1 PE=1 SV=1	0	381.963	57	28	0.399539	0.72128	0.756134	0.858108	0.899716	0.53226	500	9	1	472	51.2	6.8	1696.76	28	0.832	0.88	0.871	0.962	0.933	1.113	21.1	55.59	32.32	36.3	29.92	39.37	1.12502e+07	8.21101e+06	1.1035e+07	1.13983e+07	9.95719e+06	1.15258e+07	23.36	7.71	20.92	30.71	1.98	22.4	High	High	High
FALSE	High	Master Protein	H0UI06	Cytochrome c oxidase subunit 7A2, mitochondrial OS=Homo sapiens OX=9606 GN=COX7A2 PE=1 SV=1	0	62.15	43	6	0.818107	0.899887	0.169898	0.668004	0.960251	0.95279	42	6	1	115	12.8	9.13	176.45	6	0.904	0.928	1.329	0.915	1.005	0.988	28.98	43.86	35.79	32.21	29.17	37.64	1.15828e+07	1.05034e+07	1.24179e+07	1.53123e+07	1.06149e+07	1.03496e+07	15.48	17.74	19.58	1.16	18.13	13.43	High	High	High
FALSE	High	Master Protein	H0UI80	Negative elongation factor C/D OS=Homo sapiens OX=9606 GN=NELFCD PE=1 SV=1	0	6.21	2	1	0.907483	0.983763	0.918393	0.345937	0.582116	0.499519	2	1	1	599	67.3	5.21	3.74	1	0.777	0.928	0.786	0.659	0.599	0.646	31.99	42.7	33.97	22.45	16.41	24.84	359646	287455	336756	297026	248521	215533	48.89	3.34	9.59	27.34	6.03	57.18	Peak Found	Peak Found	Not Found
FALSE	High	Master Protein	H0Y2M6	Chloride channel 7, isoform CRA_c OS=Homo sapiens OX=9606 GN=CLCN7 PE=1 SV=1	0	10.448	3	2	0.747665	0.983591	0.290219	0.261226	0.871115	0.834723	5	2	1	901	97.2	8.27	12.87	2	1.222	0.926	1.495	1.4	1.158	1.216	22.3	26.12	31.2	29.78	52.54	52.43	764940	941118	664795	1.12362e+06	995885	535357	11.65	17.23	13.82	24.62	21.05	66.75	High	High	High
FALSE	High	Master Protein	H0Y2Y8	Zyxin (Fragment) OS=Homo sapiens OX=9606 GN=ZYX PE=1 SV=1	0	147.695	42	14	0.59458	0.978184	0.491064	0.00573559	0.615792	0.720577	148	1	1	540	57.6	6.87	578.93	14	0.807	0.939	1.288	0.695	0.807	0.895	7.41	11.74	26.81	6.32	10.35	13.48	4.08982e+06	3.39574e+06	3.54547e+06	5.26766e+06	2.78424e+06	3.29906e+06	9.36	8.93	10.39	24.95	7.85	14.2	Peak Found	High	Peak Found
FALSE	High	Master Protein	H0Y300	Haptoglobin OS=Homo sapiens OX=9606 GN=HP PE=1 SV=4	0	24.748	12	3	0.70549	0.727093	0.548786	0.986087	0.874659	0.921322	15	3	1	442	49.1	6.64	37.27	3	0.779	0.794	0.739	1.019	0.871	1.115	11.62	10.39	11.12	16.77	18.97	27.45	1.488e+06	1.19288e+06	1.08312e+06	1.056e+06	1.43776e+06	1.07452e+06	18.72	10.87	34.05	13.37	28.89	28.72	Peak Found	Peak Found	Peak Found
FALSE	High	Master Protein	H0Y368	Dolichol-phosphate mannosyltransferase subunit 1 (Fragment) OS=Homo sapiens OX=9606 GN=DPM1 PE=1 SV=1	0	25.67	22	4	0.970145	0.987301	0.918393	0.769626	0.403524	0.900023	24	4	1	295	33.3	9.14	76.34	4	0.945	0.95	1.094	0.929	1.291	1.094	40.74	51.93	54.45	39.41	72.01	59.52	2.42456e+06	2.90883e+06	3.14566e+06	2.72445e+06	2.74554e+06	3.50325e+06	20.46	2.35	9.25	13.91	54.4	20.19	High	Peak Found	High
FALSE	Low	Master Protein	H0Y829	Adipogenin (Fragment) OS=Homo sapiens OX=9606 GN=ADIG PE=4 SV=1	0.084	0.938	15	1	0.0861836	0.00463481	0.425141	0.555223	0.00281518	0.946962	2	1	1	179	19.8	8.28	2.06	1	1.833	2.574	1.503	1.283	2.785	1.082	32.1	32.1	32.1	33.81	32.1	0	435840	799053	1.12206e+06	654966	589196	1.21367e+06	29.93				27.95		Not Found	Peak Found	Peak Found
FALSE	High	Master Protein	H0Y886	NADH dehydrogenase [ubiquinone] 1 beta subcomplex subunit 5, mitochondrial (Fragment) OS=Homo sapiens OX=9606 GN=NDUFB5 PE=1 SV=1	0	15.595	10	1	0.896868	0.0824867	0.954716	0.00494499	0.737213	0.518855	17	1	1	206	23.5	9.6	58.78	1	1.073	0.51	1.044	0.563	1.29	1.402	39.35	9.71	59.57	18.23	75.32	39.92	1.34531e+06	1.44398e+06	686572	966202	683178	853682	49.66	31.97	16.87	45.79	29.84	63.62	Peak Found	High	High
FALSE	High	Master Protein	H0Y8C2	60S ribosomal protein L22-like 1 (Fragment) OS=Homo sapiens OX=9606 GN=RPL22L1 PE=1 SV=1	0	15.9	23	2	0.963205	0.0113407	0.936623	3.01626e-06	0.953621	2.0743e-05	3	1	1	142	16.9	9.25	12.46	2	0.888	2.055	1.075	0.332	0.888	0.432	0.25	0	31.94	0.56	28.69	6.79	735577	653299	1.51186e+06	790806	244279	652967		9.23		29.78	4.81	62.82	Not Found	Not Found	Peak Found
FALSE	High	Master Protein	H0Y8C3	Mitochondrial carrier homolog 1 (Fragment) OS=Homo sapiens OX=9606 GN=MTCH1 PE=1 SV=1	0	31.905	20	4	0.308155	0.679056	0.932647	0.00273891	0.215869	0.949417	10	4	1	394	43.1	9.16	28.7	4	1.272	1.188	1.072	1.604	1.462	1.059	37.9	36.08	33.6	34.01	31.77	44.03	2.15813e+06	2.72416e+06	2.33411e+06	2.11732e+06	2.67835e+06	2.73455e+06	26.72	3.98	9.14	2.88	16.3	22.62	High	Peak Found	High
FALSE	High	Master Protein	H0Y8P4	U3 small nucleolar RNA-associated protein 15 homolog (Fragment) OS=Homo sapiens OX=9606 GN=UTP15 PE=1 SV=1	0	59.661	22	6	0.850543	0.935933	0.445056	0.305908	0.842842	0.938705	18	6	1	545	61.4	9.04	71.74	6	0.862	1.058	1.348	0.778	1.188	1.07	50.12	82.99	20.75	27.1	30.96	30.99	604943	2.95009e+06	2.59838e+06	3.02793e+06	2.15547e+06	2.31719e+06	102.85	15.74	14.23	21.45	8.36	23.36	High	High	High
FALSE	High	Master Protein	H0Y9X1	Translation machinery-associated protein 16 (Fragment) OS=Homo sapiens OX=9606 GN=TMA16 PE=1 SV=1	0	18.855	12	2	0.992799	0.912804	0.971939	0.96493	0.967793	0.666456	17	2	1	242	27.7	9.57	34.1	2	0.941	1.179	1.051	1.036	0.9	0.74	16.96	21.89	21.89	25.9	12.17	11.07	357198	374287	421198	375546	364484	352604	21.93	21.6	16.24	7.06	10.14	20.59	Peak Found	Peak Found	High
FALSE	High	Master Protein	H0YAF5	Protein transport protein Sec31A (Fragment) OS=Homo sapiens OX=9606 GN=SEC31A PE=1 SV=1	0	45.782	41	5	0.841906	0.655536	2.18459e-16	0.837309	2.12338e-16	2.27905e-16	39	1	1	181	19.4	8.24	131.89	5	0.731	0.608	0.01	1.122	0.01	0.01	61.86	22.12		31.21			491056	359018	298530		550966			87.02	52.93		29.13		Not Found	Not Found	Peak Found
FALSE	High	Master Protein	H0YB34	2-iminobutanoate/2-iminopropanoate deaminase (Fragment) OS=Homo sapiens OX=9606 GN=RIDA PE=1 SV=1	0	36.03	22	3	0.824413	0.925897	0.974553	0.75689	0.947056	0.847114	18	3	1	148	16	7.39	86.08	3	1.078	0.905	0.955	1.107	1.03	1.13	11.54	15.72	12.71	14.3	9.72	10.85	3.11433e+06	3.24444e+06	2.89447e+06	3.60595e+06	2.97385e+06	2.52669e+06	13.03	22.93	25.06	29.62	13.33	41.09	High	Peak Found	High
FALSE	High	Master Protein	H0YDF9	Protein scribble homolog (Fragment) OS=Homo sapiens OX=9606 GN=SCRIB PE=1 SV=1	0	14.563	36	3	0.39505	0.13696	0.309076	0.541258	0.00624818	0.811338	7	1	1	140	14.9	4.83	18.25	3	0.497	0.387	0.449	0.719	0.278	0.746	10.16	5.99	12.32	25.27	2.93	44.73	243344	117042	86247	109332	186514	64344.6	24.81	46.82	80.34	55.44	41.2	105.14	Peak Found	Peak Found	High
FALSE	High	Master Protein	H0YDK7	Ras-related protein Rab-30 (Fragment) OS=Homo sapiens OX=9606 GN=RAB30 PE=1 SV=1	0	9.75	8	2							17	1	1	167	19.2	4.92	50.77	2																									Not Found	Not Found	Not Found
FALSE	High	Master Protein	H0YEH1	Phosphatidylinositol-binding clathrin assembly protein (Fragment) OS=Homo sapiens OX=9606 GN=PICALM PE=1 SV=1	0	59.272	22	4	0.876832	0.0688812	0.283449	0.0470192	0.299784	0.947026	8	1	1	308	32.2	8.31	35.62	4	0.813	0.41	0.593	0.588	0.538	0.927	67.41	6.32	12.59	14.42	19.15	59.56	850434	691776	325169	504546	499981	457946	20.72	88.11	78.18	38.1	62.9	64.87	High	Not Found	Peak Found
FALSE	High	Master Protein	H0YER1	Remodeling and spacing factor 1 (Fragment) OS=Homo sapiens OX=9606 GN=RSF1 PE=1 SV=1	0	44.303	14	5	0.911199	0.292499	0.910256	0.143012	0.297127	0.200956	35	5	1	702	79.2	4.88	126.45	5	1.077	1.736	1.111	0.572	1.695	1.559	10.85	2.57	33.81	14.93	89.33	24.95	290508	1.10976e+06	998662	976833	318533	758828	96.67	64.85	67.94	37.52	53.46	40.61	High	High	High
FALSE	High	Master Protein	H0YF29	UPF0598 protein C8orf82 (Fragment) OS=Homo sapiens OX=9606 GN=C8orf82 PE=1 SV=1	0	13.202	7	1							9	1	1	261	28.6	9.72	30.82	1																									Not Found	High	Peak Found
FALSE	Low	Master Protein	H0YGL2	cGMP-dependent 3',5'-cyclic phosphodiesterase (Fragment) OS=Homo sapiens OX=9606 GN=PDE2A PE=4 SV=1	0.072	1.015	15	1							1	1	1	75	8.2	7.93	0	1																									Not Found	Not Found	Not Found
FALSE	High	Master Protein	H0YHG0	Uncharacterized protein (Fragment) OS=Homo sapiens OX=9606 PE=1 SV=1	0	72.669	23	11	0.956898	0.981981	0.971939	0.537165	0.506931	0.953477	87	11	1	523	59.1	8.59	250.21	11	0.957	1	0.964	1.164	1.121	1.017	27.88	29.92	23.19	29.29	31.86	32.1	2.27556e+07	2.4104e+07	2.71994e+07	2.51876e+07	2.73329e+07	2.55408e+07	11.56	4.51	22.15	11.95	13.77	1.23	High	High	High
FALSE	High	Master Protein	H0YI09	Methyltransferase-like protein 7A (Fragment) OS=Homo sapiens OX=9606 GN=METTL7A PE=1 SV=1	0	79.947	27	5	0.335734	0.925173	0.939757	0.500116	0.698312	0.0870148	55	5	1	244	28.3	8.38	231.19	5	0.806	0.934	0.948	0.88	1.109	1.207	24.99	38.77	29.05	30.21	62.09	45.07	8.86448e+06	7.68664e+06	8.17739e+06	9.76173e+06	8.71641e+06	1.04451e+07	12.89	7.91	2.36	18.63	8.22	36.49	High	High	High
FALSE	High	Master Protein	H0YIV9	Uncharacterized protein (Fragment) OS=Homo sapiens OX=9606 PE=3 SV=1	0	27.08	33	3	0.881825	0.19002	0.947801	0.73114	0.319817	0.905706	26	2	1	168	18.7	5.73	79.37	3	1.088	0.624	1.049	0.885	0.575	0.925	18.91	13.65	17.82	37.48	13.86	38.61	1.18707e+06	1.29119e+06	1.26788e+06	1.34212e+06	1.02583e+06	682335	8.92	25.51	4.04	16.16	36.75	82.75	High	High	Peak Found
FALSE	High	Master Protein	H0YJ66	Dehydrogenase/reductase SDR family member 7 (Fragment) OS=Homo sapiens OX=9606 GN=DHRS7 PE=1 SV=1	0	75.615	22	5	0.273889	0.0875282	0.899389	0.767942	0.955136	0.180213	22	5	1	399	44.8	9.03	76.48	5	0.551	1.892	0.764	1.148	0.887	0.659	10.38	70.03	32.47	48.65	29.93	19.48	503134	696194	1.19526e+06	352838	1.03588e+06	584413	74.49	56.95	31.46	86.62	30.91	55.96	High	Peak Found	High
FALSE	High	Master Protein	H0YJZ4	Striatin-3 (Fragment) OS=Homo sapiens OX=9606 GN=STRN3 PE=1 SV=1	0	32.122	37	2	0.0316743	3.29713e-05	2.18459e-16	3.00407e-12	2.12338e-16	6.07137e-05	13	1	1	139	14.6	4.07	75.97	2	0.617	0.368	0.179	0.344	0.128	0.347	0	3.07	1.02	1.26	0	2.71	2.13607e+06	1.31732e+06	786756	382732	735351	272637			21.31	42.87	18.48		Not Found	Peak Found	Not Found
FALSE	High	Master Protein	H0YKD8	60S ribosomal protein L28 OS=Homo sapiens OX=9606 GN=RPL28 PE=1 SV=1	0	121.295	31	9	0.971892	0.717921	0.980637	0.967395	0.874186	0.962938	171	9	1	170	19.1	11.46	633.71	9	0.964	0.913	1.024	1.033	1.032	1.004	38.86	40.02	35.32	39.55	48.42	35.59	6.85336e+07	6.28697e+07	6.21184e+07	6.85885e+07	6.03446e+07	7.22128e+07	18.83	18.65	21.91	13.64	6.65	20.3	High	High	High
FALSE	High	Master Protein	H0YKK6	Proteasome activator complex subunit 1 OS=Homo sapiens OX=9606 GN=PSME1 PE=1 SV=1	0	56.703	73	8							98	1	1	90	10.6	8.91	281.5	8																									Not Found	Not Found	Not Found
FALSE	High	Master Protein	H0YL70	Transducin-like enhancer protein 3 OS=Homo sapiens OX=9606 GN=TLE3 PE=1 SV=1	0	6.781	2	1	0.886702	0.900488	0.941492	0.193346	0.991855	0.82012	13	1	1	782	84.4	7.27	28.66	1	1.144	1.237	1.153	1.62	1.037	0.787	13.84	13.02	12.25	13.29	12.25	19.32	287761	329126	356014	338072	474581	309218	5.47	19.6	28.87	10.69	23.51	12.09	High	High	High
FALSE	High	Master Protein	H0YMV8	40S ribosomal protein S27 OS=Homo sapiens OX=9606 GN=RPS27L PE=1 SV=1	0	62.088	37	6	0.0160826	0.540957	0.548786	0.499543	0.338453	0.920898	101	2	1	100	11.3	9.32	302.49	6	0.764	0.859	0.83	0.879	0.838	1.031	6.67	12.44	14.06	12.19	10.93	20.73	3.03652e+07	2.29875e+07	1.95422e+07	1.82713e+07	2.48204e+07	2.4306e+07	14.99	12.94	36.1	30.03	8.6	17.33	High	High	High
FALSE	High	Master Protein	H0YNJ6	GMP reductase OS=Homo sapiens OX=9606 GN=GMPR2 PE=1 SV=1	0	153.338	49	14	0.949947	0.657203	0.910256	0.346712	0.764845	0.607518	120	14	1	427	46.9	8.51	418.18	14	1.011	1.103	1.072	1.219	1.068	0.923	36.2	41.58	29.93	40.16	48.17	47.27	1.64174e+07	1.83604e+07	1.84115e+07	1.70004e+07	1.7218e+07	1.87132e+07	8.92	20.7	13.47	15.23	12.13	23.18	High	High	High
FALSE	High	Master Protein	H3BMD8	cAMP-regulated phosphoprotein 19 OS=Homo sapiens OX=9606 GN=ARPP19 PE=1 SV=1	0	26.866	47	3	0.948426	0.974072	0.450102	0.609096	0.673625	0.705394	34	2	1	131	14.5	8.31	104.3	3	1.007	0.943	0.714	0.893	1.172	1.152	43.86	31.67	24.2	55.19	20.82	21.43	3.11088e+06	4.28634e+06	3.55762e+06	1.94819e+06	2.43825e+06	4.76345e+06	47.65	27.17	7.37	18.94	41.42	16.44	High	High	High
FALSE	High	Master Protein	H3BMF4	Protein spinster homolog 1 OS=Homo sapiens OX=9606 GN=SPNS1 PE=1 SV=1	0	7.963	2	1							8	1	1	573	61.1	7.84	18.36	1																									High	Peak Found	Peak Found
FALSE	High	Master Protein	H3BN98	Uncharacterized protein (Fragment) OS=Homo sapiens OX=9606 PE=4 SV=2	0	53.662	30	10	0.820637	0.662051	0.412922	0.601375	0.499199	0.812154	95	1	1	237	27.2	9.55	304.21	10	1.059	1.119	0.734	1.146	1.201	1.095	10.92	5.47	7.55	17.02	34.55	34.55	5.06399e+06	5.36445e+06	5.55518e+06	3.71741e+06	5.60692e+06	6.08256e+06	5.49	9.58	4.67	27.71	21.45	28.89	High	Peak Found	Peak Found
FALSE	High	Master Protein	H3BND4	Pyridoxal-dependent decarboxylase domain-containing protein 1 OS=Homo sapiens OX=9606 GN=PDXDC1 PE=1 SV=1	0	429.372	61	31	0.779186	0.864858	0.870312	0.976088	0.904009	0.343058	287	31	1	806	88.7	5.48	1235.43	31	0.91	0.941	0.924	1.026	1.023	1.093	25.79	30.82	23.38	37.33	38.33	39.14	4.5037e+07	4.42735e+07	4.41183e+07	4.37063e+07	5.007e+07	4.81852e+07	5.22	3.2	6.12	4.12	1.91	5.32	High	High	High
FALSE	Medium	Master Protein	H3BP13	Trafficking protein particle complex subunit 2-like protein OS=Homo sapiens OX=9606 GN=TRAPPC2L PE=1 SV=1	0.022	1.878	7	1							1	1	1	241	27.3	8.51	0	1																									Not Found	Not Found	Not Found
FALSE	High	Master Protein	H3BQK0	ATP-dependent RNA helicase DDX19B OS=Homo sapiens OX=9606 GN=DDX19B PE=1 SV=1	0	198.608	58	18	0.162571	0.0955194	0.997306	0.709669	0.933715	0.177201	204	3	1	484	54.5	7.87	762.2	18	0.701	0.624	0.991	0.913	0.905	1.359	17.98	9	26.21	15.73	18.98	30.93	2.35825e+06	2.22864e+06	2.28922e+06	2.78213e+06	2.79401e+06	2.61854e+06	55.45	35.2	31.91	43.42	62.79	55.41	Peak Found	High	High
FALSE	High	Master Protein	H3BQQ9	SUMO-conjugating enzyme UBC9 (Fragment) OS=Homo sapiens OX=9606 GN=UBE2I PE=1 SV=1	0	141.996	85	8	0.518437	0.980428	0.565248	2.40305e-16	0.481085	0.214623	93	1	1	137	15.5	7.24	407.17	8	0.537	1.123	0.548	0.01	0.576	0.513	21.98	63.08	18.52		23.1	13.19	144614	117570	188800	95032.4		96760	58.84	44.18	54.72	44.92		64.18	High	Peak Found	High
FALSE	High	Master Protein	H3BR10	Small leucine-rich protein 1 OS=Homo sapiens OX=9606 GN=SMLR1 PE=1 SV=1	0.006	2.873	7	1	0.950823	0.452843	0.912174	0.0691004	0.733148	0.0001352	14	1	1	107	12.3	10.42	35.39	1	0.926	0.726	0.875	1.372	1.168	1.829	27.53	21.29	24.57	39.31	66.84	72.34	2.46788e+06	2.28583e+06	1.38628e+06	2.15957e+06	3.38053e+06	2.88293e+06	30.47	22.08	32.87	21.37	25.28	53.73	High	Peak Found	High
FALSE	High	Master Protein	H3BRN4	4-aminobutyrate aminotransferase, mitochondrial OS=Homo sapiens OX=9606 GN=ABAT PE=1 SV=1	0	335.464	62	26	0.289358	0.975724	0.841629	0.667626	0.971702	0.915303	215	26	1	515	58.1	8.09	831.95	26	0.836	0.965	1.101	0.915	0.994	1.029	32.35	48.76	47.44	39.99	47.93	39.46	2.43111e+07	2.178e+07	2.50704e+07	2.68456e+07	2.23798e+07	2.9792e+07	19.58	7.97	6.91	8.4	6.83	16.37	High	High	High
FALSE	High	Master Protein	H3BSH7	U3 small nucleolar RNA-associated protein 4 homolog (Fragment) OS=Homo sapiens OX=9606 GN=UTP4 PE=1 SV=1	0	93.53	14	6	0.316616	0.359756	0.918393	0.421772	0.86236	0.827086	64	6	1	700	77.9	8.72	240.96	6	0.803	0.813	0.926	0.863	0.905	0.943	23.34	30.87	43.43	28.97	46.75	51.41	8.3266e+06	7.47982e+06	7.8788e+06	6.87675e+06	6.74301e+06	5.62415e+06	31.6	20.09	20.39	19.5	23.24	50.07	High	High	High
FALSE	High	Master Protein	H3BSW6	Cytoplasmic tRNA 2-thiolation protein 2 OS=Homo sapiens OX=9606 GN=CTU2 PE=1 SV=1	0.003	3.773	6	2							2	2	1	586	63.6	7.01	1.63	2																									Not Found	High	Not Found
FALSE	High	Master Protein	H3BTN5	Pyruvate kinase (Fragment) OS=Homo sapiens OX=9606 GN=PKM PE=1 SV=1	0	1197.84	73	47	2.46457e-16	2.07853e-16	2.18459e-16	0.854881	0.955136	2.27905e-16	1652	1	1	485	53	6.84	7772.52	47	0.01	0.01	0.01	0.87	0.902	100				24.66	29.72		259914				226231	234388	33.85				38.16		Peak Found	Not Found	Peak Found
FALSE	High	Master Protein	H3BU86	STX16-NPEPL1 readthrough (NMD candidate) OS=Homo sapiens OX=9606 GN=STX16-NPEPL1 PE=3 SV=1	0.001	5.005	2	1	0.982387	0.916589	0.993452	0.593828	0.785655	0.331192	7	1	1	382	43.2	7.3	19.28	1	0.951	1.172	0.986	0.758	0.708	0.604	54.97	85.36	72.48	22.85	18.18	24.55	365047	346985	427827	360092	275826	258472	14.67	75.08	65.17	64.72	35.16	32.63	Peak Found	High	Peak Found
FALSE	High	Master Protein	H7BXP1	NF-kappa-B inhibitor-interacting Ras-like protein 2 OS=Homo sapiens OX=9606 GN=NKIRAS2 PE=1 SV=1	0	6.764	5	1	0.512644	0.986611	0.881378	0.689315	0.83411	0.805	7	1	1	229	25.7	8.44	18.12	1	0.625	0.919	0.784	0.837	0.758	0.824	2.99	1.14	15.6	18.21	11.14	13.19	699154	437237	642624	548220	585489	529750		9.53	3.64	22.63	25.4	17.7	High	Not Found	Not Found
FALSE	High	Master Protein	H7BY58	Protein-L-isoaspartate O-methyltransferase OS=Homo sapiens OX=9606 GN=PCMT1 PE=1 SV=1	0	214.173	69	12	0.913036	0.736731	0.885979	0.842636	0.833977	0.916902	176	12	1	286	30.3	6.73	757.31	12	0.94	0.914	1.09	0.957	0.926	0.965	25.77	30.67	28.71	36.7	40.47	28.54	4.92816e+07	5.28341e+07	3.92087e+07	5.06209e+07	4.86325e+07	4.43044e+07	8.56	14.37	16.98	8.12	7.34	17.53	High	High	High
FALSE	High	Master Protein	H7BYT1	Casein kinase I isoform delta OS=Homo sapiens OX=9606 GN=CSNK1D PE=1 SV=2	0	23.692	14	3	0.965342	0.698072	0.997306	0.945307	0.678305	0.875783	16	3	1	427	49	9.94	52.73	3	0.912	0.727	0.983	1.048	0.705	1.19	9.15	15.4	18.82	22.87	16.95	33.01	1.03532e+06	960683	692024	1.07397e+06	989780	780717	35.85	39.01	26.88	14.29	42.25	37.08	High	Peak Found	Peak Found
FALSE	High	Master Protein	H7BYY1	Tropomyosin 1 (Alpha), isoform CRA_m OS=Homo sapiens OX=9606 GN=TPM1 PE=1 SV=1	0	217.125	65	19	0.950823	0.531335	0.910844	0.631072	0.983664	0.964773	356	2	1	248	28.7	4.82	1358.42	19	1.019	0.748	1.087	0.877	0.97	0.983	23.05	24.71	22.47	26.73	58.01	49.55	1.94607e+06	1.96325e+06	1.77939e+06	2.21832e+06	1.82978e+06	1.68814e+06	9.47	11.59	23.53	17.36	49.82	46.29	Peak Found	High	High
FALSE	High	Master Protein	H7BYZ3	Uncharacterized protein OS=Homo sapiens OX=9606 PE=4 SV=1	0	6.943	9	1							1	1	1	331	36.9	8.34	4.7	1																									Not Found	Not Found	Not Found
FALSE	High	Master Protein	H7BZ14	Peptidyl-prolyl cis-trans isomerase (Fragment) OS=Homo sapiens OX=9606 GN=PPIL3 PE=1 SV=1	0	66.287	48	5	0.936573	0.876063	0.936623	0.094225	0.77456	0.896898	39	5	1	180	20.3	7.43	153.1	5	0.919	1.043	1.066	1.329	1.116	0.961	40.67	40.72	41.57	49.01	53.53	54.33	4.63037e+06	5.09551e+06	9.60411e+06	5.64455e+06	4.86033e+06	5.49726e+06	45.65	27.52	65.37	41.03	23.83	20.22	High	High	High
FALSE	High	Master Protein	H7BZJ3	Protein disulfide-isomerase A3 (Fragment) OS=Homo sapiens OX=9606 GN=PDIA3 PE=1 SV=1	0	186.81	77	11	0.595493	0.534601	0.842373	0.470541	0.698312	0.997196	371	1	1	123	13.5	7.3	1430	11	0.882	0.885	0.917	0.873	0.902	0.991	19.44	12.84	10.88	26.07	17.45	5.59	4.95156e+07	3.63298e+07	4.11235e+07	4.51672e+07	4.3218e+07	4.02527e+07	17.66	17.05	8.26	7.2	52.66	10.14	High	High	High
FALSE	High	Master Protein	H7C0S8	Uncharacterized protein (Fragment) OS=Homo sapiens OX=9606 PE=4 SV=2	0	15.595	7	1	0.250745	0.213803	0.0523566	0.0631482	0.00434034	0.443778	6	1	1	307	34.5	6.37	39.18	1	1.917	2.364	2.755	0.485	3.479	1.472	71.09	38.25	33.39	11.74	39.74	8.32	190992	366207	451425	526190	102201	664378	37.26	75.21	8.07	40.01	44.61	2.65	Peak Found	Not Found	Peak Found
FALSE	High	Master Protein	H7C1N3	BET1 homolog (Fragment) OS=Homo sapiens OX=9606 GN=BET1 PE=1 SV=1	0	12.013	8	1	0.562933	0.000290222	0.309743	0.0262889	0.0152044	0.805	15	1	1	133	15	8.28	40.49	1	1.159	0.453	0.678	0.709	0.527	1.165	25.82	5.08	9.77	29.64	6.14	52.48	3.10595e+06	3.59938e+06	1.35711e+06	2.10608e+06	2.3119e+06	1.61537e+06	10.53	42.97	59.09	23.39	47.79	30.16	High	High	High
FALSE	High	Master Protein	H7C2Q8	EBNA1 binding protein 2, isoform CRA_d OS=Homo sapiens OX=9606 GN=EBNA1BP2 PE=1 SV=1	0	116.072	40	12	0.816704	0.750045	0.82944	0.554215	0.957831	0.935179	90	12	1	361	40.7	9.98	345.6	12	0.91	0.895	0.886	0.892	0.959	0.977	24.44	38.93	31.1	38.99	50.86	43.61	2.28684e+07	2.273e+07	1.76844e+07	2.07666e+07	1.89051e+07	1.67942e+07	6.15	24.2	5.68	17.77	16.79	38.1	High	High	High
FALSE	High	Master Protein	H7C3D8	COX assembly mitochondrial protein (Fragment) OS=Homo sapiens OX=9606 GN=CMC1 PE=1 SV=1	0	6.862	15	2	0.918259	0.708772	0.993679	0.592474	0.586615	0.772734	12	2	1	113	13.2	9.25	31.6	2	1.03	0.802	1.001	1.152	0.788	1.16	44.31	23.68	43	38.76	25.4	25.33	3.22312e+06	3.32314e+06	2.01818e+06	3.51948e+06	3.15542e+06	2.46379e+06	6.9	14.59	36.81	17.43	29.9	23.88	High	Peak Found	High
FALSE	Medium	Master Protein	H9KVD2	Sodium channel protein OS=Homo sapiens OX=9606 GN=SCN5A PE=1 SV=1	0.014	2.121	2	1							1	1	1	2016	226.8	5.53	0	1																									Not Found	Not Found	Not Found
FALSE	High	Master Protein	I3L0A0	HCG2044781 OS=Homo sapiens OX=9606 GN=TMEM189-UBE2V1 PE=3 SV=1	0	97.472	28	9	0.103717	0.453437	0.291175	0.530415	0.313197	0.89598	129	3	1	370	42.2	6.71	385.35	9	1.251	1.162	1.337	1.166	1.224	1.057	9.96	12.52	29.91	22.56	33.77	44.34	6.69457e+06	8.58327e+06	8.20914e+06	9.48263e+06	8.10559e+06	8.87094e+06	9.39	9.49	7.32	36.44	23.68	25.56	High	High	High
FALSE	High	Master Protein	I3L0E3	HCG1984214, isoform CRA_a OS=Homo sapiens OX=9606 GN=hCG_1984214 PE=4 SV=1	0	19.79	17	2	0.780099	0.39802	0.992808	0.530415	0.302915	0.96432	33	2	1	225	25.7	6.07	122.21	2	0.861	0.768	1	0.886	0.742	0.992	28.33	18.9	22.25	16.62	22.31	50.57	5.0676e+06	4.77989e+06	3.98541e+06	5.08262e+06	4.25429e+06	3.28197e+06	6.35	30.97	32.09	19.89	16.02	37.62	High	High	High
FALSE	High	Master Protein	I3L0U5	Coiled-coil domain-containing protein 137 (Fragment) OS=Homo sapiens OX=9606 GN=CCDC137 PE=1 SV=1	0	8.507	12	2							4	2	1	292	33.5	11	10.16	2																									Not Found	Not Found	Not Found
FALSE	High	Master Protein	I3L182	Serine/arginine repetitive matrix protein 2 (Fragment) OS=Homo sapiens OX=9606 GN=SRRM2 PE=1 SV=1	0	32.046	8	4							30	1	1	895	99.6	12.32	86.51	4																									Not Found	Not Found	Not Found
FALSE	High	Master Protein	I3L2B0	Clustered mitochondria protein homolog (Fragment) OS=Homo sapiens OX=9606 GN=CLUH PE=1 SV=2	0	310.106	35	30	0.172023	0.860968	0.729448	0.759436	0.944284	0.728306	252	3	1	1236	138.1	6.04	1037.75	30	1.239	0.874	0.817	1.103	1.034	1.154	17.09	46.43	33.08	27.88	68.07	37.21	4.83086e+06	5.7413e+06	3.12409e+06	5.44433e+06	4.88954e+06	4.27292e+06	7.44	37.69	54.5	31.54	12.8	17.14	High	High	High
FALSE	Medium	Master Protein	I3L2J0	Protein capicua homolog OS=Homo sapiens OX=9606 GN=CIC PE=1 SV=1	0.032	1.602	2	1							1	1	1	2514	257.6	8.1	0	1																									Not Found	Not Found	High
FALSE	Medium	Master Protein	I3L3Y9	G protein pathway suppressor 2 (Fragment) OS=Homo sapiens OX=9606 GN=GPS2 PE=1 SV=1	0.04	1.478	5	1							1	1	1	327	36.4	9.64	0	1																									Not Found	Not Found	Not Found
FALSE	High	Master Protein	I3L448	ATP synthase mitochondrial F1 complex assembly factor 1 OS=Homo sapiens OX=9606 GN=ATPAF1 PE=1 SV=1	0	20.533	13	3		0.131496	0.443973	0.307152	0.746749	0.456067	7	3	1	351	38.8	6.1	18.78	3		2.596	1.557	0.639	1.285	0.689		0	39.35	17.62	13.19	19.62	331391	255013	294287	584925	211911	669256		43.13	71.18	54.27	55.1	19.81	High	Peak Found	Not Found
FALSE	High	Master Protein	I3L4C2	Brain-specific angiogenesis inhibitor 1-associated protein 2 OS=Homo sapiens OX=9606 GN=BAIAP2 PE=1 SV=1	0	38.535	17	5	0.292775	0.822383	0.292531	0.281667	0.844059	0.941733	18	5	1	553	61.3	8.94	54.91	5	1.276	1.119	1.42	1.293	1.168	0.957	23.25	31.54	19.25	31.29	27	36.99	2.02171e+06	2.77435e+06	2.55234e+06	1.34224e+06	2.14435e+06	1.34091e+06	49.88	10.02	55.36	66.76	45.75	37.09	Peak Found	Peak Found	Peak Found
FALSE	High	Master Protein	I3L4N8	Actin, cytoplasmic 2 (Fragment) OS=Homo sapiens OX=9606 GN=ACTG1 PE=1 SV=8	0	426.235	94	24	0.746524	0.0363026	0.0401122	0.120513	0.0262359	0.456522	1631	1	1	241	26.9	5.01	5932.13	24	1.091	1.37	1.59	1.311	1.495	1.147	32.21	34.2	20.13	17.45	35.67	36.25	4353076	5.70684e+06	6.8887e+06	6.92206e+06	6.17806e+06	6.50946e+06	13.91	23.63	27.59	21.16	10.75	36.42	High	High	High
FALSE	High	Master Protein	I3L4Q0	HCG1818442, isoform CRA_a OS=Homo sapiens OX=9606 GN=MCRIP1 PE=1 SV=1	0	37.784	47	4	0.935301	0.987301	0.974553	0.973808	0.991855	0.979036	40	4	1	118	12.9	9.63	145.94	4	0.918	0.979	0.958	1.005	0.988	0.998	19.93	25.57	24.39	32.5	38.33	40.53	6.02691e+06	5.73527e+06	6.67482e+06	6.11059e+06	6.58104e+06	6.22597e+06	11.73	7.7	28.54	11.33	15.89	25.23	High	High	High
FALSE	High	Master Protein	I3NI02	Golgi SNAP receptor complex member 2 OS=Homo sapiens OX=9606 GN=GOSR2 PE=4 SV=2	0	61.016	35	4	0.929115	0.924449	0.842373	1.00013e-07	0.814107	0.836127	51	4	1	257	29.8	7.17	260.64	4	0.918	1.022	0.85	0.5	1.115	1.092	58.58	79.51	58.76	12.3	78	68.51	3.34324e+06	3.15915e+06	5.66347e+06	5.69602e+06	1.83254e+06	5.39746e+06	45.45	62.33	40	40.96	34.89	9.3	High	High	High
FALSE	High	Master Protein	J3KMZ8	Zinc finger protein ubi-d4 OS=Homo sapiens OX=9606 GN=DPF2 PE=1 SV=1	0	29.361	12	3	0.892078	0.945479	0.993679	0.503396	0.686572	0.933044	23	3	1	405	45.8	6.98	67.66	3	1.063	1.051	0.957	1.22	1.264	1.075	61.25	26.01	49.58	42.42	35.28	37.99	1.53272e+06	1.80902e+06	1.62617e+06	1.3619e+06	1.84107e+06	1.95249e+06	4.35	53.61	37.66	45.26	35.43	38.66	High	Peak Found	High
FALSE	High	Master Protein	J3KMZ9	Low-density lipoprotein receptor (Fragment) OS=Homo sapiens OX=9606 GN=LDLR PE=1 SV=1	0	39.338	5	2	0.929115	0.732607	0.178633	0.937305	0.805519	0.678167	18	2	1	945	104.6	5.27	52.96	2	1.058	1.265	1.569	1.051	0.777	0.823	9.27	36.53	53.49	36.1	16.89	27.93	912043	806041	1.20733e+06	1.16293e+06	1.47335e+06	834281	36.55	35.99	15.47	63.03	40.72	50.41	High	High	Peak Found
FALSE	High	Master Protein	J3KN16	Ecm29 proteasome adaptor and scaffold OS=Homo sapiens OX=9606 GN=ECPAS PE=1 SV=1	0	168.632	16	19	0.833058	0.903523	0.605472	0.386599	0.595151	0.45646	112	19	1	2017	223.6	8.75	330.75	19	1.064	0.927	1.217	0.855	0.848	0.892	37.36	50.2	39.95	33.49	43.17	41.1	8.74273e+06	1.00132e+07	9.05801e+06	9.56511e+06	7.66241e+06	8.68911e+06	20.45	2.7	14.69	29.62	21.06	23.86	High	High	High
FALSE	Low	Master Protein	J3KN59	BCL2/adenovirus E1B 19 kDa protein-interacting protein 2 OS=Homo sapiens OX=9606 GN=BNIP2 PE=1 SV=1	0.082	0.95	6	1							1	1	1	435	48.8	4.84	0	1																									Not Found	Not Found	Not Found
FALSE	High	Master Protein	J3KNA0	Mitochondrial inner membrane protein OXA1L OS=Homo sapiens OX=9606 GN=OXA1L PE=1 SV=1	0	32.397	13	6	0.990502	0.986611	0.15056	0.253451	0.516738	0.207538	43	6	1	495	55.2	9.69	129.9	6	0.971	0.958	1.427	1.252	1.181	1.207	29.43	34.21	53.6	34.2	28.21	38.01	5.99966e+06	5.48044e+06	5.9044e+06	9.01984e+06	7.551e+06	6.80211e+06	23.12	4.21	12.95	19.46	10.92	6.99	High	High	High
FALSE	Medium	Master Protein	J3KNF5	Centrosomal protein of 290 kDa OS=Homo sapiens OX=9606 GN=CEP290 PE=1 SV=1	0.02	1.913	0	1	2.8136e-05	0.965612	2.14923e-05	2.46291e-07	0.973038	0.970575	3	1	1	2481	290.4	5.95	4.3	1	0.402	0.928	0.38	0.439	0.96	1.034	2.61	7.15	0	1.47	26.64	29.2	1.91187e+06	769233	1.77372e+06	726114	839817	1.83482e+06		13.61	7.91		7.27	63.38	Peak Found	Peak Found	Peak Found
FALSE	High	Master Protein	J3KNF8	Cytochrome b5 type B OS=Homo sapiens OX=9606 GN=CYB5B PE=1 SV=1	0	58.183	31	2	0.000302198	0.359756	0.954716	0.00049679	0.963102	0.999747	116	2	1	150	16.7	4.97	631.22	2	0.679	1.169	0.955	0.649	1.001	1	12.47	25.63	45.23	12.01	33.25	52.22	2.42618e+07	1.58422e+07	2.47888e+07	2.92854e+07	1.64756e+07	2.52272e+07	16.82	31.78	21.94	33.65	10.03	9.62	High	High	High
FALSE	High	Master Protein	J3KNI1	Conserved oligomeric Golgi complex subunit 4 OS=Homo sapiens OX=9606 GN=COG4 PE=1 SV=1	0.009	2.397	2	1							1	1	1	789	89.4	5.21	0	1																									Not Found	Not Found	Not Found
FALSE	High	Master Protein	J3KNL6	Protein transport protein sec16 OS=Homo sapiens OX=9606 GN=SEC16A PE=1 SV=1	0	168.369	21	20	0.86659	0.993521	0.684723	0.270856	0.911078	0.949947	84	2	1	2357	251.7	5.8	287.16	20	1.227	1.016	1.435	1.57	1.229	0.925	10.59	35.37	14.07	53.57	63.21	58.2	158342	67949.7	502637	649306	479659	192948	110.58	10.07	54.35	25.52	35.86	64.9	High	Peak Found	Not Found
FALSE	Medium	Master Protein	J3KNN3	Phosphorylase b kinase gamma catalytic chain, liver/testis isoform OS=Homo sapiens OX=9606 GN=PHKG2 PE=1 SV=1	0.023	1.81	4	1							1	1	1	410	46.9	6.38	0	1																									Not Found	Not Found	Not Found
FALSE	High	Master Protein	J3KNN5	Probable ATP-dependent RNA helicase DDX41 (Fragment) OS=Homo sapiens OX=9606 GN=DDX41 PE=1 SV=1	0	23.231	10	5	0.986957	0.418465	0.997306	0.923813	0.932251	0.111156	33	5	1	640	71.6	7.46	76.04	5	0.979	0.696	0.975	0.967	1.071	1.432	51.21	19.99	34.16	49.89	59.16	51.6	2.00565e+06	2.31941e+06	1.31191e+06	2.36192e+06	2.05415e+06	2.15866e+06	12.87	40.93	55.43	36.21	27.2	18.29	High	High	Peak Found
FALSE	High	Master Protein	J3KNQ4	Alpha-parvin OS=Homo sapiens OX=9606 GN=PARVA PE=1 SV=1	0	33.082	21	4	0.692118	0.0344543	0.00819434	0.860569	0.00625612	0.607518	27	4	1	412	46.6	8.4	87.87	4	1.267	1.845	1.867	0.907	2.268	1.218	67.99	61.1	73.96	62.51	66.14	87.21	641801	766293	1.75455e+06	2.16749e+06	610007	2.1406e+06	25.94	49.23	33.39	49.3	67.92	23.93	High	High	High
FALSE	High	Master Protein	J3KPD3	RNA binding motif protein 7, isoform CRA_c OS=Homo sapiens OX=9606 GN=RBM7 PE=1 SV=1	0	31.62	24	3	0.000182212	7.24695e-06	4.27642e-05	0.502189	0.216371	0.00201208	6	3	1	267	30.6	9.57	21.79	3	3.647	5.28	4.122	0.692	2.331	0.442	34.7	56.19	2.72	23.11	313.66	42.21	166517	607219	879191	686393	115275	388174		32.23	50.12	2.59	43.74	127.86	High	Peak Found	Not Found
FALSE	High	Master Protein	J3KPF3	4F2 cell-surface antigen heavy chain OS=Homo sapiens OX=9606 GN=SLC3A2 PE=1 SV=1	0	351.674	49	26	0.886323	0.396462	0.936623	0.813222	0.309883	0.982197	471	26	1	631	68.1	5.05	1890.6	26	0.931	0.868	0.956	0.95	0.85	0.998	39.21	36.38	37.41	42.4	33.4	44.01	1.41633e+08	1.4016e+08	1.17562e+08	1.36688e+08	1.27632e+08	1.27516e+08	11.74	6.14	8.05	13.87	15.66	12.86	High	High	High
FALSE	High	Master Protein	J3KPP4	Cisplatin resistance-associated overexpressed protein, isoform CRA_b OS=Homo sapiens OX=9606 GN=LUC7L3 PE=1 SV=1	0	118.895	24	9	0.979316	0.404041	0.997306	0.769626	0.857252	0.259582	106	9	1	489	58.2	9.92	363.16	9	0.979	1.174	0.989	0.939	1.083	0.853	30.11	63.64	27.63	29.61	50.77	32.04	5.73025e+06	5.62055e+06	7.24566e+06	3.63551e+06	5.8693e+06	5.32423e+06	15.32	6.93	16.11	41.32	32.28	2.34	High	High	High
FALSE	High	Master Protein	J3KPS0	DnaJ (Hsp40) homolog, subfamily B, member 12, isoform CRA_c OS=Homo sapiens OX=9606 GN=DNAJB12 PE=1 SV=1	0	11.464	15	2	0.937278	0.810249	0.905531	0.76155	0.886935	0.900023	4	2	1	409	45.5	9.36	13.5	2	1.029	1.325	1.121	1.173	1.128	0.877	18.48	26.53	19.96	28.74	32.26	25.04	510570	374456	348084	634697	455312	710117	25.64	47.11	24.91	29.42	16.95	23.43	Peak Found	Peak Found	Peak Found
FALSE	High	Master Protein	J3KQ18	D-dopachrome decarboxylase OS=Homo sapiens OX=9606 GN=DDT PE=1 SV=1	0	46.236	36	5	0.430987	0.964841	0.50097	0.67883	0.259844	0.00986257	67	5	1	132	14.2	7.3	265.41	5	1.151	1.012	1.219	1.126	0.799	0.808	33.79	37.34	24.99	35.95	27.93	17.49	1.08454e+07	1.75926e+07	1.53354e+07	1.77986e+07	1.52262e+07	1.31243e+07	32.95	12.34	11.73	21.7	14.25	28.67	High	High	High
FALSE	High	Master Protein	J3KQ26	Armadillo repeat-containing protein 5 OS=Homo sapiens OX=9606 GN=ARMC5 PE=1 SV=1	0	10.194	3	1							5	1	1	1030	108	8.18	11.76	1																									Not Found	Not Found	Not Found
FALSE	High	Master Protein	J3KQ32	Obg-like ATPase 1 OS=Homo sapiens OX=9606 GN=OLA1 PE=1 SV=1	0	239.473	57	20	0.933526	0.722274	0.991925	0.811123	0.558211	0.840065	294	20	1	416	46.9	8.06	1214.39	20	0.947	1.078	1.017	1.089	1.095	1.035	32.34	32.76	40	36.53	45.39	37.76	8.95836e+07	7.87512e+07	8.17795e+07	8.58252e+07	8.24132e+07	8.4905e+07	12.57	19.37	6.95	2.34	9.93	29.8	High	High	High
FALSE	High	Master Protein	J3KQ42	Tetraspanin OS=Homo sapiens OX=9606 GN=TSPAN4 PE=1 SV=1	0	11.363	10	1							1	1	1	257	28	7.42	2.84	1																									Not Found	Not Found	Not Found
FALSE	High	Master Protein	J3KQ48	Peptidyl-tRNA hydrolase 2, mitochondrial OS=Homo sapiens OX=9606 GN=PTRH2 PE=1 SV=1	0	94.307	63	7	0.949773	0.842396	0.942214	0.17258	0.971637	0.774953	79	7	1	180	19.3	8.73	450.16	7	1.012	1.065	1.06	0.804	0.966	0.94	46.55	46.32	54.39	28.65	48.67	45.08	9.56999e+06	6.94616e+06	1.30796e+07	1.21734e+07	7.80999e+06	8.83833e+06	12.91	41.21	32.75	40.71	46.27	29.83	High	High	High
FALSE	High	Master Protein	J3KQ66	Reelin OS=Homo sapiens OX=9606 GN=RELN PE=1 SV=1	0	29.112	2	4	0.890482	0.202647	0.885384	0.678037	0.758679	0.881954	40	4	1	3460	388.2	5.88	105.65	4	0.86	0.618	1.112	0.877	0.78	1.158	26.06	30.57	27.52	18.7	19.94	61.39	1.36544e+06	1.06516e+06	1.02989e+06	1.50322e+06	1.2425e+06	898254	21.93	40.81	20.25	15.18	12.72	43.02	High	High	High
FALSE	Medium	Master Protein	J3KQ70	HCG2039827, isoform CRA_e OS=Homo sapiens OX=9606 GN=INO80B-WBP1 PE=4 SV=1	0.012	2.186	2	1	0.0756955	0.789433	0.883847	0.454673	0.0070799	0.00485163	17	1	1	363	39.4	9.41	3.3	1	2.388	0.738	0.739	1.431	0.274	0.325	119.4	65.19	61.01	138.62	8.39	11.25	129866	245827	109386	95906	348437	35579.2	111.25	111.48	86.49	36.94	65.67	10.52	Peak Found	High	High
FALSE	High	Master Protein	J3KQE5	GTP-binding nuclear protein Ran (Fragment) OS=Homo sapiens OX=9606 GN=RAN PE=1 SV=1	0	336.56	50	19	0.996941	0.473001	0.859923	0.45548	0.218709	0.814503	377	19	1	234	26.8	9.58	1592.25	19	0.978	0.878	0.922	0.87	0.835	0.946	44.14	46.3	32.17	46.51	41.86	39.6	2.67427e+08	3.00066e+08	2.43953e+08	2.58175e+08	2.63064e+08	2.64443e+08	9.08	17.41	15.41	0.93	17.63	9.03	High	High	High
FALSE	High	Master Protein	J3KQJ1	Sulfatase-modifying factor 2 OS=Homo sapiens OX=9606 GN=SUMF2 PE=1 SV=1	0	21.734	14	3	0.949947	0.993521	0.935672	0.940386	0.925975	0.916783	35	3	1	320	35.9	9.19	89.54	3	0.909	0.967	1.066	1.053	0.894	0.94	18.16	24.01	31.77	28.53	23.25	32.36	1.20055e+06	1.57564e+06	1.92834e+06	2.08846e+06	1.83226e+06	1.94178e+06	41.11	22.93	8.77	9.21	25.91	11.68	High	High	High
FALSE	High	Master Protein	J3KQL8	Apolipoprotein L2 OS=Homo sapiens OX=9606 GN=APOL2 PE=1 SV=2	0	48.178	16	6	0.221983	0.907994	0.860093	0.80948	0.995301	0.896138	35	6	1	449	48.9	6	95.7	6	0.736	0.896	0.855	0.948	0.976	0.943	27.53	37.46	34.54	50.89	47.33	32.88	4.33174e+06	3.04364e+06	2.6235e+06	3.50603e+06	4.68335e+06	2.56239e+06	52.41	29.54	63.42	71.61	35.5	50.43	High	High	High
FALSE	High	Master Protein	J3KQY1	39S ribosomal protein L22, mitochondrial OS=Homo sapiens OX=9606 GN=MRPL22 PE=1 SV=1	0	21.88	25	5	0.952191	0.458901	0.571441	0.192893	0.876875	0.934455	9	5	1	232	26.5	9.74	19.4	5	1.005	1.216	1.246	1.275	1.091	0.973	23.21	35.86	26.94	31.6	34.75	21	2.74133e+06	3.7519e+06	4.76434e+06	4.81382e+06	5.1262e+06	3.97808e+06	26.23	10.38	6.27	0.91	19.74	1.88	Peak Found	High	High
FALSE	High	Master Protein	J3KR12	Uncharacterized protein OS=Homo sapiens OX=9606 PE=4 SV=1	0	107.743	46	9							105	1	1	359	36.7	11.37	385.97	9																									Not Found	Not Found	High
FALSE	High	Master Protein	J3KR33	Mediator of RNA polymerase II transcription subunit 19 OS=Homo sapiens OX=9606 GN=MED19 PE=1 SV=2	0.007	2.716	10	1							1	1	1	261	28	9.8	2.16	1																									Not Found	Not Found	Not Found
FALSE	High	Master Protein	J3KR35	Coiled-coil domain containing 12, isoform CRA_a OS=Homo sapiens OX=9606 GN=CCDC12 PE=1 SV=1	0	34.26	28	3	0.355578	0.82727	0.414119	0.553912	0.689243	0.915303	35	3	1	179	20.5	8.47	165.48	3	0.784	0.889	0.756	0.891	0.846	0.964	27.89	26.88	12.33	32.4	23.32	34.59	7.0353e+06	5.81968e+06	5.83559e+06	5.15127e+06	6.20676e+06	5.10368e+06	8.17	29.77	32.62	12.43	24.81	36.51	High	High	High
FALSE	High	Master Protein	J3KR44	Ubiquitin thioesterase OS=Homo sapiens OX=9606 GN=OTUB1 PE=1 SV=2	0	85.85	37	10	0.4769	0.863939	0.958287	0.775999	0.991286	0.193409	121	10	1	272	31.4	5	452.52	10	0.851	0.921	1.029	0.941	0.991	1.142	25.14	30.49	37.95	41.79	40.83	36.4	2.367e+07	1.65423e+07	1.97818e+07	2.59351e+07	1.80804e+07	2.05391e+07	9.87	6.39	13.04	3.09	24.06	10.63	High	High	High
FALSE	High	Master Protein	J3KR72	Transcription initiation factor TFIID subunit 6 OS=Homo sapiens OX=9606 GN=TAF6 PE=1 SV=1	0	10.021	4	2							2	2	1	734	78.9	8.54	5.78	2																									Not Found	Not Found	Not Found
FALSE	High	Master Protein	J3KS54	Protein flightless-1 homolog OS=Homo sapiens OX=9606 GN=FLII PE=1 SV=1	0	110.935	28	9	0.471166	0.864858	0.890902	0.593828	0.955879	0.933044	32	1	1	700	78	6.32	143.06	9	1.568	1.312	1.286	1.32	0.916	0.883	36.15	34.29	20.34	34.29	37.1	40.92	223219	386830	349333	326514	298736	226009	12.65	37.08	41.5	11.93	25	44.58	Peak Found	Peak Found	High
FALSE	High	Master Protein	J3KT04	Eukaryotic initiation factor 4A-I (Fragment) OS=Homo sapiens OX=9606 GN=EIF4A1 PE=1 SV=1	0	80.986	88	6	0.00634583	3.83359e-12	0.133882	0.146504	2.12338e-16	0.0395054	118	1	1	85	9.3	4.72	323.98	6	1.761	3.593	1.579	0.681	4.333	1.366	73.52	110.75	59.72	14.73	89.39	121.92	1.05771e+06	1.86308e+06	3.80086e+06	1.30284e+06	720136	5.19284e+06	35.67	95.28	95.41	93.16	27.34	70.45	Peak Found	High	High
FALSE	High	Master Protein	J3KTA4	Probable ATP-dependent RNA helicase DDX5 OS=Homo sapiens OX=9606 GN=DDX5 PE=1 SV=1	0	523.418	68	46	0.963129	0.871147	0.910256	0.929259	0.973444	0.986667	795	36	1	614	69	8.85	2896.18	46	0.96	1.045	0.943	1.052	0.996	0.996	37.36	45.37	36.28	41.34	41.74	42.79	1.37321e+08	1.33706e+08	1.34687e+08	1.28921e+08	1.39889e+08	1.46742e+08	6.52	3.03	21.79	1.59	3.96	5.31	High	High	High
FALSE	Low	Master Protein	J3KTH9	Angiotensin-converting enzyme OS=Homo sapiens OX=9606 GN=ACE PE=1 SV=1	0.076	0.997	7	1	0.806936	0.997486	0.959994	0.104624	0.157686	0.346361	8	1	1	168	18.1	8	0	1	0.87	0.975	1.044	1.322	1.392	1.245	27.18	49.12	42.2	54.34	29.39	22.18	3.18931e+06	2.77475e+06	3.5668e+06	3.56987e+06	4.80625e+06	4.43889e+06	48.17	30.14	23.32	15.03	19.71	7.75	Peak Found	High	High
FALSE	High	Master Protein	J3KTL2	Serine/arginine-rich-splicing factor 1 OS=Homo sapiens OX=9606 GN=SRSF1 PE=1 SV=1	0	167.239	59	23	0.973034	0.549694	0.814127	0.598944	0.586615	0.808291	346	22	1	253	28.3	10.08	1040.01	23	0.989	1.11	0.91	1.147	1.09	1.04	27.79	32.71	23.34	33.75	32.03	33.84	1.07197e+08	1.02356e+08	1.12712e+08	9.76729e+07	1.2112e+08	1.02532e+08	11.98	0.88	4.14	21.39	4.74	13.88	High	High	High
FALSE	Medium	Master Protein	J3QL71	Secernin-2 OS=Homo sapiens OX=9606 GN=SCRN2 PE=1 SV=1	0.011	2.224	3	1							1	1	1	433	47.5	5.68	0	1																									Peak Found	Peak Found	Peak Found
FALSE	High	Master Protein	J3QLS3	28S ribosomal protein S7, mitochondrial OS=Homo sapiens OX=9606 GN=MRPS7 PE=1 SV=1	0	74.23	42	9	0.952191	0.931609	0.942405	0.974247	0.946276	0.912875	69	9	1	271	31.7	9.86	213.87	9	1.011	1.025	1.06	1.027	1.019	0.968	17.92	37.59	30.34	32.04	47.25	28.29	9.76452e+06	1.0734e+07	1.04899e+07	1.12198e+07	9.71145e+06	9.82696e+06	2.04	21.61	16.02	9.81	7.42	12.86	High	High	High
FALSE	High	Master Protein	J3QQ67	60S ribosomal protein L18 (Fragment) OS=Homo sapiens OX=9606 GN=RPL18 PE=1 SV=1	0	161.236	36	12	0.259225	0.862926	0.838225	0.592474	0.802082	0.941733	238	12	1	190	21.8	11.72	883.38	12	1.133	1.048	1.108	1.149	0.92	1.012	33.52	42.01	34.94	38.96	45.32	38.33	1.53945e+08	1.57951e+08	1.37213e+08	1.52507e+08	1.55178e+08	1.43162e+08	18.02	20.02	10.89	9.68	4.71	6.56	High	High	High
FALSE	High	Master Protein	J3QQJ0	SAP30-binding protein (Fragment) OS=Homo sapiens OX=9606 GN=SAP30BP PE=1 SV=1	0	12.792	7	2	0.760621	0.725638	0.901028	0.233144	0.156241	0.99312	21	2	1	325	35.9	4.98	36.22	2	1.088	1.099	1.095	1.259	1.259	1.005	22.37	81.13	19.77	29.41	37.78	27.5	1.07455e+07	1.02468e+07	1.19277e+07	1.09656e+07	1.2365e+07	1.20424e+07	8.66	19.94	11.48	17.85	17.33	17.46	High	Peak Found	Peak Found
FALSE	High	Master Protein	J3QR07	YTH domain-containing protein 1 OS=Homo sapiens OX=9606 GN=YTHDC1 PE=1 SV=1	0	47.589	12	5	0.86659	0.357736	0.842373	0.811032	0.662189	0.988602	13	5	1	735	85.5	6.23	47.78	5	1.072	1.297	0.823	1.102	1.257	1.004	28.02	39.36	17.82	27.29	44.19	37.59	1.78153e+06	3.01142e+06	3.7412e+06	2.45147e+06	2.27443e+06	1.91647e+06	67.65	17.8	7.24	17.16	24.58	76.73	Peak Found	Peak Found	Peak Found
FALSE	High	Master Protein	J3QR64	Eukaryotic initiation factor 4A-I (Fragment) OS=Homo sapiens OX=9606 GN=EIF4A1 PE=1 SV=1	0	286.082	79	15	0.839213	0.189225	0.967106	0.937305	6.03315e-08	7.0249e-07	465	1	1	214	23.8	6.54	1704.27	15	0.738	1.763	0.859	0.941	3.913	2.219	35.93	74.49	48.67	38.83	53.73	73.14	526775	388984	1.09632e+06	452705	587387	2.36594e+06	39.46	85.09	58.79	86	21.3	50.91	High	High	High
FALSE	High	Master Protein	J3QRS3	Myosin regulatory light chain 12A OS=Homo sapiens OX=9606 GN=MYL12A PE=1 SV=1	0	28.381	23	3	0.97765	0.965612	0.87213	0.432119	0.924243	0.97325	33	3	1	177	20.4	4.75	132.06	3	0.998	1.013	1.099	1.194	1.032	1.02	18.76	43.37	21.48	19.35	34.43	32.5	1.17656e+07	1.10635e+07	1.17936e+07	1.34563e+07	1.36299e+07	1.16103e+07	5.76	0.79	7.01	11.96	10.38	10.2	High	High	High
FALSE	High	Master Protein	J3QRU1	Tyrosine-protein kinase OS=Homo sapiens OX=9606 GN=YES1 PE=1 SV=1	0	37.166	18	6	0.181657	0.907994	0.617679	0.20739	0.279793	0.280444	32	4	1	548	61.3	6.57	88.4	6	0.492	1.115	1.317	1.452	1.694	1.519	7.75	39.7	22.94	40.25	32.05	53.49	596596	293357	665374	785969	1.00329e+06	1.01083e+06	26.08		47.62	12.76	30.03		Peak Found	High	High
FALSE	Low	Master Protein	J3QS41	Probable helicase with zinc finger domain OS=Homo sapiens OX=9606 GN=HELZ PE=1 SV=1	0.09	0.903	2	1							1	1	1	1943	218.9	7.42	0	1																									Not Found	Not Found	Not Found
FALSE	High	Master Protein	J3QTA6	MICOS complex subunit OS=Homo sapiens OX=9606 GN=CHCHD6 PE=1 SV=1	0	44.382	16	3	0.568373	0.0570907	0.993452	0.750119	0.899716	0.257432	41	3	1	256	28.8	9.44	170.25	3	0.809	1.422	0.971	0.934	0.915	0.825	27.94	53.28	70.56	37.15	38.43	31.44	4.1222e+06	4.25836e+06	4.30264e+06	5.80299e+06	3.44823e+06	4.56048e+06	57.59	19.02	25.15	19.71	45.88	28.79	High	Peak Found	High
FALSE	Low	Master Protein	J9JIC5	Protein Njmu-R1 OS=Homo sapiens OX=9606 GN=C17orf75 PE=1 SV=1	0.058	1.209	7	1	0.72623	2.07853e-16	0.0420369	2.40305e-16	0.867335	2.27905e-16	1	1	1	396	44.6	5.03	0	1	0.646	0.01	2	0.01	0.755	100	22.4		75.51		36.84		432738	279643		865382		326872	64.18	46.55				21.95	Peak Found	Not Found	Peak Found
FALSE	High	Master Protein	J9JIE6	Calcium load-activated calcium channel OS=Homo sapiens OX=9606 GN=TMCO1 PE=1 SV=1	0	7.359	11	2	0.890482	0.543296	0.809597	0.937305	0.483661	0.962938	7	2	1	239	27.1	10.26	8.96	2	0.898	0.757	0.839	1.049	0.746	1.052	38.36	9.7	17.27	28.25	14.67	28	3086273	3.58733e+06	2.07508e+06	2.58853e+06	3.25196e+06	2.30109e+06	25.44	33.2	24.69	13.43	25.38	10.32	Peak Found	Peak Found	High
FALSE	High	Master Protein	K7EJ20	Glutathione peroxidase OS=Homo sapiens OX=9606 GN=GPX4 PE=1 SV=3	0	44.723	27	7	0.998471	0.542278	0.910256	0.929273	0.908395	0.744553	20	7	1	242	26.8	9.31	41.01	7	0.964	1.14	1.087	1.052	0.919	0.923	27.66	37.04	42.51	49.59	36.65	31.36	6.06857e+06	5.60876e+06	6.95542e+06	5.03521e+06	6.81778e+06	5.42761e+06	32.41	14.36	18.61	23.33	14.86	10.44	Peak Found	High	High
FALSE	High	Master Protein	K7EKQ2	Hsp90 co-chaperone Cdc37 (Fragment) OS=Homo sapiens OX=9606 GN=CDC37 PE=1 SV=1	0	86.401	35	10							77	1	1	353	41.6	6.64	226.86	10																									High	Not Found	Not Found
FALSE	High	Master Protein	K7ELC2	40S ribosomal protein S15 OS=Homo sapiens OX=9606 GN=RPS15 PE=1 SV=1	0	276.466	64	6	0.983686	0.526378	0.960408	0.0637366	0.191839	0.962938	316	6	1	152	17.7	10.39	1308.89	6	0.983	0.883	0.972	0.762	0.83	1.006	46.71	66.73	60.57	39.28	53.3	64.83	4.42285e+07	3.74832e+07	4.35267e+07	3.8268e+07	2.96791e+07	4.04329e+07	20.26	17.64	19.14	10.25	16.64	10.77	High	High	High
FALSE	High	Master Protein	K7ELL7	Glucosidase 2 subunit beta OS=Homo sapiens OX=9606 GN=PRKCSH PE=1 SV=1	0	214.356	47	23	0.8979	0.666957	0.979844	0.292177	0.996502	0.810403	273	23	1	535	60.2	4.41	916.97	23	1.02	1.088	1.025	1.237	0.985	0.945	21.84	31.21	26.71	32.71	28.08	27.81	7.38149e+07	7.43903e+07	7.87807e+07	8.07964e+07	8.57738e+07	7.13851e+07	4.93	5.32	10.37	14.87	3.05	3.69	High	High	High
FALSE	High	Master Protein	K7EM38	Actin, cytoplasmic 2 (Fragment) OS=Homo sapiens OX=9606 GN=ACTG1 PE=1 SV=1	0	345.759	92	15	0.450317	0.640121	0.200389	0.489308	0.791255	0.957666	740	1	1	133	14.5	5.27	3091.09	15	1.3	1.259	1.483	1.239	1.23	0.976	25.13	17.71	5.72	13.84	47	41.26	1.09008e+06	1.41741e+06	1.37275e+06	1.61635e+06	1.30722e+06	1.34038e+06	8.03	21.22	16.36	5.48	13.03	32.96	Peak Found	Peak Found	Peak Found
FALSE	High	Master Protein	K7EMV4	Transcription elongation factor 1 homolog OS=Homo sapiens OX=9606 GN=ELOF1 PE=1 SV=1	0	15.595	15	1	0.522718	0.991426	0.931683	0.632674	0.735651	0.781869	12	1	1	120	13.3	8.85	55.6	1	1.315	0.951	1.082	1.193	1.278	1.212	32.06	14.62	16.58	22.24	2.36	8.49	958259	1.26053e+06	1.01035e+06	1.03717e+06	1.14313e+06	1.2246e+06	10.13	26.85	12.67	17.55	20.03	0.45	High	High	Peak Found
FALSE	High	Master Protein	K7EPJ5	E3 ubiquitin-protein ligase MGRN1 (Fragment) OS=Homo sapiens OX=9606 GN=MGRN1 PE=1 SV=1	0	19.261	9	2	2.46457e-16	2.07853e-16		2.40305e-16	2.12338e-16		3	2	1	594	65	5.6	13.87	2	0.01	0.01		0.01	0.01								239430			527221									High	Not Found	High
FALSE	High	Master Protein	K7ER00	Phenylalanine--tRNA ligase alpha subunit OS=Homo sapiens OX=9606 GN=FARSA PE=1 SV=1	0	147.105	42	15	0.804858	0.986611	0.974553	0.894124	0.967849	0.872337	175	15	1	548	62.4	7.84	765.89	15	0.904	0.972	1.014	0.971	1.002	1.044	27.76	29.38	43.1	35.25	37.06	32.62	2.29412e+07	1.29748e+07	2.21902e+07	1.7265e+07	1.68394e+07	2.29566e+07	22.53	38.13	29.33	21.06	32.86	26.87	High	High	High
FALSE	High	Master Protein	K7ER74	APOC4-APOC2 readthrough (NMD candidate) OS=Homo sapiens OX=9606 GN=APOC4-APOC2 PE=1 SV=1	0	16.063	13	1	0.0709297	0.548524	0.306905	0.271253	0.00764741	0.113646	9	1	1	178	20	6.64	34.65	1	1.955	1.654	1.728	1.525	2.619	1.747	32.67	7.86	9.18	8.71	40.71	51.02	314109	715814	521187	546755	481790	910254	41.86	35.87	3.63	4.23	4.02	48.52	High	Peak Found	Peak Found
FALSE	High	Master Protein	K7ESQ2	Kinetochore protein Spc24 (Fragment) OS=Homo sapiens OX=9606 GN=SPC24 PE=1 SV=1	0	30.108	13	2	0.971892	0.784502	0.243827	0.145234	0.913645	0.328453	38	2	1	209	23.5	4.86	121.66	2	0.982	1.323	0.427	0.572	0.811	0.623	43.84	42.53	11.78	17.64	30.02	7.98	386738	421539	511552	165233	221324	313675	44.66	33.12	12.97	83.06	57.61	21.78	High	High	High
FALSE	Medium	Master Protein	L0R8F8	MIEF1 upstream open reading frame protein OS=Homo sapiens OX=9606 GN=MIEF1 PE=1 SV=1	0.019	1.963	11	1	0.428528	0.600343	0.335433	0.00901035	0.527248	0.937009	3	1	1	70	8.4	10.58	6.68	1	1.351	1.349	1.424	1.709	1.475	0.947	52.42	51.7	48.9	53.15	49.98	15.36	826301	1.20377e+06	1.1428e+06	1.35091e+06	1.41785e+06	1.08279e+06	50.16	22.38	8.45	15.29	9.13	25.32	Peak Found	Not Found	Peak Found
FALSE	High	Master Protein	M0QWZ7	Serine--tRNA ligase, mitochondrial OS=Homo sapiens OX=9606 GN=SARS2 PE=1 SV=1	0	140.581	41	13	0.138974	0.925366	0.939355	0.597859	0.995161	0.780476	84	13	1	518	58.1	8.28	301.63	13	0.742	1.027	1.072	0.901	0.978	0.934	23.46	51.31	40.27	43.95	30.9	32.88	8.35592e+06	4.68896e+06	7.57034e+06	7.12327e+06	6.23309e+06	7.21993e+06	8.63	18.65	14.71	25.55	16.6	18.75	High	High	High
FALSE	High	Master Protein	M0QXZ5	Zinc finger protein 428 (Fragment) OS=Homo sapiens OX=9606 GN=ZNF428 PE=1 SV=1	0	16.997	14	2	0.949947	0.860968	0.954716	0.418632	0.598959	0.840065	19	2	1	218	23.6	4.25	61.48	2	1.037	1.182	0.884	1.317	1.424	1.203	11.11	20.72	15.14	32.87	26.22	20.82	809396	915111	620983	662338	809071	1.04309e+06	17.67	18.79	33	34.46	28.04	22.53	Peak Found	High	High
FALSE	High	Master Protein	M0QYS1	60S ribosomal protein L13a (Fragment) OS=Homo sapiens OX=9606 GN=RPL13A PE=1 SV=2	0	106.048	50	19	0.907773	0.953366	0.918393	0.701186	0.681818	0.82012	277	19	1	210	24.2	10.86	729.75	19	0.939	1.018	0.948	1.119	1.075	1.038	23.29	23.91	25.77	23.38	31.06	27.96	1.48972e+08	1.3864e+08	1.39305e+08	1.43111e+08	1.62095e+08	1.55276e+08	1.95	6.02	12.81	14.51	13.81	9.87	High	High	High
FALSE	High	Master Protein	M0QYZ2	AP complex subunit sigma OS=Homo sapiens OX=9606 GN=AP2S1 PE=1 SV=1	0	9.23	21	2	0.963205	0.863814	0.960408	0.818827	0.887274	0.758967	9	2	1	158	18.9	7.81	15.04	2	0.997	0.757	1.03	0.887	0.801	1.284	49.55	16.9	22.35	12.7	8.62	23.99	652274	727132	450841	737066	606904	470586	10.06	45.72	30.89	20.2	11.3	34.18	High	High	High
FALSE	High	Master Protein	M0QZM1	Heterogeneous nuclear ribonucleoprotein M (Fragment) OS=Homo sapiens OX=9606 GN=HNRNPM PE=1 SV=1	0	385.364	64	18							406	1	1	383	40	6.73	1692.15	18																									High	High	High
FALSE	High	Master Protein	M0QZR4	Rho guanine nucleotide exchange factor 1 OS=Homo sapiens OX=9606 GN=ARHGEF1 PE=1 SV=1	0	46.61	13	7	0.926455	0.991426	0.604357	0.363294	0.457272	0.861075	29	7	1	968	108.3	6.15	99.73	7	0.878	0.993	0.746	0.801	0.691	0.906	32.39	36.06	26.02	26.8	35.95	40	1.41209e+06	832542	1.37639e+06	2.2321e+06	1.71093e+06	1.36475e+06	59.52	33.44	63.34	28.54	41.95	45.34	High	Peak Found	High
FALSE	High	Master Protein	M0R226	39S ribosomal protein L34, mitochondrial OS=Homo sapiens OX=9606 GN=MRPL34 PE=1 SV=1	0.004	3.53	5	1							15	1	1	184	19.8	12.12	32.58	1																									High	High	Peak Found
FALSE	High	Master Protein	M0R2B7	DNA polymerase OS=Homo sapiens OX=9606 GN=POLD1 PE=1 SV=1	0	69.236	14	9	0.962219	0.257315	0.935672	0.84924	0.471022	0.965855	44	8	1	1133	126.3	7.21	110.72	9	1.008	1.464	0.883	0.93	1.439	0.982	43.29	62.94	29.78	32.64	48.29	23.11	1.65298e+06	807587	889036	747958	764727	1.21685e+06	20.94	28.16	84.13	30.36	35.53	41.21	High	High	High
FALSE	High	Master Protein	M0R2L9	40S ribosomal protein S19 (Fragment) OS=Homo sapiens OX=9606 GN=RPS19 PE=1 SV=1	0	91.888	73	7	0.674754	0.854364	0.86556	0.319338	0.793044	0.849816	143	1	1	71	8.2	8.88	528.06	7	0.886	1.057	1.091	1.228	0.91	0.952	15.1	31.46	33.47	34.49	9.66	18.92	2.59055e+07	2.1679e+07	2.47592e+07	2.3752e+07	2.87327e+07	2.35825e+07	27.14	8.53	16.18	26.05	16.3	5.74	High	High	High
FALSE	High	Master Protein	M0R2Q4	rRNA 2'-O-methyltransferase fibrillarin (Fragment) OS=Homo sapiens OX=9606 GN=FBL PE=1 SV=1	0	237.254	70	17	0.568373	0.965633	0.969098	0.913735	0.817644	0.521436	334	1	1	273	29.2	9.99	1291.43	17	0.783	0.932	0.924	1.062	1.133	1.232	12.84	15.95	29.67	17	48.06	18.64	2.43255e+06	1.64777e+06	2.26808e+06	2.04599e+06	2.61063e+06	2.79329e+06	19.58	16.98	1.74	34	16.55	41.18	High	Peak Found	High
FALSE	High	Master Protein	M0R2Z9	SURP and G-patch domain-containing protein 2 OS=Homo sapiens OX=9606 GN=SUGP2 PE=1 SV=1	0	36.463	7	4	0.906859	0.726849	0.953145	0.102441	0.772499	0.911992	17	4	1	1096	121.5	7.4	72.6	4	0.776	1.404	0.845	0.558	0.723	0.887	34.88	54.4	40.14	19.87	18.89	37.17	524568	211272	348777	230136	180811	505442	22.99	33.17	52.78	121.95	126.87	59.97	High	High	High
FALSE	Medium	Master Protein	M0R380	V-set and immunoglobulin domain-containing protein 10-like OS=Homo sapiens OX=9606 GN=VSIG10L PE=4 SV=1	0.043	1.424	10	1	2.46457e-16	2.07853e-16	0.910256	2.40305e-16	0.0580807	2.27905e-16	3	1	1	196	20.9	9.94	2.2	1	0.01	0.01	0.862	0.01	1.539	100			29.77		39.05		2.39178e+06			2.04873e+06		3.68201e+06	52.17			22.3			Peak Found	Peak Found	High
FALSE	High	Master Protein	O00116	Alkyldihydroxyacetonephosphate synthase, peroxisomal OS=Homo sapiens OX=9606 GN=AGPS PE=1 SV=1	0	64.177	26	8	0.999836	0.777615	0.594299	0.632674	0.933881	0.982799	47	8	1	658	72.9	7.34	185.72	8	0.963	1.09	1.241	0.908	1.044	1.03	47.57	35.88	38.95	48.08	37.08	41.99	5.09934e+06	4.24767e+06	3.53696e+06	5.36439e+06	3.73046e+06	3.96151e+06	19.38	3.53	6.34	40.44	22.11	1.84	High	High	High
FALSE	High	Master Protein	O00139-2	Isoform 2 of Kinesin-like protein KIF2A OS=Homo sapiens OX=9606 GN=KIF2A	0	47.321	10	4	0.848501	2.07853e-16	0.12982	2.40305e-16	0.991286	2.27905e-16	19	1	1	660	75	6.4	72.51	4	1.183	0.01	0.4	0.01	1.006	100	26.37		4.21		26.37		336702	398441		134587		338797	24.77						High	Not Found	High
FALSE	High	Master Protein	O00139-4	Isoform 4 of Kinesin-like protein KIF2A OS=Homo sapiens OX=9606 GN=KIF2A	0	37.571	10	4							14	1	1	744	84	6.37	52.41	4																									Not Found	Not Found	Not Found
FALSE	High	Master Protein	O00142-6	Isoform 6 of Thymidine kinase 2, mitochondrial OS=Homo sapiens OX=9606 GN=TK2	0.004	3.458	7	1		2.07853e-16	2.18459e-16	2.40305e-16		2.27905e-16	1	1	1	307	35.4	9.5	0	1		100	100	100		0.01									102383	130787	36518.7				64.48		2.76		Not Found	Not Found	Not Found
FALSE	High	Master Protein	O00148	ATP-dependent RNA helicase DDX39A OS=Homo sapiens OX=9606 GN=DDX39A PE=1 SV=2	0	221.867	45	17	0.0487821	0.862473	0.162686	0.422434	0.876875	0.358416	300	6	1	427	49.1	5.68	1059.6	17	1.563	0.849	1.541	1.244	1.151	1.33	27.47	32.76	41.07	64.43	45.56	68.58	1.34911e+06	1.59695e+06	1.38543e+06	2.19123e+06	2.50195e+06	1.62712e+06	38.72	18.58	17.64	29.52	49.38	63.28	High	High	High
FALSE	High	Master Protein	O00151	PDZ and LIM domain protein 1 OS=Homo sapiens OX=9606 GN=PDLIM1 PE=1 SV=4	0	496.552	88	24	0.82447	0.795311	0.768232	0.85727	0.585081	0.948083	540	24	1	329	36	7.02	2752.02	24	0.918	1.063	0.9	1.074	1.09	1.009	29	36.2	25.97	28.99	31.47	33	1.6122e+08	1.61564e+08	1.84177e+08	1.61444e+08	1.75119e+08	1.81313e+08	8.27	1.85	4.95	10.18	2.57	3.02	High	High	High
FALSE	High	Master Protein	O00154	Cytosolic acyl coenzyme A thioester hydrolase OS=Homo sapiens OX=9606 GN=ACOT7 PE=1 SV=3	0	178.494	50	14	0.971892	0.986611	0.99684	0.977352	0.813792	0.762378	142	14	1	380	41.8	8.54	538.99	14	0.99	0.998	0.992	1.007	1.047	1.052	26.93	31.3	29.81	30.77	36.69	34.44	3.66543e+07	3.75356e+07	3.99349e+07	3.6461e+07	3.37505e+07	4.24743e+07	3.23	4.33	5.67	7.82	13.21	8.44	High	High	High
FALSE	High	Master Protein	O00159	Unconventional myosin-Ic OS=Homo sapiens OX=9606 GN=MYO1C PE=1 SV=4	0	46.04	11	9	0.950823	0.987301	0.833461	0.632674	0.926893	0.899247	15	9	1	1063	121.6	9.41	38.07	9	0.923	0.986	1.144	1.138	0.921	0.953	19.94	21.82	27.27	23.2	28.63	26.34	3915962	3.94895e+06	3.18036e+06	4.7436e+06	4.32064e+06	3.84218e+06	3.76	21.35	15.74	13.22	12.33	15.58	High	Peak Found	Peak Found
FALSE	High	Master Protein	O00161	Synaptosomal-associated protein 23 OS=Homo sapiens OX=9606 GN=SNAP23 PE=1 SV=1	0	91.648	54	8	0.919411	0.760466	0.910256	0.949816	0.942129	0.931714	50	8	1	211	23.3	5.01	193.25	8	0.92	0.883	0.918	1.041	0.943	0.973	36.95	52.56	38.04	58.16	59.62	27.36	7.75473e+06	6.50568e+06	7.88e+06	6.65638e+06	8.19656e+06	6.74655e+06	25.07	9.39	14.17	18.3	6.8	28.26	High	High	High
FALSE	High	Master Protein	O00165-2	Isoform 2 of HCLS1-associated protein X-1 OS=Homo sapiens OX=9606 GN=HAX1	0	26.324	17	2	0.965371	0.754319	0.974553	0.741509	0.761834	0.993977	18	2	1	287	32.4	4.96	82.43	2	0.892	0.702	0.91	0.863	0.717	0.992	12.16	7.9	8.71	12.51	4.99	16.33	739373	699076	575317	682560	689711	529797	11.72	13.93	9.52	4.83	12.28	15.47	High	Peak Found	High
FALSE	High	Master Protein	O00170	AH receptor-interacting protein OS=Homo sapiens OX=9606 GN=AIP PE=1 SV=2	0	65.507	42	8	0.173323	0.772575	0.544087	0.942534	0.753499	0.999585	49	8	1	330	37.6	6.29	149.03	8	0.75	0.875	1.252	0.988	0.874	1.008	21.79	37.39	41.28	39.9	38.04	40.49	7.11369e+06	5.62554e+06	6.66665e+06	8.14014e+06	7.44073e+06	7.01673e+06	5.12	7.83	16.64	10.78	15.89	28.53	High	High	High
FALSE	High	Master Protein	O00178	GTP-binding protein 1 OS=Homo sapiens OX=9606 GN=GTPBP1 PE=1 SV=3	0	54.977	16	5	0.977972	0.626717	0.604357	0.112783	0.516738	0.846747	38	5	1	669	72.4	8.34	111.35	5	0.984	0.756	0.75	0.721	0.698	1.144	25.04	30.27	19.19	19.58	16.73	47.74	1.98485e+06	1.14288e+06	1.40811e+06	1.80038e+06	1.19657e+06	1.22426e+06	31.98	36.95	20.97	16.98	29.43	61.12	High	High	High
FALSE	High	Master Protein	O00186	Syntaxin-binding protein 3 OS=Homo sapiens OX=9606 GN=STXBP3 PE=1 SV=2	0	29.017	4	2	0.969924	0.954926	0.872572	0.451143	0.908062	0.96432	22	2	1	592	67.7	7.8	49.76	2	0.998	0.872	1.147	0.767	0.843	0.967	37.66	14.77	50.3	34.85	44.79	58.97	762591	731247	648462	666294	742271	768619	22.12	30	18.09	44.99	24.59	5.88	High	Peak Found	High
FALSE	High	Master Protein	O00193	Small acidic protein OS=Homo sapiens OX=9606 GN=SMAP PE=1 SV=1	0	71.49	26	4	0.899715	0.014624	0.230645	0.974267	0.876875	0.879675	98	4	1	183	20.3	4.72	434.58	4	0.904	1.407	1.368	1.026	1.056	0.957	16.02	53.3	38.04	71.24	40.82	50.36	5.56567e+06	5.03143e+06	7.83073e+06	7.6141e+06	6.52545e+06	7.49258e+06	16.4	24.52	46.25	33.52	55.27	23.64	High	High	High
FALSE	High	Master Protein	O00203	AP-3 complex subunit beta-1 OS=Homo sapiens OX=9606 GN=AP3B1 PE=1 SV=3	0	88.265	17	10	0.491623	0.794762	0.941492	0.771207	0.944284	0.911504	45	10	1	1094	121.2	6.04	152.89	10	0.83	1.074	1.067	0.94	1.024	0.973	32.2	48.14	46.62	46.67	42.35	42.89	6.6196e+06	9.26222e+06	1.27604e+07	1.0156e+07	1.43679e+07	1.0688e+07	41.52	6.61	26.48	27.64	22.03	3.2	High	High	High
FALSE	High	Master Protein	O00214-2	Isoform 2 of Galectin-8 OS=Homo sapiens OX=9606 GN=LGALS8	0	8.046	6	2	0.883261	0.941712	0.268678	0.602966	0.873692	0.887174	3	2	1	359	40.4	9.01	5.48	2	1.125	1.067	1.497	1.219	1.182	1.157	23.73	10.35	13.19	23.13	33.54	11.03	838735	792384	857327	1.25579e+06	930321	991591	13.02	16.25	5.04	19.29	16.36	27.13	Peak Found	Peak Found	Peak Found
FALSE	High	Master Protein	O00217	NADH dehydrogenase [ubiquinone] iron-sulfur protein 8, mitochondrial OS=Homo sapiens OX=9606 GN=NDUFS8 PE=1 SV=1	0	86.746	55	8	0.104919	0.797824	0.937491	0.112841	0.795556	0.454714	118	8	1	210	23.7	6.34	398.43	8	0.737	0.895	0.922	0.785	0.89	0.895	24.22	60.88	37.99	30.72	56.27	62.82	7.51735e+06	6.09802e+06	1.15684e+07	5.80016e+06	6.11037e+06	8.25166e+06	27.43	28.98	44.35	35.67	25.01	34.52	High	High	High
FALSE	High	Master Protein	O00220	Tumor necrosis factor receptor superfamily member 10A OS=Homo sapiens OX=9606 GN=TNFRSF10A PE=1 SV=3	0.003	3.849	3	1	0.20591	2.07853e-16	0.419789	0.642759	0.927836	2.27905e-16	8	1	1	468	50.1	7.03	21.25	1	1.645	0.01	1.505	1.244	0.826	100	32.11		62.07	52.99	72.83		415465	683412		720228	536951	356404	37.25	20.84		43.22	46.01	102.16	High	Peak Found	Peak Found
FALSE	High	Master Protein	O00231	26S proteasome non-ATPase regulatory subunit 11 OS=Homo sapiens OX=9606 GN=PSMD11 PE=1 SV=3	0	181.401	54	17	0.824696	0.97459	0.942709	0.903459	0.962238	0.996741	217	17	1	422	47.4	6.48	845.93	17	1.04	1.009	0.963	0.974	1	0.989	39.77	41.95	32.25	44.46	48.66	50.38	5.23809e+07	5.39171e+07	5.96314e+07	5.31991e+07	5.20261e+07	4.86736e+07	5.65	4.35	6.68	9.07	9.75	19.51	High	High	High
FALSE	High	Master Protein	O00232	26S proteasome non-ATPase regulatory subunit 12 OS=Homo sapiens OX=9606 GN=PSMD12 PE=1 SV=3	0	145.318	36	13	0.764479	0.810043	0.941492	0.936243	0.756789	0.350716	78	13	1	456	52.9	7.65	281.45	13	1.077	1.069	1.071	0.984	1.103	0.892	32.02	69.96	48.96	49.51	46.05	36.03	7.85386e+06	7.23528e+06	1.25011e+07	9.68162e+06	8.68241e+06	1.00435e+07	12.65	33.28	42.2	39.7	20.55	33.19	High	High	High
FALSE	High	Master Protein	O00233	26S proteasome non-ATPase regulatory subunit 9 OS=Homo sapiens OX=9606 GN=PSMD9 PE=1 SV=3	0	36.521	26	5	0.212124	0.0439883	0.55057	0.00987264	0.24493	0.948083	23	5	1	223	24.7	6.95	72.78	5	1.221	1.339	1.234	1.456	1.242	0.981	44.85	43.57	35.21	37.33	31.87	25.08	8.09776e+06	9.58358e+06	1.00251e+07	9.45573e+06	1.0499e+07	9.52383e+06	13.54	5.86	15.55	25.34	12.29	12.7	High	High	Peak Found
FALSE	High	Master Protein	O00257	E3 SUMO-protein ligase CBX4 OS=Homo sapiens OX=9606 GN=CBX4 PE=1 SV=3	0	7.385	8	2							2	2	1	560	61.3	9.36	2.68	2																									Peak Found	Peak Found	Peak Found
FALSE	High	Master Protein	O00264	Membrane-associated progesterone receptor component 1 OS=Homo sapiens OX=9606 GN=PGRMC1 PE=1 SV=3	0	87.549	54	11	0.986016	0.229707	0.895522	0.38075	0.0510948	0.573658	83	11	1	195	21.7	4.7	277.81	11	0.971	1.212	0.912	1.209	1.241	1.085	33.71	26.5	24.43	30.89	26.95	33.08	2.37603e+07	2.41383e+07	2.65069e+07	2.33095e+07	2.44013e+07	3.24453e+07	23.52	14.35	9.16	8.6	7.67	33.4	High	High	High
FALSE	High	Master Protein	O00267	Transcription elongation factor SPT5 OS=Homo sapiens OX=9606 GN=SUPT5H PE=1 SV=1	0	99.309	18	12	0.961643	0.426976	0.308835	0.519657	0.805519	0.992898	57	12	1	1087	120.9	5.06	232.47	12	0.946	0.81	0.733	0.883	0.888	1.016	26.49	20.81	21.98	22.21	33.43	33.1	7.75537e+06	6.92173e+06	6.15718e+06	5.17706e+06	6.63757e+06	6.51566e+06	4.07	6.58	4.66	14.8	16.51	22.04	High	High	High
FALSE	High	Master Protein	O00268	Transcription initiation factor TFIID subunit 4 OS=Homo sapiens OX=9606 GN=TAF4 PE=1 SV=2	0	35.961	8	5	0.999646	0.986611	0.953189	0.911974	0.963102	0.652029	16	5	1	1085	110	9.94	47.08	5	0.959	0.991	0.887	1.073	0.921	0.801	18.11	42.01	11.59	34.89	41.52	36.21	947136	895640	872223	618874	811598	960521	10.36	50.57	30.35	33.67	21.78	42.28	High	High	Peak Found
FALSE	High	Master Protein	O00273	DNA fragmentation factor subunit alpha OS=Homo sapiens OX=9606 GN=DFFA PE=1 SV=1	0	89.541	33	9	0.950823	0.862473	0.997306	0.229794	0.908695	0.993817	66	9	1	331	36.5	4.79	260.59	9	0.953	0.911	1.005	0.82	0.932	1.013	48.58	35.87	42.79	45	40.44	50.58	9.8724e+06	9.90466e+06	9.29269e+06	8.22976e+06	6.67868e+06	8.04787e+06	44.9	20.24	32.57	15.03	31.48	12.3	High	High	High
FALSE	High	Master Protein	O00299	Chloride intracellular channel protein 1 OS=Homo sapiens OX=9606 GN=CLIC1 PE=1 SV=4	0	311.712	83	20	0.583415	0.991426	0.0402041	0.886065	0.865681	0.637447	532	20	1	241	26.9	5.17	2049.74	20	1.083	0.987	1.388	1.065	0.934	0.926	25.19	31.13	27.65	32.83	23.99	25.24	2.92786e+08	3.09538e+08	2.82997e+08	4.14995e+08	3.17824e+08	2.64861e+08	2.27	3.72	9.59	7.32	6.53	4.12	High	High	High
FALSE	High	Master Protein	O00303	Eukaryotic translation initiation factor 3 subunit F OS=Homo sapiens OX=9606 GN=EIF3F PE=1 SV=1	0	212.936	66	14	0.929485	0.986611	0.910256	0.533577	0.95468	0.986742	210	14	1	357	37.5	5.45	894.83	14	1.011	0.995	1.061	0.887	0.962	0.994	50.41	51.71	57.18	38.31	58.41	59.24	2.13027e+07	2.40941e+07	2.31499e+07	2.50423e+07	2.00389e+07	2.44996e+07	23.71	12.43	27.26	6.34	7.26	24.41	High	High	High
FALSE	High	Master Protein	O00308	NEDD4-like E3 ubiquitin-protein ligase WWP2 OS=Homo sapiens OX=9606 GN=WWP2 PE=1 SV=2	0.009	2.371	1	1		2.07853e-16	2.18459e-16		2.12338e-16	0.0145891	2	1	1	870	98.9	7.12	3.61	1		100	100		100	2.396						0			211985	196468		507825							Not Found	Not Found	Not Found
FALSE	High	Master Protein	O00330	Pyruvate dehydrogenase protein X component, mitochondrial OS=Homo sapiens OX=9606 GN=PDHX PE=1 SV=3	0	82.552	22	10	0.962261	0.943687	0.549581	0.0793241	0.856553	0.885784	69	10	1	501	54.1	8.66	199.04	10	0.998	1.019	1.235	1.341	0.904	0.959	27.68	38.44	36.96	39.42	32.23	33.13	8.5505e+06	6.79766e+06	8.19229e+06	8.45587e+06	6.12894e+06	6.64618e+06	16.06	28.61	15.2	23.02	44.39	12.54	High	High	High
FALSE	High	Master Protein	O00400	Acetyl-coenzyme A transporter 1 OS=Homo sapiens OX=9606 GN=SLC33A1 PE=1 SV=1	0.001	5.429	6	1							1	1	1	549	60.9	7.33	2.82	1																									Not Found	Not Found	Not Found
FALSE	High	Master Protein	O00401	Neural Wiskott-Aldrich syndrome protein OS=Homo sapiens OX=9606 GN=WASL PE=1 SV=2	0	32.764	11	3	0.940455	0.406828	0.953145	0.783357	0.238577	0.535651	11	3	1	505	54.8	7.93	48.36	3	1.032	1.546	1.052	1.145	1.759	1.354	35.41	32.55	73.9	44.36	38.87	36.84	524704	633762	941299	1.29033e+06	822213	888010	6.74	105.09	48.86	85.53	42.63	54.07	Peak Found	Peak Found	High
FALSE	High	Master Protein	O00410-3	Isoform 3 of Importin-5 OS=Homo sapiens OX=9606 GN=IPO5	0	412.396	49	34	0.849544	0.210196	0.649371	0.866426	0.228644	0.900023	358	34	1	1115	125.5	4.92	1350.62	34	0.924	0.83	0.866	0.964	0.838	1.028	24.85	26.17	26.21	33.81	31.86	42.94	4.59198e+07	3.86645e+07	3.46309e+07	3.57467e+07	3.91804e+07	3.83924e+07	11.08	20.04	17.21	10.1	13.09	8.38	High	High	High
FALSE	High	Master Protein	O00411	DNA-directed RNA polymerase, mitochondrial OS=Homo sapiens OX=9606 GN=POLRMT PE=1 SV=2	0	66.794	10	6	0.864099	2.05635e-08	0.501806	0.955571	0.195183	0.000190128	29	6	1	1230	138.5	8.98	108.43	6	0.875	2.33	1.333	0.986	1.377	0.667	31.74	72.05	35.46	57.72	70.22	35.17	2.78193e+06	1.9518e+06	5.52002e+06	1.83136e+06	1.8565e+06	4.36283e+06	42.04	59.44	28.42	55.8	26.45	53.95	High	High	High
FALSE	High	Master Protein	O00418	Eukaryotic elongation factor 2 kinase OS=Homo sapiens OX=9606 GN=EEF2K PE=1 SV=2	0.003	4.153	2	1	0.947218	0.898009	0.974553	0.418035	0.758499	0.91782	5	1	1	725	82.1	5.33	11.46	1	0.823	1.287	1.082	1.465	1.476	1.167	16.73	24.24	22.75	21.98	24.67	32.08	176485	145328	223083	190893	258533	260407	23.22		22.69	11.48	24.37		High	Peak Found	Not Found
FALSE	High	Master Protein	O00425	Insulin-like growth factor 2 mRNA-binding protein 3 OS=Homo sapiens OX=9606 GN=IGF2BP3 PE=1 SV=2	0	303.874	52	29	0.800946	0.882678	0.952757	0.911396	0.742275	0.918778	373	24	1	579	63.7	8.87	1320.18	29	0.913	0.941	1.049	0.976	0.908	0.966	29.87	37.34	39.43	34.65	41.78	34.02	4.24688e+07	3.7734e+07	3.99563e+07	4.16493e+07	3.70308e+07	3.88597e+07	8.6	8.56	8.3	7.58	2.8	6.14	High	High	High
FALSE	High	Master Protein	O00429	Dynamin-1-like protein OS=Homo sapiens OX=9606 GN=DNM1L PE=1 SV=2	0	203.398	41	18	0.976498	0.80448	0.982298	0.0217741	0.931505	0.0372251	119	18	1	736	81.8	6.81	448.52	18	0.999	0.894	0.986	0.729	1.03	0.825	54.77	79.12	52.53	32.43	79.15	58.01	1.13511e+07	9.955e+06	9.81646e+06	8.90167e+06	7.83594e+06	1.21828e+07	5.32	12.98	26.37	24.63	5.82	21.59	High	High	High
FALSE	High	Master Protein	O00442-2	Isoform 2 of RNA 3'-terminal phosphate cyclase OS=Homo sapiens OX=9606 GN=RTCA	0	86.378	35	9	0.818107	0.242368	0.377837	0.468813	0.264186	0.81131	72	9	1	379	40.7	8.34	202.88	9	1.076	1.255	1.335	0.871	1.308	0.936	43.95	64.38	56.15	28.27	77.62	29.85	3.68019e+06	4.00617e+06	6.32246e+06	4.69272e+06	3.09756e+06	5.62313e+06	7.68	40.32	31.49	23.41	14.21	34.69	High	High	High
FALSE	High	Master Protein	O00458	Interferon-related developmental regulator 1 OS=Homo sapiens OX=9606 GN=IFRD1 PE=1 SV=4	0.003	3.963	5	1	2.46457e-16	2.07853e-16	2.18459e-16	0.932753	2.12338e-16		1	1	1	451	50.2	7.18	2.62	1	0.01	0.01	0.01	0.927	0.01					0			383851				355876								Not Found	Peak Found	Not Found
FALSE	Medium	Master Protein	O00459	Phosphatidylinositol 3-kinase regulatory subunit beta OS=Homo sapiens OX=9606 GN=PIK3R2 PE=1 SV=2	0.013	2.138	4	1							1	1	1	728	81.5	6.43	0	1																									Not Found	Not Found	Not Found
FALSE	High	Master Protein	O00461	Golgi integral membrane protein 4 OS=Homo sapiens OX=9606 GN=GOLIM4 PE=1 SV=1	0	40.866	11	5	0.973034	0.875103	0.925484	0.325907	0.725088	0.782599	20	5	1	696	81.8	4.77	59.54	5	0.991	0.866	1.086	1.236	0.812	0.888	29.17	23.1	43.94	43.86	20.27	37.66	3.01014e+06	3.00519e+06	2.33074e+06	2.87614e+06	3.06188e+06	2.32035e+06	11.19	11.27	27.25	32.12	43.1	32.99	High	Peak Found	High
FALSE	High	Master Protein	O00468	Agrin OS=Homo sapiens OX=9606 GN=AGRN PE=1 SV=5	0	15.452	2	2	0.949947	0.260202	0.976322	0.21238	0.991855	0.0614896	2	2	1	2067	217.1	6.39	5.28	2	0.823	2.103	0.911	0.581	1.045	0.519	30.62	90.01	38.73	17.78	56.54	23.51	269488	215012	586407	245574	122162	304357	42.43	54.14	83.39		54.78	54.07	High	Peak Found	Peak Found
FALSE	High	Master Protein	O00469-2	Isoform 2 of Procollagen-lysine,2-oxoglutarate 5-dioxygenase 2 OS=Homo sapiens OX=9606 GN=PLOD2	0	57.939	11	7	0.648418	0.981081	0.910256	0.973808	0.971702	0.948083	47	7	1	758	87	6.71	138.7	7	0.825	1.001	0.892	1.028	0.963	0.98	32.12	30.26	22.02	35.35	37.66	45.72	3.68307e+06	1.7565e+06	2.71912e+06	2.22253e+06	4.30386e+06	4.95694e+06	46.83	86.41	58.22	65.33	43.22	36.2	High	High	High
FALSE	High	Master Protein	O00471	Exocyst complex component 5 OS=Homo sapiens OX=9606 GN=EXOC5 PE=1 SV=1	0	9.136	6	3	0.886702	0.831668	0.277182	0.846783	0.82896	0.938736	4	3	1	708	81.8	6.71	4.54	3	1.135	0.735	0.438	0.875	0.73	1.126	21.95	10.62	6.8	18.18	24.25	48.65	353787	403728	260141	171652	316742	292871	27.28	9.61		28.35	28.68	44.09	Peak Found	Peak Found	Peak Found
FALSE	High	Master Protein	O00479	High mobility group nucleosome-binding domain-containing protein 4 OS=Homo sapiens OX=9606 GN=HMGN4 PE=1 SV=3	0	11.523	19	1		2.07853e-16	2.18459e-16	2.40305e-16	2.12338e-16	0.175086	3	1	1	90	9.5	10.48	9.18	1		100	100	100	100	0.685						0			1.38181e+06	1.19059e+06	1.19752e+06	946525				30.88			Not Found	Not Found	Not Found
FALSE	Medium	Master Protein	O00483	Cytochrome c oxidase subunit NDUFA4 OS=Homo sapiens OX=9606 GN=NDUFA4 PE=1 SV=1	0.013	2.172	10	1							2	1	1	81	9.4	9.38	4.15	1																									Not Found	Not Found	Not Found
FALSE	High	Master Protein	O00487	26S proteasome non-ATPase regulatory subunit 14 OS=Homo sapiens OX=9606 GN=PSMD14 PE=1 SV=1	0	182.386	72	11	0.918259	0.679494	0.938021	0.946386	0.830565	0.900023	101	11	1	310	34.6	6.52	423.28	11	1.022	0.877	1.051	0.991	0.912	1.043	34.51	29.74	33.27	45.18	29.46	39	1.96619e+07	1.68748e+07	1.76746e+07	1.75387e+07	1.73128e+07	1.55775e+07	12.03	15.93	18.42	13.11	14.71	2.84	High	High	High
FALSE	High	Master Protein	O00488	Zinc finger protein 593 OS=Homo sapiens OX=9606 GN=ZNF593 PE=1 SV=2	0	5.802	12	1	0.70326	0.885861	0.968256	0.305698	0.947415	0.916902	2	1	1	134	15.2	9.82	5.48	1	1.297	1.219	1.053	1.476	1.088	0.893	43.04	38.14	43.64	41.81	41.24	16.07	364430	482036	444142	383617	499222	398737	39.94	12.93	18.95		33.13	5.66	Peak Found	Not Found	Peak Found
FALSE	High	Master Protein	O00505	Importin subunit alpha-4 OS=Homo sapiens OX=9606 GN=KPNA3 PE=1 SV=2	0	96.158	29	9	0.909913	0.983591	0.912174	0.0281146	0.907402	0.668808	110	6	1	521	57.8	4.94	491.83	9	1.036	0.997	0.929	0.736	0.934	1.094	64.42	92.86	37.12	23.02	51.67	75.63	1.26216e+07	1.2448e+07	1.36238e+07	1.05806e+07	9.81802e+06	1.06163e+07	8.18	2.73	43.79	29.91	21.75	29.37	High	High	High
FALSE	High	Master Protein	O00506	Serine/threonine-protein kinase 25 OS=Homo sapiens OX=9606 GN=STK25 PE=1 SV=1	0	39.369	16	5	2.46457e-16	0.954885	2.18459e-16	0.325592	0.614574	0.650457	41	1	1	426	48.1	6.74	97.45	5	0.01	0.853	0.01	1.391	0.635	0.744		53.95		74.12	29.88	0	590129		503479		820810	374692	63.24						Peak Found	High	Not Found
FALSE	High	Master Protein	O00515	Ladinin-1 OS=Homo sapiens OX=9606 GN=LAD1 PE=1 SV=2	0	146.287	45	17	0.905343	0.978316	0.883847	0.972335	0.761689	0.890648	136	17	1	517	57.1	9.67	487.65	17	0.933	0.966	1.085	1.031	0.889	0.967	28.76	35.36	34.91	33.97	34.3	42.48	1.82457e+07	1.51474e+07	1.51513e+07	1.63067e+07	1.6491e+07	1.37994e+07	20.84	16.5	16.68	22.55	14.28	4.78	High	High	High
FALSE	High	Master Protein	O00541	Pescadillo homolog OS=Homo sapiens OX=9606 GN=PES1 PE=1 SV=1	0	103.216	31	17	0.484611	0.712786	0.979332	0.692426	0.765359	0.992744	92	17	1	588	68	7.33	266.33	17	1.149	0.871	0.982	0.921	0.887	1.011	32.99	30.08	33.95	34.09	51.71	51.82	1.00423e+07	1.12645e+07	8.05698e+06	1.01561e+07	8.68403e+06	1.03843e+07	7.29	22.84	11.97	19.99	15.46	62.51	High	High	High
FALSE	High	Master Protein	O00566	U3 small nucleolar ribonucleoprotein protein MPP10 OS=Homo sapiens OX=9606 GN=MPHOSPH10 PE=1 SV=2	0	105.633	24	8	0.859425	0.823096	0.897057	0.952723	0.614115	0.985011	69	8	1	681	78.8	4.86	281.77	8	0.886	0.887	0.907	0.993	0.844	0.999	23.68	27.48	24.29	37.59	27.44	37.74	7.00094e+06	5.66212e+06	6.61589e+06	7.03902e+06	6.60885e+06	7.04022e+06	15.84	14.7	11.55	19.42	14.54	4.45	High	High	High
FALSE	High	Master Protein	O00567	Nucleolar protein 56 OS=Homo sapiens OX=9606 GN=NOP56 PE=1 SV=4	0	192.662	47	19	0.870518	0.396462	0.997095	0.865746	0.0848807	0.887174	159	19	1	594	66	9.19	519.09	19	0.921	0.828	0.993	0.964	0.778	0.965	28.26	24.72	35.25	31.44	26.68	33.07	2.12868e+07	2.22011e+07	1.65704e+07	1.95389e+07	1.98965e+07	1.51613e+07	19.13	27.4	15.84	22.63	15.64	4.3	High	High	High
FALSE	High	Master Protein	O00584	Ribonuclease T2 OS=Homo sapiens OX=9606 GN=RNASET2 PE=1 SV=2	0	35.341	25	4	0.43395	0.145682	0.814127	0.0059916	0.03932	0.836127	41	4	1	256	29.5	7.08	164.19	4	0.801	0.714	0.847	0.698	0.646	0.927	33.15	38.7	51.25	19.85	20	61.54	5.55585e+06	5.295e+06	3.99872e+06	4.19558e+06	3.82734e+06	3.16968e+06	34.06	12.5	29.49	20.02	22.33	34.84	High	High	High
FALSE	High	Master Protein	O00625	Pirin OS=Homo sapiens OX=9606 GN=PIR PE=1 SV=1	0	87.286	54	8	0.19283	0.756974	0.957692	0.240664	0.849232	0.424745	70	8	1	290	32.1	6.92	263.26	8	1.223	1.083	0.944	0.822	0.891	0.863	61.59	70.06	50.79	47.72	54.72	42.05	7.04303e+06	9.33945e+06	6.04166e+06	6.58674e+06	5.8262e+06	5.08099e+06	29.78	13.85	16.17	40.55	11.44	15.33	High	High	High
FALSE	High	Master Protein	O00629	Importin subunit alpha-3 OS=Homo sapiens OX=9606 GN=KPNA4 PE=1 SV=1	0	86.308	18	5	0.204899	0.949802	0.977779	0.103359	0.131795	0.0440264	95	2	1	521	57.9	4.96	382.1	5	1.408	1.032	0.944	0.731	0.576	0.589	101.2	60.44	48.9	20.83	25.47	26.97	2.40131e+06	436851	1.65127e+06	1.57714e+06	1.71418e+06	205444	34.56	112.3	37.64	87.5	15.56	102.15	High	Peak Found	High
FALSE	High	Master Protein	O00743	Serine/threonine-protein phosphatase 6 catalytic subunit OS=Homo sapiens OX=9606 GN=PPP6C PE=1 SV=1	0	7.228	6	2	0.170033	0.757186	0.97428	0.745767	0.933881	1.25348e-06	3	2	1	305	35.1	5.69	7.19	2	1.395	1.184	1.017	1.134	1.094	0.467	42.43	23.23	33.47	31.93	52.54	18.39	1.18941e+06	1.84309e+06	1.66441e+06	1.40929e+06	1.23365e+06	1.57966e+06	22.28	11.25	70.95	72.47	49.13	42.65	High	Peak Found	Peak Found
FALSE	High	Master Protein	O00754	Lysosomal alpha-mannosidase OS=Homo sapiens OX=9606 GN=MAN2B1 PE=1 SV=3	0	47.253	9	5	0.986957	0.983841	0.997306	0.478149	0.951519	0.655299	8	5	1	1011	113.7	7.28	21.57	5	0.951	1.005	0.978	0.82	1.061	1.216	19.86	40.32	27.21	15.9	37.63	41.67	1.35071e+06	1.30985e+06	1.39955e+06	1.05579e+06	1.21675e+06	1.65806e+06	6.47	3.86	38.27	45	25.29	13.31	Peak Found	Peak Found	Peak Found
FALSE	High	Master Protein	O00762	Ubiquitin-conjugating enzyme E2 C OS=Homo sapiens OX=9606 GN=UBE2C PE=1 SV=1	0	40.084	42	4	0.517231	0.893552	0.0342671	0.112783	0.940405	0.559167	13	4	1	179	19.6	7.37	53.36	4	1.233	1.105	0.467	0.702	0.923	1.265	65.19	77.4	13.26	30.2	53.88	55.61	1.28602e+06	1.7969e+06	1.11726e+06	181228	1.12438e+06	1.38011e+06	46.9	40.41	37.06	109.21	48.84	37.35	Peak Found	High	High
FALSE	High	Master Protein	O00764	Pyridoxal kinase OS=Homo sapiens OX=9606 GN=PDXK PE=1 SV=1	0	210.991	82	17	0.963205	0.460241	0.815129	0.52352	0.994045	0.018348	140	17	1	312	35.1	6.13	497.71	17	1.006	1.158	1.122	0.884	0.986	0.825	45.56	52.51	46.52	45.52	55.95	41.84	1.29745e+07	1.36803e+07	2.14395e+07	1.44235e+07	1.12323e+07	1.67534e+07	15.63	26.71	34.11	13.65	30.31	23.54	High	High	High
FALSE	High	Master Protein	O00767	Acyl-CoA desaturase OS=Homo sapiens OX=9606 GN=SCD PE=1 SV=2	0	37.823	8	3	0.597576	0.0779874	0.0123444	0.681775	0.382883	0.993994	15	3	1	359	41.5	9	55.72	3	0.798	0.63	0.516	0.908	0.746	1.03	40.44	41.54	19.28	68.77	31.36	80.85	2.93968e+06	1.70386e+06	2.97517e+06	1.29793e+06	2.5124e+06	2.94519e+06	30.11	4.57	64.92	80.56	27.25	10.92	High	High	Peak Found
FALSE	High	Master Protein	O14497	AT-rich interactive domain-containing protein 1A OS=Homo sapiens OX=9606 GN=ARID1A PE=1 SV=3	0	35.799	5	6	0.0438259	0.920679	0.971939	0.973808	0.224443	0.96432	18	5	1	2285	241.9	6.7	46.3	6	1.296	1.03	1.04	1.027	1.23	0.993	36.38	43.29	52.45	32.92	62.51	64.58	8.19859e+06	1.08653e+07	7.39822e+06	1.19194e+07	1.05674e+07	1.46104e+07	10.92	31.49	70.93	29.71	36.03	4	High	High	High
FALSE	High	Master Protein	O14519	Cyclin-dependent kinase 2-associated protein 1 OS=Homo sapiens OX=9606 GN=CDK2AP1 PE=1 SV=1	0	34.168	43	3	2.46457e-16	2.07853e-16		2.40305e-16	2.12338e-16	0.84444	10	3	1	115	12.4	9.38	31.65	3	100	100		100	100	0.825						9.3		443301	418154		448490	344860					4.56	28.95	Not Found	High	Not Found
FALSE	Low	Master Protein	O14525	Astrotactin-1 OS=Homo sapiens OX=9606 GN=ASTN1 PE=2 SV=3	0.065	1.091	3	1							1	1	1	1302	144.8	5.24	0	1																									Not Found	Not Found	Not Found
FALSE	High	Master Protein	O14530	Thioredoxin domain-containing protein 9 OS=Homo sapiens OX=9606 GN=TXNDC9 PE=1 SV=2	0	39.128	37	6	0.86659	0.758301	0.50525	0.586301	0.278762	0.827685	37	6	1	226	26.5	5.88	81.46	6	1.051	0.875	0.78	0.898	0.779	0.934	37.71	39.44	39.76	32.74	34.57	31.7	8.85392e+06	7.65066e+06	5.77563e+06	4.51582e+06	8.25677e+06	5.69301e+06	8.11	21.95	42.22	38.99	9.42	5.33	High	High	High
FALSE	High	Master Protein	O14531	Dihydropyrimidinase-related protein 4 OS=Homo sapiens OX=9606 GN=DPYSL4 PE=1 SV=2	0	11.443	3	1	2.46457e-16	2.07853e-16	2.18459e-16	2.40305e-16	2.12338e-16	0.922694	2	1	1	572	61.8	7.09	7.31	1	100	100	100	100	100	0.912						31.22		646088	692695	354645	885285	632005		64.37			19.62	34.68	Not Found	Not Found	Not Found
FALSE	High	Master Protein	O14545	TRAF-type zinc finger domain-containing protein 1 OS=Homo sapiens OX=9606 GN=TRAFD1 PE=1 SV=1	0.002	4.772	3	1	2.46457e-16	2.07853e-16		2.40305e-16	2.12338e-16	0.0665571	4	1	1	582	64.8	5.29	11.15	1	100	100		100	100	0.464						0		184921	424323		277359	196959		54.49					Not Found	Not Found	Not Found
FALSE	High	Master Protein	O14548	Cytochrome c oxidase subunit 7A-related protein, mitochondrial OS=Homo sapiens OX=9606 GN=COX7A2L PE=1 SV=2	0	43.025	46	4	0.973034	0.965612	0.507454	0.31729	0.952562	0.946962	31	4	1	114	12.6	9.42	144.9	4	0.946	1.018	1.305	1.269	1.067	0.967	37	43.34	53.92	46.71	28.27	16.76	1.63273e+06	2.39243e+06	2.05072e+06	2.60422e+06	2.76857e+06	858851	54.33	5.44	20.23	8.97	46.46	19.27	High	High	High
FALSE	High	Master Protein	O14561	Acyl carrier protein, mitochondrial OS=Homo sapiens OX=9606 GN=NDUFAB1 PE=1 SV=3	0	37.121	24	2	0.744265	0.927625	0.890902	0.745767	0.883285	0.946962	43	2	1	156	17.4	4.93	202.42	2	1.088	0.923	1.112	1.106	0.914	1.04	20.27	33.88	16.91	23.29	26.06	29.69	6.88913e+06	7.38505e+06	6.48794e+06	7.51804e+06	7.41445e+06	6.23377e+06	5.43	21.69	7.74	14.6	32.41	22.96	High	High	High
FALSE	High	Master Protein	O14562	Ubiquitin domain-containing protein UBFD1 OS=Homo sapiens OX=9606 GN=UBFD1 PE=1 SV=2	0	133.11	43	10	0.978936	0.998702	0.952757	0.954311	0.976044	0.843448	89	10	1	309	33.4	5.77	373.21	10	0.994	0.985	1.044	1.039	0.967	1.063	28.13	37.15	28.23	36.59	42.64	30.89	1.52287e+07	1.50356e+07	1.36709e+07	1.49149e+07	1.52993e+07	1.30533e+07	4.33	20.73	26.86	2.9	3.19	8.85	High	High	High
FALSE	High	Master Protein	O14579	Coatomer subunit epsilon OS=Homo sapiens OX=9606 GN=COPE PE=1 SV=3	0	212.636	80	17	0.965342	0.783147	0.964614	0.319415	0.905389	0.650246	172	17	1	308	34.5	5.12	695.41	17	0.995	0.899	0.957	0.841	0.936	0.926	36.37	37.07	33.83	30.51	36.38	32.46	1.88765e+07	2.02558e+07	2.01057e+07	1.80267e+07	1.5623e+07	1.96541e+07	11.78	1.12	28.02	5.41	11.99	9.45	High	High	High
FALSE	High	Master Protein	O14602	Eukaryotic translation initiation factor 1A, Y-chromosomal OS=Homo sapiens OX=9606 GN=EIF1AY PE=1 SV=4	0	82.495	77	11	0.848501	0.936118	0.92695	0.973808	0.886919	0.922211	81	2	1	144	16.4	5.24	252.33	11	1.071	0.901	1.087	1.003	0.872	0.943	31.57	25.21	17.54	26.92	20.53	40.46	2.40749e+06	2.85748e+06	1.69338e+06	2.6622e+06	2.59509e+06	2.16058e+06	3.46	28.49	36.45	14.74	21.94	23.27	High	High	High
FALSE	High	Master Protein	O14617-5	Isoform 5 of AP-3 complex subunit delta-1 OS=Homo sapiens OX=9606 GN=AP3D1	0	142.542	14	11	0.653972	0.949802	0.756468	0.59648	0.983664	0.696361	97	11	1	1215	136.6	7.64	385.09	11	0.869	0.946	1.158	0.9	0.994	1.091	29.46	38.77	40.15	34.46	38.97	49.73	9.88455e+06	9.42195e+06	1.05898e+07	1.14899e+07	9.74291e+06	1.11165e+07	27.41	17.93	13.72	15.08	23.94	23.76	High	High	High
FALSE	High	Master Protein	O14618	Copper chaperone for superoxide dismutase OS=Homo sapiens OX=9606 GN=CCS PE=1 SV=1	0	59.15	32	5	0.949773	0.676993	0.836006	0.064581	0.329917	0.85093	32	5	1	274	29	5.58	138.29	5	0.918	0.818	0.849	0.763	0.737	0.93	24.98	22.32	18.41	23.53	9.76	37.03	4.03812e+06	3.74379e+06	3.71746e+06	3.01318e+06	3.21508e+06	3.04656e+06	12.18	12.71	8.82	22.54	10.14	22.42	High	High	High
FALSE	High	Master Protein	O14639	Actin-binding LIM protein 1 OS=Homo sapiens OX=9606 GN=ABLIM1 PE=1 SV=3	0	19.42	7	4	0.918259	0.948161	0.774404	0.72963	0.603432	0.5375	6	4	1	778	87.6	8.59	10.38	4	0.863	0.905	1.182	0.888	1.38	1.359	28.1	22.34	47.56	27.76	47.6	31.62	1.27487e+06	809928	874748	1.36728e+06	1.06566e+06	920150	19.94	32.98	1.8	10.1	5.12	38.6	High	Peak Found	Peak Found
FALSE	High	Master Protein	O14646	Chromodomain-helicase-DNA-binding protein 1 OS=Homo sapiens OX=9606 GN=CHD1 PE=1 SV=2	0	14.754	4	3	0.262172	0.604692	0.645276	0.317538	0.889228	0.985892	5	3	1	1710	196.6	7.14	15.15	3	1.398	1.32	1.303	1.368	1.164	0.999	46.14	34.02	54.36	51.79	67.36	59.92	644178	1.88653e+06	1.53767e+06	936261	1.0478e+06	1.15666e+06	81.76	12.28	41.36	47.3	35.56	24.34	Peak Found	Peak Found	Peak Found
FALSE	Medium	Master Protein	O14647	Chromodomain-helicase-DNA-binding protein 2 OS=Homo sapiens OX=9606 GN=CHD2 PE=1 SV=2	0.025	1.785	2	1							1	1	1	1828	211.2	8.1	0	1																									High	Not Found	Not Found
FALSE	High	Master Protein	O14672	Disintegrin and metalloproteinase domain-containing protein 10 OS=Homo sapiens OX=9606 GN=ADAM10 PE=1 SV=1	0	14.799	9	4	0.727426	0.876611	0.910256	0.684232	0.582185	0.900023	13	4	1	748	84.1	7.77	14.03	4	1.147	0.864	1.095	0.886	0.719	0.933	46.89	37.88	28.67	28.31	7.32	35.64	1.84229e+06	2.02547e+06	1.67417e+06	2.02123e+06	1.4858e+06	1.22538e+06	29.62	14.64	33.59	21.26	32.4	9.45	High	Peak Found	High
FALSE	High	Master Protein	O14732	Inositol monophosphatase 2 OS=Homo sapiens OX=9606 GN=IMPA2 PE=1 SV=1	0	12.218	16	3	0.904382	0.856305	0.986923	0.764121	0.944284	0.946962	6	3	1	288	31.3	6.61	12.31	3	1.054	1.106	0.953	1.12	0.921	0.957	9.09	13.31	44.62	20.8	31.22	23.47	1.70503e+06	1.76091e+06	1.90232e+06	1.69273e+06	1.98399e+06	1.71296e+06	25.32	14.98	10.95	43.24	3.49	3.83	High	Peak Found	High
FALSE	High	Master Protein	O14737	Programmed cell death protein 5 OS=Homo sapiens OX=9606 GN=PDCD5 PE=1 SV=3	0	51.143	36	6	0.782051	0.380615	0.910256	0.715618	0.000190055	0.320961	109	6	1	125	14.3	6.04	358.4	6	0.901	0.822	0.915	0.926	0.66	1.142	19.03	34.47	33.91	32.5	12.69	44.2	2.16022e+07	2.14585e+07	1.49931e+07	1.9063e+07	1.91311e+07	1.45036e+07	8	28.13	17.2	19.55	17.05	40.64	High	High	High
FALSE	High	Master Protein	O14744	Protein arginine N-methyltransferase 5 OS=Homo sapiens OX=9606 GN=PRMT5 PE=1 SV=4	0	289.534	47	20	0.990059	0.926531	0.990846	0.950483	0.996502	0.807084	293	20	1	637	72.6	6.29	1151.17	20	0.981	1.028	1.018	1.041	0.98	0.945	38.02	40.66	39.55	42.08	46.09	38.66	4.38845e+07	4.63186e+07	4.79539e+07	4.37892e+07	4.40361e+07	4.29505e+07	4.03	1.11	13.11	11.62	10.48	4.51	High	High	High
FALSE	High	Master Protein	O14745	Na(+)/H(+) exchange regulatory cofactor NHE-RF1 OS=Homo sapiens OX=9606 GN=SLC9A3R1 PE=1 SV=4	0	422.171	69	27	0.661121	0.964104	0.194935	0.835641	0.987611	0.762378	455	27	1	358	38.8	5.77	1892.56	27	0.889	0.971	0.788	0.955	0.976	1.047	22.83	37.86	20.77	35.71	37.85	33.82	1.56965e+08	1.32289e+08	1.43309e+08	1.20245e+08	1.535e+08	1.45104e+08	4.54	8.24	9.73	3.42	3.88	9.29	High	High	High
FALSE	High	Master Protein	O14763	Tumor necrosis factor receptor superfamily member 10B OS=Homo sapiens OX=9606 GN=TNFRSF10B PE=1 SV=2	0	13.285	4	1	0.146689	3.05919e-05	0.700749	0.0266066	0.586615	0.31309	7	1	1	440	47.8	5.55	29.3	1	1.555	2.555	1.25	0.547	1.422	0.77	68.62	83.42	71.1	11.48	68.62	50.94	788608	1.2262e+06	2.01479e+06	1.31484e+06	396477	1.12101e+06	38.01	66.14	69.24	53	28.65	69.49	Peak Found	Peak Found	Peak Found
FALSE	High	Master Protein	O14773	Tripeptidyl-peptidase 1 OS=Homo sapiens OX=9606 GN=TPP1 PE=1 SV=2	0	39.722	14	4	0.982089	0.991426	0.717744	0.490458	0.874721	0.603694	54	4	1	563	61.2	6.48	180.42	4	0.983	0.981	1.185	1.178	0.913	0.907	19.86	22.95	25.82	24.22	28.02	16.16	7.84151e+06	7.12982e+06	7.20223e+06	8.58891e+06	8.29346e+06	6.31055e+06	11.98	7.06	15.71	6.81	2.91	15.53	High	High	High
FALSE	High	Master Protein	O14776	Transcription elongation regulator 1 OS=Homo sapiens OX=9606 GN=TCERG1 PE=1 SV=2	0	61.277	9	9	0.951136	0.98787	0.964614	0.644214	0.887414	0.919054	47	9	1	1098	123.8	8.65	156.75	9	0.955	0.993	0.967	1.135	1.044	1.042	18.32	34.42	17.55	24.27	27.52	28.76	1.0964e+07	1.04616e+07	1.0902e+07	1.12501e+07	1.08506e+07	9.41213e+06	8.77	24.17	12.49	13.54	15.72	30.55	High	High	High
FALSE	Medium	Master Protein	O14777	Kinetochore protein NDC80 homolog OS=Homo sapiens OX=9606 GN=NDC80 PE=1 SV=1	0.047	1.365	2	1	0.559738	0.597977	0.85638	0.218811	0.528897	0.970575	1	1	1	642	73.9	5.6	0	1	1.536	1.705	1.347	1.637	1.755	0.968	31.3	33.81	33.76	37.49	41.04	30.61	237917	351270	405752	295905	363659	392816	32.42	23.69	15.44	33.87	22.52	29.28	Peak Found	Peak Found	Peak Found
FALSE	High	Master Protein	O14787-2	Isoform 2 of Transportin-2 OS=Homo sapiens OX=9606 GN=TNPO2	0	58.423	12	7	0.753203	0.0146167	8.83364e-07	0.959835	0.86159	0.0287341	93	2	1	887	100.3	4.98	232.01	7	1.232	2.624	4.911	1.04	0.78	0.562	33.67	101.16	20.21	58.2	12.28	6.39	320539	602009	841155	638021	431670	947956	101.51	117.87	36.61	17.53	69.5	73.59	Not Found	Peak Found	Peak Found
FALSE	High	Master Protein	O14802	DNA-directed RNA polymerase III subunit RPC1 OS=Homo sapiens OX=9606 GN=POLR3A PE=1 SV=2	0	51.728	13	9	0.715116	0.878946	0.918393	0.651743	0.947056	0.754837	27	8	1	1390	155.5	8.48	77.31	9	0.791	0.858	0.866	0.87	0.92	1.175	19.02	19.75	35.79	31.42	42.1	53.97	1.33874e+06	1.59696e+06	1.66609e+06	1.70743e+06	1.23174e+06	1.81523e+06	34.03	2.42	54.83	22.19	64.95	6.86	High	High	High
FALSE	High	Master Protein	O14818	Proteasome subunit alpha type-7 OS=Homo sapiens OX=9606 GN=PSMA7 PE=1 SV=1	0	271.248	77	21	0.949947	0.91626	0.99684	0.937305	0.563117	0.720235	257	21	1	248	27.9	8.46	1007.85	21	1.001	0.955	1.014	0.985	0.884	0.934	37.94	33.83	41.01	38	33.15	35.6	9.82345e+07	9.92408e+07	8.63351e+07	1.05322e+08	9.53226e+07	8.25525e+07	7.92	15.9	19.85	17.14	9.33	16.22	High	High	High
FALSE	High	Master Protein	O14828	Secretory carrier-associated membrane protein 3 OS=Homo sapiens OX=9606 GN=SCAMP3 PE=1 SV=3	0	70.039	31	6	0.531593	0.546206	0.948517	0.064866	0.775824	0.806362	37	2	1	347	38.3	7.64	157.04	6	1.237	1.295	0.906	1.472	1.231	1.156	39.19	25.17	14.62	0	17.17	43.32	1.35094e+06	1.67052e+06	1.74972e+06	1.22407e+06	1.98917e+06	1.66255e+06		36.14	23.16	25.55		42	High	High	High
FALSE	High	Master Protein	O14828-2	Isoform 2 of Secretory carrier-associated membrane protein 3 OS=Homo sapiens OX=9606 GN=SCAMP3	0	54.551	26	5							23	1	1	321	35.2	7.93	87.67	5																									Not Found	Not Found	Not Found
FALSE	High	Master Protein	O14841	5-oxoprolinase OS=Homo sapiens OX=9606 GN=OPLAH PE=1 SV=3	0	99.075	17	13	0.764479	0.929817	0.953145	0.778785	0.171078	0.764025	57	13	1	1288	137.4	6.58	174.11	13	0.852	0.912	0.924	0.942	0.697	0.902	25.19	40.76	34.77	41.05	26.43	33.61	5.10681e+06	3.46863e+06	4.62065e+06	4.14074e+06	4.10615e+06	2.78643e+06	41.72	23.29	26.14	31.7	27.52	33.1	High	High	High
FALSE	High	Master Protein	O14874	[3-methyl-2-oxobutanoate dehydrogenase [lipoamide]] kinase, mitochondrial OS=Homo sapiens OX=9606 GN=BCKDK PE=1 SV=2	0.001	5.501	10	2	0.985233	0.998519	0.937491	0.72963	0.958197	0.913915	16	2	1	412	46.3	8.82	40.61	2	0.955	0.951	1.069	0.841	1.02	1.134	65.48	49.11	50.81	31.58	67.08	71.84	568894	543283	421332	664758	478439	580406	27.85	64.87	54.33	36.87	95.61	68.43	High	Peak Found	High
FALSE	High	Master Protein	O14893	Gem-associated protein 2 OS=Homo sapiens OX=9606 GN=GEMIN2 PE=1 SV=1	0	96.448	41	6	0.716445	0.356071	0.900339	0.105839	0.857746	0.95279	72	6	1	280	31.6	5.58	305.09	6	1.093	1.19	0.879	0.782	1.081	1.034	38.49	52.75	32.51	31.46	39.3	56.29	4.41388e+06	7.459e+06	7.15553e+06	4.59821e+06	4.3148e+06	6.64293e+06	7.57	47.51	10.6	13.32	24.38	35.86	High	High	High
FALSE	High	Master Protein	O14907	Tax1-binding protein 3 OS=Homo sapiens OX=9606 GN=TAX1BP3 PE=1 SV=2	0	19.545	28	2	0.986289	0.467102	0.835216	0.629555	0.857746	0.921322	18	2	1	124	13.7	8.48	68.95	2	0.975	0.629	0.791	0.837	0.805	0.915	6.76	2.67	5.74	12.95	20.59	49.47	934690	928726	587797	739601	783817	752231	3.01	28.93	37.66	13.73	16.42	27.71	High	High	High
FALSE	High	Master Protein	O14908	PDZ domain-containing protein GIPC1 OS=Homo sapiens OX=9606 GN=GIPC1 PE=1 SV=2	0	24.756	14	2	2.46457e-16			2.40305e-16	2.12338e-16	2.27905e-16	5	1	1	333	36	6.28	19.79	2	100			100	100	100								154716			82596.3	159150		80.78			44.25	45.16	Not Found	Not Found	Not Found
FALSE	High	Master Protein	O14910	Protein lin-7 homolog A OS=Homo sapiens OX=9606 GN=LIN7A PE=1 SV=2	0	46.316	23	3							19	1	1	233	26	8.72	77.98	3																									Not Found	Not Found	Not Found
FALSE	High	Master Protein	O14929	Histone acetyltransferase type B catalytic subunit OS=Homo sapiens OX=9606 GN=HAT1 PE=1 SV=1	0	128.628	44	14	0.881825	0.736276	0.733959	0.956481	0.955701	0.974213	125	14	1	419	49.5	5.69	457.31	14	1.029	1.087	0.864	1.039	1.007	0.989	24.94	32.59	21.28	38.79	35.24	25.32	2.38623e+07	2.23398e+07	2.30293e+07	2.17447e+07	2.14419e+07	2.23225e+07	11.65	3.24	13.56	16.49	19.46	7.19	High	High	High
FALSE	High	Master Protein	O14933	Ubiquitin/ISG15-conjugating enzyme E2 L6 OS=Homo sapiens OX=9606 GN=UBE2L6 PE=1 SV=4	0	5.818	17	1	0.562148	2.07853e-16	0.977567	0.970246	0.59783	2.27905e-16	4	1	1	153	17.8	7.88	8.87	1	1.398	0.01	1.02	0.964	1.498	100	48.79		50.87	53.28	57.12		374343	523205		381669	377353	515927	54.62	33.42		27.8	31.31	26.6	Not Found	Peak Found	Peak Found
FALSE	High	Master Protein	O14936	Peripheral plasma membrane protein CASK OS=Homo sapiens OX=9606 GN=CASK PE=1 SV=3	0	28.685	9	5	0.992867	0.962175	0.997306	0.937305	0.960251	0.97531	29	5	1	926	105.1	6.43	75.28	5	0.946	0.893	0.959	0.959	1.042	1.058	37.18	22.46	43.03	37.44	36.81	30.71	880823	1.11776e+06	924011	820169	1.02045e+06	1.03433e+06	47.84	28.69	62.61	31.9	10.39	26.18	Peak Found	High	High
FALSE	Low	Master Protein	O14944	Proepiregulin OS=Homo sapiens OX=9606 GN=EREG PE=1 SV=1	0.055	1.258	27	1							1	1	1	169	19	7.53	0	1																									Not Found	Not Found	Not Found
FALSE	High	Master Protein	O14949	Cytochrome b-c1 complex subunit 8 OS=Homo sapiens OX=9606 GN=UQCRQ PE=1 SV=4	0.003	3.87	28	2	0.935301	0.876834	0.895522	0.75777	0.689243	0.736053	2	2	1	82	9.9	10.08	3.25	2	1.038	1.157	1.124	0.855	1.356	1.278	41.94	15.87	39.19	4.54	20.72	88.3	870054	566487	578197	650660	276823	999322	49.18	30.4	31.38	42.09		33.36	Peak Found	Peak Found	Peak Found
FALSE	High	Master Protein	O14957	Cytochrome b-c1 complex subunit 10 OS=Homo sapiens OX=9606 GN=UQCR11 PE=1 SV=1	0	9.475	21	1	0.157234	2.07853e-16	0.384309	0.27052	0.093057	2.27905e-16	16	1	1	56	6.6	9.88	48.97	1	1.346	0.01	1.375	1.295	1.588	100	10.54		24.17	12.57	0		1.88026e+06	2.53161e+06		2.58577e+06	2.43404e+06	2.98568e+06		19.32		28.72	16.16		High	Peak Found	High
FALSE	High	Master Protein	O14964	Hepatocyte growth factor-regulated tyrosine kinase substrate OS=Homo sapiens OX=9606 GN=HGS PE=1 SV=1	0	23.799	9	7	0.304807	0.474113	0.721367	0.0643341	0.0235174	0.946057	30	7	1	777	86.1	6.16	61.99	7	1.193	1.156	1.179	1.354	1.421	1.039	26.94	49.99	41.9	25.44	47.51	31.66	6.36608e+06	5.98901e+06	6.58359e+06	7.5843e+06	5.74122e+06	6.67127e+06	41.32	51.73	35.81	33.54	35.74	7.76	High	High	High
FALSE	High	Master Protein	O14965	Aurora kinase A OS=Homo sapiens OX=9606 GN=AURKA PE=1 SV=2	0	37.553	22	5	0.544515	0.463205	0.0101208	0.560282	0.764845	0.857013	28	5	1	403	45.8	9.39	82.12	5	1.185	1.25	0.499	1.178	1.172	0.926	49.22	48.92	12.32	48.5	69.83	33.82	2.24806e+06	2.76564e+06	3.29327e+06	962761	2.53708e+06	2.4836e+06	9.83	20.14	17.85	26.72	21.12	37.36	High	High	High
FALSE	High	Master Protein	O14967	Calmegin OS=Homo sapiens OX=9606 GN=CLGN PE=1 SV=1	0	9.43	4	2							20	1	1	610	70	4.69	81.71	2																									Not Found	Not Found	Not Found
FALSE	High	Master Protein	O14974	Protein phosphatase 1 regulatory subunit 12A OS=Homo sapiens OX=9606 GN=PPP1R12A PE=1 SV=1	0	98.9	13	11	0.690822	0.199039	0.0132431	0.320549	0.00186707	0.979036	57	11	1	1030	115.2	5.4	164.71	11	1.101	1.233	1.5	1.228	1.381	1.009	37.94	48.23	45.63	55.81	46.71	45.53	1.31775e+07	1.51522e+07	1.84843e+07	1.84248e+07	1.80607e+07	2.48841e+07	26.78	17.69	26.5	21.4	38.19	33.62	High	High	High
FALSE	High	Master Protein	O14975	Very long-chain acyl-CoA synthetase OS=Homo sapiens OX=9606 GN=SLC27A2 PE=1 SV=2	0	17.224	9	3	0.243651	0.775348	0.905531	0.942534	0.799761	0.950792	9	3	1	620	70.3	8.51	21.59	3	1.566	1.279	0.842	1.051	1.254	1.08	48.22	22.49	23.18	66.07	62.43	42.84	631456	720638	503947	1.11318e+06	1.08754e+06	1.3045e+06	109.7	110.69	54.23	69.01	12.82	47.52	Peak Found	Peak Found	Peak Found
FALSE	High	Master Protein	O14976	Cyclin-G-associated kinase OS=Homo sapiens OX=9606 GN=GAK PE=1 SV=2	0.003	3.603	1	1	0.942943	0.981607	0.993452	0.965164	0.84949	0.826655	3	1	1	1311	143.1	5.73	5.87	1	1.066	0.977	0.968	1.034	0.786	0.773	44.46	24.77	28.67	30.76	19.02	8.51	183407	188356	186595	177580	189724	144237	26.31	42.02	21.88	7.73		7.92	Peak Found	Peak Found	Peak Found
FALSE	High	Master Protein	O14979	Heterogeneous nuclear ribonucleoprotein D-like OS=Homo sapiens OX=9606 GN=HNRNPDL PE=1 SV=3	0	308.878	30	23	0.474826	0.943687	0.620931	0.66739	0.908062	0.71599	390	20	1	420	46.4	9.57	1289.3	23	0.868	1.023	0.87	1.129	1.021	1.052	25.14	37.85	23.96	35.97	31.01	27.83	6.76061e+07	6.20525e+07	6.35338e+07	5.27847e+07	7.10268e+07	6.52513e+07	7.43	7.64	5.66	10.48	9.22	10.42	High	High	High
FALSE	High	Master Protein	O14980	Exportin-1 OS=Homo sapiens OX=9606 GN=XPO1 PE=1 SV=1	0	261.195	26	22	0.45925	0.987301	0.954029	0.700804	0.946227	0.850087	221	22	1	1071	123.3	6.06	817.39	22	1.103	0.978	0.956	0.923	0.952	0.95	43.53	42.7	38.13	43.35	41.52	44.51	3.19371e+07	4.32191e+07	3.76934e+07	3.01808e+07	3.13365e+07	3.36851e+07	24.58	14.38	12.91	13.52	4.28	8.6	High	High	High
FALSE	High	Master Protein	O15031	Plexin-B2 OS=Homo sapiens OX=9606 GN=PLXNB2 PE=1 SV=3	0	28.992	4	4	0.372819	2.07853e-16	2.18459e-16	0.787202		2.27905e-16	17	4	1	1838	205	6.24	42.46	4	1.683	0.01	0.01	1.182		100	31.18			1.3			244694	411770			289272	451412		29.1			12.03		High	High	High
FALSE	High	Master Protein	O15037	Protein KHNYN OS=Homo sapiens OX=9606 GN=KHNYN PE=1 SV=3	0	5.784	3	1	2.46457e-16	2.07853e-16	0.820634	2.40305e-16	2.12338e-16		12	1	1	678	74.5	7.02	9.59	1	0.01	0.01	0.686	0.01	0.01				0				115630			79289.5									High	High	High
FALSE	High	Master Protein	O15042	U2 snRNP-associated SURP motif-containing protein OS=Homo sapiens OX=9606 GN=U2SURP PE=1 SV=2	0	91.494	20	13	0.963129	0.894749	0.910527	0.997537	0.769097	0.645841	69	13	1	1029	118.2	8.47	248.09	13	1.006	0.923	0.931	1.018	1.082	1.096	27.72	37.8	35.41	44.88	39.9	39.07	1.33615e+07	1.57184e+07	1.27205e+07	1.34639e+07	1.74827e+07	1.68699e+07	9.3	11.35	21.39	24.26	19.97	10.75	High	High	High
FALSE	High	Master Protein	O15047	Histone-lysine N-methyltransferase SETD1A OS=Homo sapiens OX=9606 GN=SETD1A PE=1 SV=3	0	27.941	4	4	0.990064	0.642985	0.398965	0.547237	0.95241	0.843756	10	4	1	1707	185.9	5.14	26.48	4	0.946	1.255	0.674	0.825	1.066	0.899	44.07	62.8	25.61	29.45	57.76	32.56	1.38167e+06	775873	1.39365e+06	607290	725416	1.26671e+06	36.51	40.51	18.15	33.42	49.6	34.13	Peak Found	High	Peak Found
FALSE	High	Master Protein	O15056	Synaptojanin-2 OS=Homo sapiens OX=9606 GN=SYNJ2 PE=1 SV=3	0	7.699	2	1							2	1	1	1496	165.4	7.34	6.88	1																									Not Found	Not Found	Not Found
FALSE	High	Master Protein	O15066	Kinesin-like protein KIF3B OS=Homo sapiens OX=9606 GN=KIF3B PE=1 SV=1	0	14.861	3	2	0.294649	2.07853e-16	2.18459e-16	1.27924e-05	2.12338e-16		4	2	1	747	85.1	7.69	6.68	2	2.021	0.01	0.01	3.892	0.01		52.42			52.72			6951.1	14050.8			27052.3		46.72	11.18					Peak Found	High	Peak Found
FALSE	High	Master Protein	O15067	Phosphoribosylformylglycinamidine synthase OS=Homo sapiens OX=9606 GN=PFAS PE=1 SV=4	0	542.131	51	42	0.137108	0.694969	0.344049	0.480054	0.405847	0.901763	386	42	1	1338	144.6	5.76	1651.26	42	0.821	0.909	0.821	0.875	0.863	1.021	28.9	35.62	28.09	35.61	36.98	37.14	6.8671e+07	5.99345e+07	7.14164e+07	5.66279e+07	6.2917e+07	6.97179e+07	1.9	8.08	10.19	17.18	2.86	5.96	High	High	High
FALSE	High	Master Protein	O15084	Serine/threonine-protein phosphatase 6 regulatory ankyrin repeat subunit A OS=Homo sapiens OX=9606 GN=ANKRD28 PE=1 SV=5	0	41.456	9	5	0.936573	0.919292	0.981781	0.113752	0.595834	0.997196	17	5	1	1053	112.9	6.25	75.6	5	1.028	0.883	1	0.707	0.735	1.015	60.23	55.26	62.24	32.06	24.39	58.73	1.38809e+06	1.89885e+06	1.10488e+06	1.93373e+06	1.17835e+06	1.06908e+06	41.75	20.59	66.02	30.18	29.18	50.49	High	High	Peak Found
FALSE	High	Master Protein	O15091	Mitochondrial ribonuclease P catalytic subunit OS=Homo sapiens OX=9606 GN=KIAA0391 PE=1 SV=2	0	46.535	12	4	0.800068	0.764374	0.98976	0.72963	0.988667	0.625211	24	4	1	583	67.3	8.78	82.67	4	0.869	0.841	1.001	0.927	0.973	0.874	29.63	23.35	27.66	25.16	47.16	28.43	3.44096e+06	2.84458e+06	3.09578e+06	3.71303e+06	3.02957e+06	3.27778e+06	4.38	47.22	22.74	18.03	32.65	31.19	High	High	High
FALSE	High	Master Protein	O15111	Inhibitor of nuclear factor kappa-B kinase subunit alpha OS=Homo sapiens OX=9606 GN=CHUK PE=1 SV=2	0.004	3.153	2	1							1	1	1	745	84.6	6.73	2.04	1																									Not Found	Not Found	Not Found
FALSE	Medium	Master Protein	O15116	U6 snRNA-associated Sm-like protein LSm1 OS=Homo sapiens OX=9606 GN=LSM1 PE=1 SV=1	0.016	2.048	5	1	0.990019	0.457649	0.987091	0.370182	0.446929	0.99312	17	1	1	133	15.2	5.22	8.59	1	0.978	0.72	0.993	0.808	0.702	1.008	26.45	6.21	15.8	20.07	10.72	35.2	2.07197e+06	2.02578e+06	1.44274e+06	2.09619e+06	1.62095e+06	1.4542e+06	5.47	33.25	18.33	31.22	25.51	35.63	Peak Found	High	High
FALSE	High	Master Protein	O15118	NPC intracellular cholesterol transporter 1 OS=Homo sapiens OX=9606 GN=NPC1 PE=1 SV=2	0	62.797	8	7	0.942781	0.712006	0.0126514	0.973808	0.958026	0.598375	23	7	1	1278	142.1	5.36	85.22	7	0.919	1.128	1.674	1.005	1.022	0.884	48.57	44.37	60.6	51.44	41.47	45.21	3.92712e+06	3.19152e+06	4.26953e+06	6.01922e+06	3.32987e+06	4.58165e+06	18.39	48.54	54.07	31.03	30.51	29.16	High	Peak Found	High
FALSE	High	Master Protein	O15121	Sphingolipid delta(4)-desaturase DES1 OS=Homo sapiens OX=9606 GN=DEGS1 PE=1 SV=1	0	12.862	5	1							2	1	1	323	37.8	7.46	5.16	1																									Not Found	Not Found	Not Found
FALSE	High	Master Protein	O15126	Secretory carrier-associated membrane protein 1 OS=Homo sapiens OX=9606 GN=SCAMP1 PE=1 SV=2	0	11.298	20	3	2.46457e-16	2.07853e-16	2.18459e-16	2.40305e-16	2.12338e-16	0.979036	5	3	1	338	37.9	7.42	10.75	3	100	100	100	100	100	0.959						0		311919	187566	304199	308396	179904		28.18		19.67	13.29		Peak Found	Peak Found	Peak Found
FALSE	High	Master Protein	O15127	Secretory carrier-associated membrane protein 2 OS=Homo sapiens OX=9606 GN=SCAMP2 PE=1 SV=2	0	10.896	8	2	0.959652	0.987301	0.489378	0.45548	0.689456	0.602406	30	2	1	329	36.6	6.1	81.77	2	0.991	0.976	0.762	1.188	1.153	1.169	39.29	58.14	25.39	48.03	44.08	32.29	5724580	5.00553e+06	4.30432e+06	4.18673e+06	6.39307e+06	4.94271e+06	10.08	20.47	21.29	37.55	17.63	12.81	High	High	High
FALSE	High	Master Protein	O15143	Actin-related protein 2/3 complex subunit 1B OS=Homo sapiens OX=9606 GN=ARPC1B PE=1 SV=3	0	195.663	40	12	0.914108	0.976812	0.895522	0.351998	0.167403	0.654489	154	11	1	372	40.9	8.35	643.09	12	1.019	1.002	1.079	1.217	0.805	0.923	34.65	42.11	37.77	39.06	28.73	35.79	2.80135e+07	2.9973e+07	2.38117e+07	2.9056e+07	3.31168e+07	2.14861e+07	13.6	21.52	27.71	24.86	25.88	25.11	High	High	High
FALSE	High	Master Protein	O15144	Actin-related protein 2/3 complex subunit 2 OS=Homo sapiens OX=9606 GN=ARPC2 PE=1 SV=1	0	110.836	49	11	0.921742	0.844171	0.949736	0.976088	0.766	0.944179	99	11	1	300	34.3	7.36	349.07	11	1.029	1.065	1.057	1.026	1.088	0.983	44.49	38.48	31.7	42.35	50.54	58.24	1.09735e+07	1.15061e+07	1.43212e+07	1.08724e+07	1.02217e+07	1.3151e+07	15.22	24.06	19.76	9.5	20.28	20.77	High	High	High
FALSE	High	Master Protein	O15145	Actin-related protein 2/3 complex subunit 3 OS=Homo sapiens OX=9606 GN=ARPC3 PE=1 SV=3	0	69.248	53	7	0.949773	0.850452	0.844199	0.832043	0.947056	0.000473149	69	7	1	178	20.5	8.59	262.54	7	1.005	1.059	1.099	1.082	1.009	0.774	40.84	55.91	60.81	58.23	64.98	24.65	2.53338e+07	2.37759e+07	2.49454e+07	2.63416e+07	2.48152e+07	2.26943e+07	2.1	14.83	8.97	2.92	6.21	5.05	High	High	High
FALSE	High	Master Protein	O15156-2	Isoform 2 of Zinc finger and BTB domain-containing protein 7B OS=Homo sapiens OX=9606 GN=ZBTB7B	0.004	3.278	5	1							1	1	1	573	61.5	5.78	3.4	1																									Not Found	Not Found	Not Found
FALSE	High	Master Protein	O15160	DNA-directed RNA polymerases I and III subunit RPAC1 OS=Homo sapiens OX=9606 GN=POLR1C PE=1 SV=1	0	105.979	41	9	0.416966	0.991426	0.996143	0.973808	0.872763	0.766579	63	9	1	346	39.2	5.5	260.41	9	1.161	0.979	0.996	1.006	0.921	0.942	29.87	36.67	29.48	38.98	30.47	25.01	1.12725e+07	1.4816e+07	1.2221e+07	1.16978e+07	1.32918e+07	1.16155e+07	6.81	3.09	3.44	14.73	14.55	9.69	High	High	High
FALSE	High	Master Protein	O15164	Transcription intermediary factor 1-alpha OS=Homo sapiens OX=9606 GN=TRIM24 PE=1 SV=3	0	135.289	24	11	0.979316	0.935933	0.412754	0.714485	0.992647	0.751378	87	10	1	1050	116.8	7.11	353.27	11	0.952	0.916	0.733	1.116	0.995	1.122	33.77	17.1	19.3	50.32	35.81	38.88	5.70358e+06	5.4598e+06	4.96923e+06	3.70518e+06	6.05907e+06	5.07412e+06	7.4	22.27	3.4	12.76	12.61	25.5	High	High	High
FALSE	High	Master Protein	O15173-2	Isoform 2 of Membrane-associated progesterone receptor component 2 OS=Homo sapiens OX=9606 GN=PGRMC2	0	23.633	25	4	0.966952	0.396529	0.688709	0.992069	0.399616	0.827685	27	4	1	247	26.2	5.31	62.81	4	0.994	0.799	0.823	1.013	0.802	1.089	23.58	23.51	18.61	23.36	15.45	26.62	7.63818e+06	7.60733e+06	5.47578e+06	5.40436e+06	7.36415e+06	6.24915e+06	19.26	13.25	31.45	16.9	17.92	11.26	High	High	High
FALSE	High	Master Protein	O15198	Mothers against decapentaplegic homolog 9 OS=Homo sapiens OX=9606 GN=SMAD9 PE=1 SV=1	0	13.938	5	2	0.977972	0.906552	0.997306	0.973808	0.974363	0.953477	4	1	1	467	52.5	7.77	11.4	2	0.911	0.81	0.952	0.982	0.92	1.078	16.92	10.5	8.84	18.81	30.75	35.12	722791	702344	578465	711735	717028	671481	9.22	17.16	15.41	7.17	21.43	33.52	Peak Found	High	Peak Found
FALSE	High	Master Protein	O15212	Prefoldin subunit 6 OS=Homo sapiens OX=9606 GN=PFDN6 PE=1 SV=1	0	81.444	66	8	0.949235	0.793524	0.848378	0.878054	0.908062	0.946962	99	8	1	129	14.6	8.88	437.11	8	0.947	0.906	1.094	0.967	0.937	1.023	29.53	32.93	28.51	33.11	30.97	26.31	1.92003e+07	1.99379e+07	2.16012e+07	2.11303e+07	1.82853e+07	2.02138e+07	7.73	32.72	35.21	14.19	18.79	17.86	High	High	High
FALSE	High	Master Protein	O15213	WD repeat-containing protein 46 OS=Homo sapiens OX=9606 GN=WDR46 PE=1 SV=3	0	46.347	20	4	0.794064	0.404563	0.941492	0.994801	0.802082	0.568408	32	4	1	610	68	9.67	150.33	4	1.141	1.363	1.057	1.006	1.218	0.829	32.21	46.45	40.85	41.23	42.88	23.17	1.34948e+06	1.47913e+06	1.85925e+06	1.22551e+06	1.43394e+06	1.35873e+06	35.59	29.73	27.12	6.67	13.66	13.44	High	High	High
FALSE	High	Master Protein	O15226-2	Isoform 2 of NF-kappa-B-repressing factor OS=Homo sapiens OX=9606 GN=NKRF	0	5.675	6	2	2.46457e-16	2.07853e-16	2.18459e-16	2.40305e-16	2.12338e-16	0.8883	2	2	1	705	79.4	8.88	1.83	2	100	100	100	100	100	0.848						33.05		200940	372410	217476	342467	315671			29.65	67.72		50.68	Not Found	Not Found	Not Found
FALSE	High	Master Protein	O15228	Dihydroxyacetone phosphate acyltransferase OS=Homo sapiens OX=9606 GN=GNPAT PE=1 SV=1	0	6.682	4	1							1	1	1	680	77.1	6.57	2.97	1																									High	Not Found	Not Found
FALSE	High	Master Protein	O15230	Laminin subunit alpha-5 OS=Homo sapiens OX=9606 GN=LAMA5 PE=1 SV=8	0	68.937	4	9	0.00198933	0.0718038	0.074338	0.00568152	0.873692	0.509426	25	9	1	3695	399.5	7.02	57.94	9	0.463	0.575	0.59	0.602	0.868	1.269	4.99	13.74	6.74	11.35	38.47	37.29	1.7861e+06	534207	801319	763110	837431	2.22315e+06	30.2	26.17	29.24	16.57	38.92	32.52	High	High	High
FALSE	High	Master Protein	O15235	28S ribosomal protein S12, mitochondrial OS=Homo sapiens OX=9606 GN=MRPS12 PE=1 SV=1	0	10.016	33	2	0.973034	0.906552	0.934667	0.452365	0.985387	0.180825	9	2	1	138	15.2	10.29	30.03	2	0.994	1.094	0.85	0.786	0.978	0.688	53.77	54.52	62.32	27.34	52.52	30.59	1.06873e+06	671650	739472	340590	806134	1.59609e+06	29.74	6.72	40.04	73.74	51.07	63.72	Peak Found	High	High
FALSE	High	Master Protein	O15260	Surfeit locus protein 4 OS=Homo sapiens OX=9606 GN=SURF4 PE=1 SV=3	0	8.137	9	2	0.626774	0.265887	0.50097	0.881658	0.2062	0.977212	4	2	1	269	30.4	7.78	11.44	2	1.156	1.246	1.332	1.067	1.473	1.041	55.32	39.85	56.71	44.13	42.72	22.84	4.24313e+06	905491	4.92037e+06	561484	4.82523e+06	570108	4.71	124.71	17.63	40.8	64.59	141.82	Peak Found	Peak Found	High
FALSE	High	Master Protein	O15269	Serine palmitoyltransferase 1 OS=Homo sapiens OX=9606 GN=SPTLC1 PE=1 SV=1	0	39.829	13	4	0.933526	0.705875	0.971939	0.978815	0.722275	0.907027	40	4	1	473	52.7	6.01	117.2	4	1.019	0.823	0.952	1.025	0.812	1.09	38.23	21.3	26.47	29.44	19.06	18.04	4.6027e+06	2.15032e+06	2.62687e+06	1.44136e+06	4.03921e+06	874892	56.38	41.55	12.55	34.02	48.85	106.61	High	High	High
FALSE	High	Master Protein	O15270	Serine palmitoyltransferase 2 OS=Homo sapiens OX=9606 GN=SPTLC2 PE=1 SV=1	0	19.668	9	3	0.929115	0.552143	0.123778	2.40305e-16	0.857094	0.82129	11	3	1	562	62.9	7.78	43.41	3	0.801	1.766	2.489	0.01	1.327	0.783	47.78	13.58	6.49		12.12	14.27	199213	159653	362886	495920		264321	6.19	76.23	18.26			12.04	Peak Found	High	Peak Found
FALSE	High	Master Protein	O15294	UDP-N-acetylglucosamine--peptide N-acetylglucosaminyltransferase 110 kDa subunit OS=Homo sapiens OX=9606 GN=OGT PE=1 SV=3	0	62.175	15	10	0.734372	0.579496	0.656419	0.622995	0.372377	0.550913	36	10	1	1046	116.9	6.7	99.17	10	1.1	0.788	1.221	0.905	0.753	0.864	24.52	13.1	28.25	24.79	21.1	34.89	3.76975e+06	4.13658e+06	2.75405e+06	4.9272e+06	3.93639e+06	4.24996e+06	11.76	12.56	50.35	19.36	18.47	41.38	High	High	High
FALSE	High	Master Protein	O15305	Phosphomannomutase 2 OS=Homo sapiens OX=9606 GN=PMM2 PE=1 SV=1	0	71.004	59	13	0.785559	0.790723	0.799506	0.320549	0.32437	0.909976	104	13	1	246	28.1	6.77	215.19	13	1.059	1.068	1.117	1.228	1.154	1.034	19.03	28.56	22.17	23.39	27.1	30.06	1.82837e+07	2.00676e+07	1.96322e+07	2.05397e+07	2.18143e+07	2.21477e+07	6.43	5.44	3.74	11.82	13.74	11.81	High	High	High
FALSE	High	Master Protein	O15347	High mobility group protein B3 OS=Homo sapiens OX=9606 GN=HMGB3 PE=1 SV=4	0	115.097	53	9	0.988998	0.535555	0.914401	0.700381	0.742801	0.942472	87	9	1	200	23	8.37	346.59	9	0.958	1.142	0.9	1.119	1.114	1.04	41.48	55.17	38.03	53.06	38.43	42.19	5.57063e+06	7.61053e+06	7.09776e+06	5.99563e+06	8.48275e+06	7.1225e+06	15.18	21.49	2.04	29.72	19.66	4.31	High	High	High
FALSE	High	Master Protein	O15355	Protein phosphatase 1G OS=Homo sapiens OX=9606 GN=PPM1G PE=1 SV=1	0	211.44	35	15	0.940138	0.894769	0.918393	0.422899	0.585667	0.647007	259	15	1	546	59.2	4.36	1083.17	15	1.005	1.038	0.945	1.196	1.09	1.06	28.84	25.51	25.49	28.45	25.24	30.91	4.52121e+07	4.73558e+07	4.55422e+07	3.85626e+07	5.31752e+07	5.0012e+07	3.44	8.06	10.25	17.87	11.19	8.23	High	High	High
FALSE	Medium	Master Protein	O15357	Phosphatidylinositol 3,4,5-trisphosphate 5-phosphatase 2 OS=Homo sapiens OX=9606 GN=INPPL1 PE=1 SV=2	0.016	2.058	2	1							1	1	1	1258	138.5	6.54	0	1																									Not Found	Not Found	Not Found
FALSE	High	Master Protein	O15371	Eukaryotic translation initiation factor 3 subunit D OS=Homo sapiens OX=9606 GN=EIF3D PE=1 SV=1	0	271.572	53	22	0.905343	0.990126	0.99684	0.979899	0.974165	0.982683	242	22	1	548	63.9	6.05	901.25	22	1.02	0.991	0.986	1.025	0.969	0.992	27.38	30.56	28.98	32.57	32.99	37.64	2.57171e+07	2.80614e+07	2.6263e+07	2.52692e+07	2.57946e+07	2.52845e+07	15.62	13.01	15.27	10.75	4.57	17.03	High	High	High
FALSE	High	Master Protein	O15381	Nuclear valosin-containing protein-like OS=Homo sapiens OX=9606 GN=NVL PE=1 SV=1	0	14.756	4	2	0.761041	0.00641768	0.738865	0.0756275	0.325119	0.790648	7	2	1	856	95	6.48	18.92	2	0.643	3.335	1.511	1.854	1.995	0.817	16.09	14.1	92.35	63.8	105.82	37.73	231595	148858	772372	349920	429487	462067		111.12	63.27	69.87	61.12	75.79	Peak Found	Not Found	Not Found
FALSE	High	Master Protein	O15397	Importin-8 OS=Homo sapiens OX=9606 GN=IPO8 PE=1 SV=2	0	7.295	6	3	0.950364	2.07853e-16	0.942214	2.40305e-16	0.180278	2.27905e-16	6	2	1	1037	119.9	5.16	8.01	3	0.828	0.01	1.078	0.01	1.855	100	11.65		5.75		5.75		397204	328994		428315		736656	5.48	16.72					High	Peak Found	Not Found
FALSE	High	Master Protein	O15400	Syntaxin-7 OS=Homo sapiens OX=9606 GN=STX7 PE=1 SV=4	0	60.451	41	8	0.9302	0.685182	0.482837	0.471315	0.87887	0.997196	64	8	1	261	29.8	5.55	206.59	8	0.917	1.114	1.281	1.183	1.072	1.014	19.34	20.63	24.86	26.81	30.94	26.71	4.98415e+06	4.85451e+06	5.54039e+06	6.49246e+06	5.28161e+06	5.49665e+06	10.11	21.42	3.18	13.25	13.28	14.32	High	High	High
FALSE	High	Master Protein	O15427	Monocarboxylate transporter 4 OS=Homo sapiens OX=9606 GN=SLC16A3 PE=1 SV=1	0	52.938	8	4	0.970581	0.993668	0.933839	0.967343	0.940405	0.882385	56	4	1	465	49.4	7.96	212.72	4	0.963	0.975	0.932	0.999	0.942	0.964	7.23	12.91	26.16	28.42	12.32	17.9	1.62542e+07	1.66983e+07	1.55006e+07	1.74275e+07	1.44243e+07	1.5775e+07	4.56	6.33	9.84	19.94	17.96	13.56	High	High	High
FALSE	High	Master Protein	O15431	High affinity copper uptake protein 1 OS=Homo sapiens OX=9606 GN=SLC31A1 PE=1 SV=1	0	9.058	10	1							2	1	1	190	21.1	7.42	7.15	1																									Not Found	Not Found	Not Found
FALSE	Low	Master Protein	O15439	Multidrug resistance-associated protein 4 OS=Homo sapiens OX=9606 GN=ABCC4 PE=1 SV=3	0.068	1.064	2	1							1	1	1	1325	149.4	8.19	0	1																									Not Found	High	Not Found
FALSE	High	Master Protein	O15446-2	Isoform 2 of DNA-directed RNA polymerase I subunit RPA34 OS=Homo sapiens OX=9606 GN=CD3EAP	0	68.991	29	6	0.798208	0.919292	0.910256	0.191992	0.95241	0.988602	51	6	1	512	55.1	8.37	158.62	6	1.09	1.048	1.104	1.294	1.024	1.031	19.52	19.64	19.9	18.89	18.81	20.86	2.60075e+06	2.93803e+06	2.80836e+06	2.567e+06	3.22891e+06	2.83243e+06	9.69	4.48	17.09	8.06	12.82	16.14	High	High	High
FALSE	High	Master Protein	O15460	Prolyl 4-hydroxylase subunit alpha-2 OS=Homo sapiens OX=9606 GN=P4HA2 PE=1 SV=1	0	40.253	17	7	0.74395	0.10204	0.95714	0.547341	0.689243	0.934455	32	7	1	535	60.9	5.71	92.69	7	1.182	1.624	1.042	1.243	1.3	0.951	28.71	38.95	27.74	40.69	28.09	13.56	799135	1.78485e+06	1.69123e+06	1.15552e+06	1.00075e+06	1.839e+06	8.51	61.3	28.35	29.45	43.14	54.61	High	Peak Found	Peak Found
FALSE	High	Master Protein	O15498	Synaptobrevin homolog YKT6 OS=Homo sapiens OX=9606 GN=YKT6 PE=1 SV=1	0	9.11	9	1	0.0978705	0.301155	0.20137	0.00119505	0.762678	0.540351	5	1	1	198	22.4	6.92	14.15	1	0.503	0.542	0.565	0.474	0.745	1.397	7.06	4.12	32.37	2.12	38.02	61.65	919189	462294	497804	518954	435491	684500		21.75	10.58	79.92	21.16	59.37	Peak Found	Not Found	High
FALSE	High	Master Protein	O15511	Actin-related protein 2/3 complex subunit 5 OS=Homo sapiens OX=9606 GN=ARPC5 PE=1 SV=3	0	111.717	70	7	0.526556	0.812522	0.887803	0.84676	0.960251	0.653776	92	7	1	151	16.3	5.67	373.9	7	1.098	0.911	1.083	1.078	0.961	1.079	27.18	29.41	45.21	41.86	43.39	38.28	2.92489e+07	3.1828e+07	2.3723e+07	3.27288e+07	2.96398e+07	2.32314e+07	10.81	22.22	14.27	26.53	25.2	29.75	High	High	High
FALSE	High	Master Protein	O15514	DNA-directed RNA polymerase II subunit RPB4 OS=Homo sapiens OX=9606 GN=POLR2D PE=1 SV=1	0	39.013	44	5	0.98144	0.978316	0.756468	0.931583	0.785188	0.920381	16	5	1	142	16.3	4.79	59.91	5	0.983	0.944	0.769	0.951	0.822	0.947	33.07	23.45	23.24	22.56	28.49	44	787296	1.06904e+06	1.35694e+06	1.00994e+06	849978	2.80914e+06	12.91	29.2	29.45	36.51	18.69	24.84	High	Peak Found	High
FALSE	High	Master Protein	O15523	ATP-dependent RNA helicase DDX3Y OS=Homo sapiens OX=9606 GN=DDX3Y PE=1 SV=2	0	323.161	47	31	0.698737	0.000925084	0.275037	0.255532	0.86321	0.0197925	422	4	1	660	73.1	7.55	1588.41	31	1.195	1.995	1.443	0.736	1.168	0.662	74.23	73.83	65.77	33.19	81.61	25.48	1.20614e+06	1.30147e+06	2.86728e+06	2.22462e+06	887467	1.74566e+06	41.14	50.64	53.05	38.43	65.09	60.91	High	High	High
FALSE	High	Master Protein	O15525	Transcription factor MafG OS=Homo sapiens OX=9606 GN=MAFG PE=1 SV=1	0.004	3.573	11	2	0.987944	0.605538	0.968125	0.868097	0.764939	0.900023	2	2	1	162	17.8	10.04	1.9	2	0.94	0.575	1.018	0.896	0.674	1.172	28.89	9.61	32.81	26.2	18.51	45.07	464462	436456	229272	538558	401004	312989	31.49	37.72	26.76	20.6	38.3	46.1	Peak Found	Peak Found	Not Found
FALSE	Low	Master Protein	O15527-4	Isoform 2A of N-glycosylase/DNA lyase OS=Homo sapiens OX=9606 GN=OGG1	0.055	1.248	4	1	0.949947	2.07853e-16	0.379475	0.478149	0.95241	2.27905e-16	1	1	1	424	47.2	6.99	2.24	1	1.045	0.01	0.495	0.688	0.903	100	0		0	7.94	0		240941	251676		119372	165689	217549					32.48		High	Not Found	Not Found
FALSE	High	Master Protein	O15530	3-phosphoinositide-dependent protein kinase 1 OS=Homo sapiens OX=9606 GN=PDPK1 PE=1 SV=1	0	9.068	8	2	0.169639	0.933191	0.971939	0.967343	0.94186	0.76878	7	2	1	556	63.1	7.36	14.97	2	1.837	1.18	1.086	0.957	0.886	0.751	50.39	50.39	39.01	43.14	36.89	5.87	288405	529870	340294	313334	276008	255575	45.51			35.43	57.33	9.91	Not Found	High	High
FALSE	High	Master Protein	O15541	RING finger protein 113A OS=Homo sapiens OX=9606 GN=RNF113A PE=1 SV=1	0.001	5.364	10	2	0.53679	0.900488	0.881378	0.408445	0.770329	0.931218	2	2	1	343	38.8	5.69	5	2	1.369	1.126	1.151	1.339	1.274	1.125	31.95	32.46	27.08	19.7	27.43	34.29	598783	693288	611473	626180	827767	835785	26.08	23.31	18.78	27.86	22.65	26.4	Peak Found	Peak Found	Peak Found
FALSE	High	Master Protein	O43143	Pre-mRNA-splicing factor ATP-dependent RNA helicase DHX15 OS=Homo sapiens OX=9606 GN=DHX15 PE=1 SV=2	0	253.228	35	23	0.903316	0.980428	0.857753	0.937305	0.948188	0.96432	236	23	1	795	90.9	7.46	726.42	23	1.019	1.002	0.904	0.986	1.001	1.006	39.2	34.66	28.48	41.72	43.3	35.46	3.55935e+07	3.72242e+07	3.50343e+07	3.32667e+07	3.50322e+07	3.30519e+07	1.73	5.84	3.3	4.83	7.59	3.62	High	High	High
FALSE	High	Master Protein	O43148-2	Isoform 2 of mRNA cap guanine-N7 methyltransferase OS=Homo sapiens OX=9606 GN=RNMT	0	57.665	18	7	0.86659	0.925092	0.815647	0.421772	0.996502	0.970428	23	7	1	504	57.7	7.69	54.96	7	1.071	1.046	1.163	1.22	0.981	1.046	39.11	46	32.33	31.91	42.36	38.79	1.8677e+06	3.11569e+06	3.55257e+06	4.14458e+06	3.22885e+06	3.16405e+06	65.33	39.26	24.36	13.66	18.91	28.39	High	Peak Found	Peak Found
FALSE	High	Master Protein	O43156	TELO2-interacting protein 1 homolog OS=Homo sapiens OX=9606 GN=TTI1 PE=1 SV=3	0	39.766	5	3	0.999836	0.981607	0.952757	0.998731	0.94142	0.887254	30	3	1	1089	122	5.97	111.05	3	0.922	0.999	0.881	0.996	1.065	0.864	33.41	35.77	14.29	11.71	37.36	26.03	494338	432683	605414	1.06466e+06	619465	432528	37.04	55.38	10.02	101.03	32.94	100.95	High	High	High
FALSE	High	Master Protein	O43159	Ribosomal RNA-processing protein 8 OS=Homo sapiens OX=9606 GN=RRP8 PE=1 SV=2	0	48.412	17	6	0.97765	0.98314	0.812726	0.594663	0.949459	0.952284	10	6	1	456	50.7	9.42	31.77	6	0.923	0.953	1.18	0.843	0.908	0.967	30.2	28.31	34.64	28.25	36.08	50.2	1.17053e+06	708579	1.20587e+06	1.12222e+06	1.01332e+06	1.01014e+06	22.17	48.19	30.42	11.76	51.98	23.25	High	Peak Found	High
FALSE	High	Master Protein	O43172	U4/U6 small nuclear ribonucleoprotein Prp4 OS=Homo sapiens OX=9606 GN=PRPF4 PE=1 SV=2	0	70.464	23	8	0.982972	0.772029	0.964161	0.958331	0.923015	0.868914	42	8	1	522	58.4	7.42	144.2	8	0.965	0.882	0.961	0.995	0.929	0.951	42.28	31.05	32.63	36.5	49.47	42.14	7.84789e+06	7.89053e+06	7.6784e+06	7.2631e+06	7.52407e+06	5.51563e+06	0.97	28.39	28.67	9.27	17.83	36.28	High	High	High
FALSE	High	Master Protein	O43175	D-3-phosphoglycerate dehydrogenase OS=Homo sapiens OX=9606 GN=PHGDH PE=1 SV=4	0	646.667	62	37	0.839213	0.997655	0.880461	0.958632	0.929648	0.836127	750	37	1	533	56.6	6.71	3092.89	37	0.92	0.991	1.092	0.996	1.016	1.036	29.53	34.37	35.41	35.95	38.21	35.83	2.10714e+08	1.99452e+08	2.17888e+08	2.30196e+08	2.20255e+08	2.34002e+08	3.97	11.33	7.53	6.79	11.92	5.64	High	High	High
FALSE	High	Master Protein	O43181	NADH dehydrogenase [ubiquinone] iron-sulfur protein 4, mitochondrial OS=Homo sapiens OX=9606 GN=NDUFS4 PE=1 SV=1	0	9.087	11	2	0.977972	0.691017	0.688174	0.263169	0.976501	0.211045	6	2	1	175	20.1	10.3	12.78	2	0.987	1.256	1.255	1.354	0.92	0.729	13.96	34.71	48.71	27.96	49.39	23.49	571096	1.29548e+06	1.72148e+06	1.53378e+06	1.72971e+06	813644	47.3	9.84	18.8	36.96	52.47	30.03	Peak Found	Peak Found	Peak Found
FALSE	High	Master Protein	O43237	Cytoplasmic dynein 1 light intermediate chain 2 OS=Homo sapiens OX=9606 GN=DYNC1LI2 PE=1 SV=1	0	162.902	47	14	0.976329	0.00213336	0.970159	0.935441	0.789049	0.673055	88	13	1	492	54.1	6.38	328.14	14	0.949	0.629	0.949	0.984	0.878	1.132	33.72	14.26	41.88	28.23	34.02	37.89	6.90479e+06	4.30263e+06	5.09184e+06	6.58311e+06	5.97222e+06	6.02252e+06	12.58	57.71	19.87	23.2	22.43	56.69	High	High	High
FALSE	High	Master Protein	O43242	26S proteasome non-ATPase regulatory subunit 3 OS=Homo sapiens OX=9606 GN=PSMD3 PE=1 SV=2	0	254.178	51	22	0.929115	0.965612	0.941492	0.93247	0.998723	0.842627	177	22	1	534	60.9	8.44	768.36	22	1.012	0.963	1.051	0.983	0.975	0.947	33.27	38.28	38.06	36.54	40.51	35.6	3.26731e+07	3.50955e+07	3.35939e+07	3.85393e+07	3.36626e+07	3.16561e+07	12.64	3.68	15.2	14.23	11.14	14.6	High	High	High
FALSE	High	Master Protein	O43251-8	Isoform 8 of RNA binding protein fox-1 homolog 2 OS=Homo sapiens OX=9606 GN=RBFOX2	0	15.208	11	2		2.07853e-16	2.18459e-16	2.40305e-16	2.12338e-16	0.647067	8	2	1	451	47.3	6.62	26.89	2		100	100	100	100	1.428						0			282614	306924	455324	403657				27.59	49.75		Not Found	High	High
FALSE	High	Master Protein	O43252	Bifunctional 3'-phosphoadenosine 5'-phosphosulfate synthase 1 OS=Homo sapiens OX=9606 GN=PAPSS1 PE=1 SV=2	0	288.135	49	17	0.623354	0.240416	0.910256	0.676005	0.248901	0.289554	211	17	1	624	70.8	6.86	892.19	17	0.866	1.224	1.072	0.917	1.189	0.888	35.06	56.37	41.34	44.74	47.98	49.64	1.54211e+07	1.08338e+07	1.55463e+07	1.59948e+07	1.23159e+07	1.81243e+07	11.01	54.12	41.4	28.07	10.14	29.29	High	High	High
FALSE	High	Master Protein	O43264	Centromere/kinetochore protein zw10 homolog OS=Homo sapiens OX=9606 GN=ZW10 PE=1 SV=3	0	99.991	21	10	0.963205	0.29997	0.931121	0.107078	0.636959	0.948083	48	10	1	779	88.8	6.27	144.68	10	0.937	0.721	0.904	0.777	0.803	1.057	34.45	21.73	33.5	23.69	24.96	48.1	2.98938e+06	3.93629e+06	3.46475e+06	2.77602e+06	3.29851e+06	3.95213e+06	28.32	77.79	88.36	65.62	6.43	39.68	High	High	High
FALSE	High	Master Protein	O43290	U4/U6.U5 tri-snRNP-associated protein 1 OS=Homo sapiens OX=9606 GN=SART1 PE=1 SV=1	0	103.863	25	13	0.0461155	0.615381	0.949838	0.442496	0.779295	0.180307	37	13	1	800	90.2	6.13	113.92	13	1.291	1.124	1.063	1.192	0.886	0.842	46.3	42.24	41.86	55.28	45.33	43.68	1.05517e+07	1.28422e+07	7.30818e+06	7.82652e+06	1.01066e+07	5.94983e+06	22.49	23.1	16.88	11	18.96	13.1	High	Peak Found	High
FALSE	Medium	Master Protein	O43292	Glycosylphosphatidylinositol anchor attachment 1 protein OS=Homo sapiens OX=9606 GN=GPAA1 PE=1 SV=3	0.014	2.131	2	1	0.912951	0.949802	0.836127	0.264972	0.834258	0.946768	1	1	1	621	67.6	8.06	1.68	1	1.147	1.233	1.437	1.644	1.389	1.127	0	0	22.59	115.11	0	0	115596	132644	142563	166133	189985	160616				21.3	86.73		Not Found	Peak Found	Not Found
FALSE	High	Master Protein	O43324	Eukaryotic translation elongation factor 1 epsilon-1 OS=Homo sapiens OX=9606 GN=EEF1E1 PE=1 SV=1	0	27.453	23	2	0.918259	0.580697	0.360578	0.790846	0.489496	0.930458	21	2	1	174	19.8	8.54	105.34	2	0.914	1.138	1.293	0.945	1.17	0.977	36.04	42.78	56.53	31.74	49.69	46.13	6.44464e+06	4.86337e+06	1.83309e+07	1.31427e+07	5.27375e+06	1.16969e+07	27.04	73.86	50.1	60.27	23	70.73	Peak Found	High	High
FALSE	High	Master Protein	O43390	Heterogeneous nuclear ribonucleoprotein R OS=Homo sapiens OX=9606 GN=HNRNPR PE=1 SV=1	0	403.145	52	36	0.970145	4.80472e-07	0.501494	1.31198e-06	3.84516e-07	0.995754	417	1	1	633	70.9	8.13	1571.38	36	0.987	0.455	0.772	0.568	0.429	1.022	49.48	7.46	18.27	16.02	8.54	35.99	6190757	7.08521e+06	2.81763e+06	5.42705e+06	3.49971e+06	2.19891e+06	19.08	38.38	58.71	26.28	46.99	77.09	High	Peak Found	High
FALSE	High	Master Protein	O43390-2	Isoform 2 of Heterogeneous nuclear ribonucleoprotein R OS=Homo sapiens OX=9606 GN=HNRNPR	0	388.061	52	36	0.8979	0.694876	0.860093	0.0842145	0.703324	0.950792	393	1	1	636	71.2	8.13	1451.31	36	1.105	0.729	0.793	0.608	1.332	1.073	23.22	55.19	20.5	8.69	46.83	35.59	781549	863857	1.10392e+06	619392	472195	1.18425e+06	55.31	5.64	51.46	63.37	49.22	18.2	High	Peak Found	Peak Found
FALSE	High	Master Protein	O43395	U4/U6 small nuclear ribonucleoprotein Prp3 OS=Homo sapiens OX=9606 GN=PRPF3 PE=1 SV=2	0	30.917	7	4	0.26837	0.521416	0.368275	0.271706	0.55895	0.985892	13	4	1	683	77.5	9.5	38.98	4	0.689	0.723	0.691	0.774	0.712	1.034	15.02	6.76	13.78	14.77	15.82	25.31	1.85523e+06	1.12603e+06	1.1523e+06	995528	1.20814e+06	1.16697e+06	41.36	30.99	22.9	44.53	33.16	19.33	Peak Found	High	High
FALSE	High	Master Protein	O43396	Thioredoxin-like protein 1 OS=Homo sapiens OX=9606 GN=TXNL1 PE=1 SV=3	0	195.469	71	14	0.569911	0.627193	0.910256	0.21996	0.463484	0.948083	176	14	1	289	32.2	4.96	695.98	14	1.101	1.107	1.063	1.264	1.128	0.98	31.33	42.79	37.65	38.5	42.06	45.84	2.02082e+07	2.24321e+07	2.27577e+07	2.01369e+07	2.4885e+07	1.59924e+07	2.5	15.13	16.18	9.56	13.84	28.5	High	High	High
FALSE	High	Master Protein	O43399-3	Isoform 3 of Tumor protein D54 OS=Homo sapiens OX=9606 GN=TPD52L2	0	200.485	77	14	0.980927	0.463205	0.504015	0.656528	0.970634	0.0141379	168	2	1	209	22.5	6.7	682.63	14	0.974	1.164	0.761	0.913	1.01	0.744	53.71	36.76	16.5	33.7	54.27	46.44	5.78871e+06	2.79403e+06	5.53757e+06	4.25741e+06	4.03397e+06	4.45867e+06	26.04	65.79	36.89	39.04	29.83	93.81	High	High	High
FALSE	High	Master Protein	O43399-7	Isoform 7 of Tumor protein D54 OS=Homo sapiens OX=9606 GN=TPD52L2	0	189.934	75	14	0.00252875	0.000189896	0.22828	4.51451e-05	0.296942	0.938736	156	2	1	229	24.8	6.42	640.08	14	0.591	1.597	1.383	1.688	1.251	0.978	9.75	82.14	58.84	61.29	45.39	49.63	3.48486e+06	1.65453e+06	8.85019e+06	9.23106e+06	4.81829e+06	8.70098e+06	98.97	30.77	66.13	84.55	74.28	56.14	Peak Found	Peak Found	Peak Found
FALSE	High	Master Protein	O43402	ER membrane protein complex subunit 8 OS=Homo sapiens OX=9606 GN=EMC8 PE=1 SV=1	0	6.295	16	2	0.959652	0.872038	0.977567	0.123035	0.758831	0.921322	2	2	1	210	23.8	6.4	2.11	2	1.012	1.138	1.011	1.504	1.26	1.126	35.35	82.01	45.15	82.55	45.15	31.89	1.49023e+06	1.12535e+06	366553	1.92919e+06	316553	816252	75.96	49.66	32.66	31.62	52.18	83.79	Peak Found	Peak Found	High
FALSE	High	Master Protein	O43447	Peptidyl-prolyl cis-trans isomerase H OS=Homo sapiens OX=9606 GN=PPIH PE=1 SV=1	0	41.62	54	7	0.715141	0.623112	0.587328	0.511312	0.288981	0.869342	38	7	1	177	19.2	8.07	142.15	7	0.846	0.837	0.787	0.882	0.756	0.946	14.74	12.34	22.19	20.86	18.08	22.6	5.4242e+06	4.7883e+06	5.99414e+06	5.75112e+06	5.13716e+06	5.47876e+06	8.69	27.58	11.09	7.52	16.09	7.53	High	High	High
FALSE	High	Master Protein	O43464	Serine protease HTRA2, mitochondrial OS=Homo sapiens OX=9606 GN=HTRA2 PE=1 SV=2	0	68.632	28	6	0.980316	0.979633	0.941492	0.0564765	0.710362	0.99312	51	6	1	458	48.8	10.07	245.87	6	0.975	0.945	1.059	0.758	1.145	1.026	38.42	50.12	39.54	16.65	56.15	36.35	5.68108e+06	4.86013e+06	4.53485e+06	5.37073e+06	4.83895e+06	4.24268e+06	24.08	24.66	7.82	41.55	31.3	30.22	High	High	High
FALSE	High	Master Protein	O43482	Protein Mis18-beta OS=Homo sapiens OX=9606 GN=OIP5 PE=1 SV=2	0	10.402	19	2	0.957431	0.890149	2.18459e-16	0.678994	0.722861	0.970198	12	2	1	229	24.7	7.37	27.61	2	1.021	1.268	0.01	1.259	1.515	1.062	10.03	10.05		34.9	7.52	26.46	241218	246254	296240		304623	365408	3.57	14.36	24.15		27.89	10.17	High	Peak Found	High
FALSE	High	Master Protein	O43488	Aflatoxin B1 aldehyde reductase member 2 OS=Homo sapiens OX=9606 GN=AKR7A2 PE=1 SV=3	0	118.949	42	10	0.773183	0.900488	0.924806	0.911396	0.393808	0.000841067	105	10	1	359	39.6	7.17	442.47	10	0.896	1.038	0.928	0.976	0.823	0.773	32.85	40.56	31.53	34.42	27.19	26.83	1.5688e+07	1.63379e+07	1.65865e+07	1.56329e+07	1.59386e+07	1.13374e+07	27.44	17.83	18.18	16.81	13.47	39.48	High	High	High
FALSE	Medium	Master Protein	O43490	Prominin-1 OS=Homo sapiens OX=9606 GN=PROM1 PE=1 SV=1	0.017	2.024	2	1	0.212124	0.302366	0.952757	0.461751	2.12338e-16	2.27905e-16	1	1	1	865	97.1	7.27	0	1	1.98	2.159	1.148	1.427	0.01	0.01	1.76	0	5.23	27.12			188542	373378	407041	216388	268976			22.85		23.85	25.45		Peak Found	Not Found	Not Found
FALSE	High	Master Protein	O43493	Trans-Golgi network integral membrane protein 2 OS=Homo sapiens OX=9606 GN=TGOLN2 PE=1 SV=3	0	20.965	4	2	0.218619	0.89203	0.661208	0.701186	0.976104	0.827685	13	2	1	479	51	5.73	42.44	2	0.535	0.832	0.714	0.86	0.938	1.181	1.55	12.59	6.92	9.74	10.35	29.35	825655	441415	1.00583e+06	557589	874170	1.24374e+06	33.32	2.34	44.19	38.2	35.63	26.77	Peak Found	Peak Found	High
FALSE	High	Master Protein	O43505	Beta-1,4-glucuronyltransferase 1 OS=Homo sapiens OX=9606 GN=B4GAT1 PE=1 SV=1	0	38.243	25	5	0.950823	0.894319	0.918393	0.950344	0.997277	0.931218	7	5	1	415	47.1	7.2	24.85	5	1.033	1.11	0.862	1.045	0.983	1.11	33.73	52.46	35.35	20.44	31.41	33.1	920026	882376	1.01101e+06	884616	840322	996181	35.27	27.53	77.76	27.3	13.59	35.79	High	Peak Found	High
FALSE	Medium	Master Protein	O43561-3	Isoform 3 of Linker for activation of T-cells family member 1 OS=Homo sapiens OX=9606 GN=LAT	0.024	1.792	13	1							4	1	1	269	28.6	4.4	0	1																									Not Found	High	Not Found
FALSE	High	Master Protein	O43583	Density-regulated protein OS=Homo sapiens OX=9606 GN=DENR PE=1 SV=2	0	34.383	20	3	0.74395	0.803425	0.561082	0.191992	0.890614	0.933044	35	3	1	198	22.1	5.3	96.15	3	1.101	1.099	1.258	1.276	1.068	0.964	21.88	18.85	27.22	17.92	38.42	30.9	3.82586e+06	4.09439e+06	3.48912e+06	4.9318e+06	4.06682e+06	4.05749e+06	6.59	13.27	17.03	32.4	14.93	32.37	High	High	High
FALSE	High	Master Protein	O43592	Exportin-T OS=Homo sapiens OX=9606 GN=XPOT PE=1 SV=2	0	17.607	5	2							5	2	1	962	109.9	5.39	18.05	2																									Not Found	Not Found	High
FALSE	High	Master Protein	O43598	2'-deoxynucleoside 5'-phosphate N-hydrolase 1 OS=Homo sapiens OX=9606 GN=DNPH1 PE=1 SV=1	0	51.539	43	4	0.643283	2.13416e-10	0.562859	0.0293166	3.85641e-10	0.805	20	4	1	174	19.1	5.05	84.67	4	0.868	0.449	0.826	0.738	0.443	1.121	26.23	4.66	4	11.52	1.15	5.79	1.04683e+07	9.08534e+06	4.13461e+06	8.70046e+06	7.68274e+06	4.6279e+06	10.69	46.76	61.44	3.53	11.7	82.65	Peak Found	Peak Found	High
FALSE	High	Master Protein	O43615	Mitochondrial import inner membrane translocase subunit TIM44 OS=Homo sapiens OX=9606 GN=TIMM44 PE=1 SV=2	0	154.273	33	13	0.979316	0.998478	0.312433	0.868048	0.82685	0.946962	158	13	1	452	51.3	8.32	550.74	13	0.992	0.978	1.26	0.965	1.063	1.027	36.47	42.38	43.32	34.04	42.59	42.6	1.54544e+07	1.65746e+07	1.95839e+07	1.99205e+07	1.49371e+07	1.55541e+07	13	23.14	24.08	11.28	4.16	35.69	High	High	High
FALSE	High	Master Protein	O43657	Tetraspanin-6 OS=Homo sapiens OX=9606 GN=TSPAN6 PE=1 SV=1	0	11.648	13	1	2.46457e-16	0.158463	0.954716	0.063932	0.746716	0.462432	3	1	1	245	27.5	8.1	11.06	1	0.01	0.561	0.916	0.661	0.784	1.396		0	108.26	0	0	0	1.33214e+06		747953	1.21968e+06	880662	1.04404e+06				92.89			Not Found	Peak Found	Not Found
FALSE	High	Master Protein	O43660	Pleiotropic regulator 1 OS=Homo sapiens OX=9606 GN=PLRG1 PE=1 SV=1	0	105.067	38	11	0.86659	0.777377	0.646189	0.586427	0.737859	0.511733	53	11	1	514	57.2	9.17	178.83	11	1.048	1.079	0.791	1.15	0.857	0.893	34.98	40.54	29.64	37.58	29.53	39.76	4.71516e+06	5.12796e+06	5.9781e+06	4.91352e+06	7.02336e+06	6.91803e+06	10.56	16.2	37.56	21.32	13.3	6.68	High	High	High
FALSE	High	Master Protein	O43676	NADH dehydrogenase [ubiquinone] 1 beta subcomplex subunit 3 OS=Homo sapiens OX=9606 GN=NDUFB3 PE=1 SV=3	0	7.555	12	1	0.96894	0.965612	0.96587	0.575241	0.983631	0.933044	14	1	1	98	11.4	9.2	45.52	1	0.996	0.926	1.04	1.166	0.957	1.077	16.57	19.9	41.65	15.71	27.89	26.87	2.49382e+06	2.61223e+06	2.6715e+06	3.32369e+06	3.00886e+06	2.87602e+06	17.72	7.18	10.23	19.69	14.71	23.22	High	High	Peak Found
FALSE	High	Master Protein	O43678	NADH dehydrogenase [ubiquinone] 1 alpha subcomplex subunit 2 OS=Homo sapiens OX=9606 GN=NDUFA2 PE=1 SV=3	0	32.805	41	3	0.996941	0.716922	0.974553	0.900396	0.798496	0.937009	23	3	1	99	10.9	9.57	71.92	3	0.982	0.878	1.029	1.062	0.899	0.977	33.12	28.88	26.45	42.81	36.88	33.23	1.30533e+07	1.32687e+07	1.02592e+07	1.30967e+07	8.7004e+06	9.9378e+06	3.59	28.02	21.94	49.97	64.74	36.13	High	Peak Found	High
FALSE	High	Master Protein	O43681	ATPase ASNA1 OS=Homo sapiens OX=9606 GN=ASNA1 PE=1 SV=2	0	62.345	25	5	0.949947	0.899887	0.780748	0.75689	0.933881	0.986005	40	5	1	348	38.8	4.91	139.33	5	0.941	0.925	1.158	0.936	1.032	1.001	32.91	39.09	29.98	28.92	41.93	43.29	8.19797e+06	7.13703e+06	8.14359e+06	8.11377e+06	7.11855e+06	7.26575e+06	11.62	17.53	5.72	25.88	18.68	15.41	High	High	Peak Found
FALSE	High	Master Protein	O43684	Mitotic checkpoint protein BUB3 OS=Homo sapiens OX=9606 GN=BUB3 PE=1 SV=1	0	205.27	62	14	0.51016	0.657203	0.936623	0.584885	0.704897	0.867549	173	14	1	328	37.1	6.84	760.97	14	1.104	1.103	0.933	1.151	1.077	0.954	28.88	25	31.9	32.37	40.95	29.48	2.3407e+07	2.71848e+07	2.82154e+07	2.36365e+07	2.23952e+07	2.63498e+07	7.18	1.8	10.59	16.16	12.66	10.59	High	High	High
FALSE	High	Master Protein	O43707	Alpha-actinin-4 OS=Homo sapiens OX=9606 GN=ACTN4 PE=1 SV=2	0	1382.93	81	87	0.976745	0.853217	0.759051	0.88153	0.849747	0.970761	1637	63	1	911	104.8	5.44	6982.39	87	0.966	1.051	1.131	1.067	1.04	0.982	31.22	39.69	38.21	35.22	40.43	35.04	3.10745e+08	2.83364e+08	3.36347e+08	3.56443e+08	3.1565e+08	3.14493e+08	3.52	12.97	5.22	5.68	2.68	1.65	High	High	High
FALSE	High	Master Protein	O43709	Probable 18S rRNA (guanine-N(7))-methyltransferase OS=Homo sapiens OX=9606 GN=BUD23 PE=1 SV=2	0	14.355	10	2	0.996941	0.987301	0.826459	0.873388	0.999995	0.965855	8	2	1	281	31.9	8.73	17.93	2	0.963	0.991	0.747	1.091	0.978	0.984	26.69	13.66	5.7	17.38	20.42	9.7	714914	848284	962561	518775	977137	915499	21.89	14.13	17.88	24.75	16.92	27.13	High	Peak Found	High
FALSE	High	Master Protein	O43715	TP53-regulated inhibitor of apoptosis 1 OS=Homo sapiens OX=9606 GN=TRIAP1 PE=1 SV=1	0.006	2.83	11	1	0.804522	0.736731	0.977779	0.528512	0.56596	0.990944	6	1	1	76	8.8	5.48	10.84	1	0.704	1.32	0.883	1.296	1.428	1.032	18.56	18.85	8.08	19.91	14.46	20.71	487123	342932	643164	430864	645060	739046	5.59	27.48	14.4	7.38	21.26	23.04	High	Peak Found	High
FALSE	High	Master Protein	O43719	HIV Tat-specific factor 1 OS=Homo sapiens OX=9606 GN=HTATSF1 PE=1 SV=1	0	24.176	8	3	0.506741	0.993668	0.977779	0.996401	0.80872	0.900023	26	3	1	755	85.8	4.4	76.83	3	0.768	0.961	1.005	1.015	0.838	0.929	6.26	46.55	52	40.53	20.43	26.82	2.03563e+06	1.91779e+06	1.91936e+06	2.24786e+06	2.12234e+06	1.82778e+06	31.47	11.64	29.05	25.11	25.7	16.62	High	High	High
FALSE	High	Master Protein	O43747-2	Isoform 2 of AP-1 complex subunit gamma-1 OS=Homo sapiens OX=9606 GN=AP1G1	0	44.094	12	6	0.979139	0.618274	0.988693	0.195803	0.730426	0.950792	39	6	1	825	91.7	6.8	155.79	6	0.978	0.819	0.966	0.811	0.85	0.985	38.22	29.12	42.11	28.72	44.64	59.65	4.83747e+06	5.24835e+06	4.84187e+06	3.47204e+06	4.23573e+06	5.29192e+06	30.36	4.16	4.13	41.95	9.54	35.47	High	High	High
FALSE	High	Master Protein	O43765	Small glutamine-rich tetratricopeptide repeat-containing protein alpha OS=Homo sapiens OX=9606 GN=SGTA PE=1 SV=1	0	92.496	35	10	0.929115	0.966999	0.944793	0.785206	0.976352	0.656981	65	10	1	313	34	4.87	224.52	10	1.012	1.006	1.036	1.096	0.996	1.078	28.44	30.98	28.97	27.66	30.38	33.77	2.24313e+07	2.27924e+07	2.20623e+07	2.22876e+07	2.40306e+07	2.18951e+07	6.11	7.61	7.83	6.02	8.48	4.63	High	High	High
FALSE	Medium	Master Protein	O43772	Mitochondrial carnitine/acylcarnitine carrier protein OS=Homo sapiens OX=9606 GN=SLC25A20 PE=1 SV=1	0.016	2.072	6	1	0.714889	0.648368	0.642714	0.571744	0.162475	0.525812	2	1	1	301	32.9	9.41	2.75	1	1.39	1.623	1.614	1.335	2.349	1.465	59.05	45.67	57.85	42.23	42.23	54.45	238113	330943	386530	384264	250379	494124	18.72	54.7	32.78	51.87	44.32	62.51	Peak Found	Peak Found	Peak Found
FALSE	High	Master Protein	O43776	Asparagine--tRNA ligase, cytoplasmic OS=Homo sapiens OX=9606 GN=NARS PE=1 SV=1	0	235.64	37	20	0.297543	0.770752	0.0972085	0.271253	0.805519	0.786535	178	20	1	548	62.9	6.25	722.85	20	1.127	1.07	1.341	1.244	1.053	1.048	24.59	27.82	29.97	27.69	35.42	32.62	3.60541e+07	4.24566e+07	4.09096e+07	4.99282e+07	4.4653e+07	3.84253e+07	8.47	13.13	13.22	9.96	7.16	0.84	High	High	High
FALSE	Medium	Master Protein	O43791	Speckle-type POZ protein OS=Homo sapiens OX=9606 GN=SPOP PE=1 SV=1	0.011	2.255	4	1	0.382432	0.517951	0.910055	0.973808	0.929612	0.571238	1	1	1	374	42.1	5.8	1.79	1	1.536	1.561	1.138	0.974	1.11	0.727	33.64	39.38	38.06	62.85	37.84	5.46	404094	620633	630852	459719	393569	458591	36.3	22.06		4.81	71.05	8.97	Peak Found	Not Found	Peak Found
FALSE	High	Master Protein	O43795	Unconventional myosin-Ib OS=Homo sapiens OX=9606 GN=MYO1B PE=1 SV=3	0	260.377	29	24	0.865541	0.880305	0.952821	0.973808	0.999758	0.762378	211	24	1	1136	131.9	9.38	872.37	24	1.036	1.043	1.032	1.006	0.986	0.936	43.2	45.3	36.57	47	42.99	31.93	2.08757e+07	2.36158e+07	2.30812e+07	2.01932e+07	2.05472e+07	2.26843e+07	13.34	6.5	6.02	12.74	9.19	15.34	High	High	High
FALSE	High	Master Protein	O43809	Cleavage and polyadenylation specificity factor subunit 5 OS=Homo sapiens OX=9606 GN=NUDT21 PE=1 SV=1	0	112.208	58	9	0.683721	0.993668	0.086969	0.172759	0.976104	0.919765	85	9	1	227	26.2	8.82	306.91	9	0.881	0.98	0.726	0.804	0.964	0.975	46.17	47.96	26.89	41.89	57.44	46.45	1.66552e+07	1.29809e+07	1.65956e+07	1.07086e+07	1.27832e+07	1.53831e+07	20.84	25.65	18.71	24.26	11.16	8.69	High	High	High
FALSE	High	Master Protein	O43813	LanC-like protein 1 OS=Homo sapiens OX=9606 GN=LANCL1 PE=1 SV=1	0	39.746	25	7	0.7479	0.394757	0.974553	0.942534	0.800667	0.898895	25	7	1	399	45.3	7.75	59.15	7	1.106	1.224	0.953	0.988	1.13	0.946	31	47.23	25.54	46.58	28.28	36.91	3.42024e+06	3.68856e+06	5.07259e+06	3.25393e+06	3.70131e+06	2.41041e+06	14.63	23.48	21.98	24.55	15.08	43.08	High	High	High
FALSE	High	Master Protein	O43815	Striatin OS=Homo sapiens OX=9606 GN=STRN PE=1 SV=4	0	26.656	5	2	0.848501	0.84625	0.881378	0.286958	0.553337	0.0534019	24	2	1	780	86.1	5.27	82.3	2	1.103	0.84	1.123	0.758	1.379	1.549	65.82	35.38	51.89	10.9	88.58	73.28	1.32734e+06	1.59471e+06	1.18983e+06	1.29926e+06	933620	1.43249e+06	10.7	28.99	35.17	28.1	13.68	35.09	High	High	High
FALSE	High	Master Protein	O43818	U3 small nucleolar RNA-interacting protein 2 OS=Homo sapiens OX=9606 GN=RRP9 PE=1 SV=1	0	115.919	29	10	0.0033803	0.59889	0.629078	0.470912	0.423649	0.767237	100	10	1	475	51.8	7.85	340.24	10	1.444	1.141	1.219	1.183	1.205	1.101	43.72	38.43	39.95	38.05	36.22	39.65	5.29721e+06	7.70604e+06	5.26037e+06	5.7035e+06	5.65059e+06	7.26435e+06	20.57	25.7	30.58	39.78	13.57	49.06	High	High	High
FALSE	High	Master Protein	O43819	Protein SCO2 homolog, mitochondrial OS=Homo sapiens OX=9606 GN=SCO2 PE=1 SV=3	0.003	4.419	18	2							2	2	1	266	29.8	8.85	2.49	2																									Not Found	Not Found	Not Found
FALSE	Medium	Master Protein	O43822-4	Isoform 4 of Protein C21orf2 OS=Homo sapiens OX=9606 GN=C21orf2	0.011	2.195	2	1	0.971381	0.983591	0.948556	0.684803	0.74415	0.770634	14	1	1	375	40.4	6.95	28.44	1	1.003	0.938	1.056	1.165	1.274	1.212	39.04	29.67	32.61	37.29	36.93	28.52	1.04837e+06	794946	983349	1.10748e+06	1.21719e+06	1.33543e+06	31.25	35.92	16.88	11.9	19.25	19.96	Peak Found	Peak Found	High
FALSE	High	Master Protein	O43823	A-kinase anchor protein 8 OS=Homo sapiens OX=9606 GN=AKAP8 PE=1 SV=1	0	55.319	25	7	0.839775	0.218865	0.984228	0.96493	0.459713	0.983422	38	7	1	692	76.1	5.15	97.92	7	1.056	0.769	0.981	0.998	0.813	1.018	40.07	25.41	43.91	40.83	26.82	40.81	6.27508e+06	8.21008e+06	8.44479e+06	8.72392e+06	6.42686e+06	7.56867e+06	21.51	3.64	14.98	24.46	12.88	22.74	High	High	High
FALSE	High	Master Protein	O43824	Putative GTP-binding protein 6 OS=Homo sapiens OX=9606 GN=GTPBP6 PE=2 SV=4	0	13.47	5	2	2.46457e-16	2.07853e-16	2.18459e-16	2.40305e-16	2.12338e-16	0.949989	3	2	1	516	56.9	9.42	7.82	2	100	100	100	100	100	0.957						15.89		1.3971e+06	933915	1.17997e+06	1.33424e+06	896606		43.18	6.88	25.94	53.79	21.34	Not Found	Not Found	Not Found
FALSE	High	Master Protein	O43852-3	Isoform 3 of Calumenin OS=Homo sapiens OX=9606 GN=CALU	0	200.142	47	14	0.253005	0.89203	0.895558	0.331766	0.817644	0.8883	188	5	1	323	38	4.63	816.45	14	0.809	0.922	1.086	0.844	0.906	0.964	22.21	28.25	43.79	23.09	31.79	28.15	1.46849e+07	9.88859e+06	1.15881e+07	1.21532e+07	1.08724e+07	1.03539e+07	16.55	13.72	19.43	11.53	14.2	6.34	High	High	High
FALSE	High	Master Protein	O43852-4	Isoform 4 of Calumenin OS=Homo sapiens OX=9606 GN=CALU	0	211.447	44	10	0.755384	0.17317	0.932647	0.973808	0.698312	0.81239	160	1	1	323	38.1	4.58	675.16	10	0.852	0.741	1.083	1.005	0.848	1.115	33.63	44.76	44.16	54.59	45.81	66.07	7.03907e+06	4.94564e+06	4.09862e+06	8.17598e+06	5.58396e+06	5.17184e+06	16.41	42.83	39.43	27.3	41.79	50.83	High	High	High
FALSE	High	Master Protein	O43865	S-adenosylhomocysteine hydrolase-like protein 1 OS=Homo sapiens OX=9606 GN=AHCYL1 PE=1 SV=2	0	72.72	30	10	0.591388	0.777377	0.268715	0.225849	0.849232	0.997196	56	9	1	530	58.9	6.89	133.26	10	1.124	1.081	0.704	1.262	1.075	1.014	20.25	27.73	11.42	32.47	29.88	23.27	5.72613e+06	6.04277e+06	5.42038e+06	3.90682e+06	6.63667e+06	6.99164e+06	8.89	4.13	12.53	14.46	19.95	23.41	High	High	High
FALSE	High	Master Protein	O43896	Kinesin-like protein KIF1C OS=Homo sapiens OX=9606 GN=KIF1C PE=1 SV=3	0	9.112	3	2							3	2	1	1103	122.9	6.9	4.25	2																									Not Found	Not Found	Not Found
FALSE	High	Master Protein	O43903	Growth arrest-specific protein 2 OS=Homo sapiens OX=9606 GN=GAS2 PE=1 SV=1	0	21.522	22	4	0.842395	0.00530624	0.941492	0.244707	1.2402e-06	0.592307	10	4	1	313	34.9	8.47	16.9	4	0.713	3.434	1.169	1.592	4.659	1.357	34.84	10.51	53.53	62.88	0	10.51	276434	330382	679317	198100	391775	921539	19.13	106.48	10		77.7		Peak Found	Not Found	Peak Found
FALSE	High	Master Protein	O43920	NADH dehydrogenase [ubiquinone] iron-sulfur protein 5 OS=Homo sapiens OX=9606 GN=NDUFS5 PE=1 SV=3	0	25.631	41	5	0.0778729	0.991426	0.935672	0.593554	0.957802	0.922212	12	5	1	106	12.5	9.14	22.19	5	0.661	0.984	0.889	0.876	0.932	0.95	20.35	20.8	38.57	36.27	20.32	15.62	2.46816e+06	1.71446e+06	2.09482e+06	2.15082e+06	1.94419e+06	2.37544e+06	15.43	6.95	10.68	6.35	21.93	11.34	High	Peak Found	High
FALSE	High	Master Protein	O43929	Origin recognition complex subunit 4 OS=Homo sapiens OX=9606 GN=ORC4 PE=1 SV=2	0	7.114	4	1	0.537787	0.443347	0.965678	0.664624	0.91478	0.400972	10	1	1	436	50.3	8	35.52	1	0.678	0.58	0.902	0.843	0.858	1.478	44.9	15.36	37.56	49.13	33.56	18.47	833585	937578	483808	751580	746501	715231	83.98	41.65	0.2	11.33	22.94	20.71	High	Peak Found	High
FALSE	High	Master Protein	O60216	Double-strand-break repair protein rad21 homolog OS=Homo sapiens OX=9606 GN=RAD21 PE=1 SV=2	0	41.032	13	5	0.948426	0.949802	0.887761	0.823991	0.882048	0.951873	32	5	1	631	71.6	4.65	117.44	5	0.927	0.916	0.874	0.946	0.879	1.06	24.07	28.39	21.21	29.19	27.59	23.54	2.71059e+06	2.69495e+06	2.77907e+06	3.38079e+06	2.82678e+06	2.74302e+06	13.87	29.07	26.98	20.91	22.74	22.66	High	High	High
FALSE	High	Master Protein	O60218	Aldo-keto reductase family 1 member B10 OS=Homo sapiens OX=9606 GN=AKR1B10 PE=1 SV=2	0	364.687	77	22	2.46457e-16	0.532796	1.29989e-05	0.00606028	0.891612	0.837931	435	22	1	316	36	7.84	1793.09	22	3.044	1.113	1.739	1.48	0.942	0.949	33.3	38.89	30.77	31.66	35.63	33.51	9.10684e+07	2.88333e+08	8.26755e+07	1.4907e+08	1.31909e+08	8.70474e+07	12.15	11.18	13.84	3.68	8.66	4.24	High	High	High
FALSE	High	Master Protein	O60220	Mitochondrial import inner membrane translocase subunit Tim8 A OS=Homo sapiens OX=9606 GN=TIMM8A PE=1 SV=1	0	28.138	40	4	0.984636	0.894253	0.971939	0.843154	0.998665	0.987947	29	4	1	97	11	5.16	98.3	4	0.992	1.046	1.038	1.079	0.987	1.002	16.87	19.21	25.74	31.6	25.18	33.55	1.12491e+07	1.10457e+07	1.2075e+07	1.12693e+07	1.22849e+07	1.17345e+07	6.26	8.1	10.82	2.81	20.5	5.51	High	High	High
FALSE	High	Master Protein	O60231	Pre-mRNA-splicing factor ATP-dependent RNA helicase DHX16 OS=Homo sapiens OX=9606 GN=DHX16 PE=1 SV=2	0	58.596	9	7	0.938343	0.986611	0.937739	0.799508	0.940458	0.872337	38	7	1	1041	119.2	6.8	139.24	7	1.015	0.958	1.068	0.946	0.931	0.937	40.06	39.96	36.51	38.3	31.47	27.76	3.55092e+06	3.39408e+06	3.10261e+06	3.40749e+06	3.22409e+06	3.24069e+06	2.26	18.6	12.7	12.78	19.96	23.05	High	High	High
FALSE	High	Master Protein	O60232	Sjoegren syndrome/scleroderma autoantigen 1 OS=Homo sapiens OX=9606 GN=SSSCA1 PE=1 SV=1	0	65.957	47	5	0.952191	0.438651	0.87835	0.967343	0.563595	0.112785	30	5	1	199	21.5	5.24	152.05	5	0.927	1.246	1.127	1.034	0.788	0.759	61.68	68.89	77.85	49.27	25.95	33.46	3.76659e+06	3.60866e+06	3.16007e+06	2.9648e+06	3.60989e+06	2.85243e+06	45.1	15.49	16.93	11.64	33.01	34.6	High	High	High
FALSE	High	Master Protein	O60256	Phosphoribosyl pyrophosphate synthase-associated protein 2 OS=Homo sapiens OX=9606 GN=PRPSAP2 PE=1 SV=1	0	65.225	33	9	0.918435	0.847536	0.936623	0.944312	0.902944	0.22973	58	8	1	369	40.9	7.44	153.56	9	0.907	0.867	0.905	0.989	0.907	1.292	26.95	45.6	40.64	34.11	37.72	51.76	3.6981e+06	3.13074e+06	3.77734e+06	4.00306e+06	3.57498e+06	3.69494e+06	8.4	37.78	37.04	35.35	15.79	16.95	High	Peak Found	High
FALSE	High	Master Protein	O60264	SWI/SNF-related matrix-associated actin-dependent regulator of chromatin subfamily A member 5 OS=Homo sapiens OX=9606 GN=SMARCA5 PE=1 SV=1	0	104.845	21	19	0.848501	0.979633	0.721367	0.793661	0.949223	0.723786	121	11	1	1052	121.8	8.09	238.43	19	1.048	0.939	0.809	1.093	1.023	0.911	32.24	43.57	22.29	33.48	34.97	26.75	4.97561e+06	5.4533e+06	4.25227e+06	3.90242e+06	5.26013e+06	4.8156e+06	12.11	3.43	34.27	7.03	18.88	19.23	High	High	High
FALSE	High	Master Protein	O60271	C-Jun-amino-terminal kinase-interacting protein 4 OS=Homo sapiens OX=9606 GN=SPAG9 PE=1 SV=4	0	125.172	21	16	0.961486	0.943687	0.645641	0.925989	0.938195	0.844897	66	16	1	1321	146.1	5.15	208.51	16	0.999	0.937	1.206	1.054	1.027	1.075	35.1	41.38	39.35	45.39	48.48	45.72	8.30695e+06	7.25981e+06	7.22743e+06	1.00824e+07	9.86274e+06	9.20733e+06	15.6	12.53	25.82	6.7	14.3	15.76	High	High	High
FALSE	High	Master Protein	O60282	Kinesin heavy chain isoform 5C OS=Homo sapiens OX=9606 GN=KIF5C PE=1 SV=1	0	70.841	8	8							87	1	1	957	109.4	6.19	326.13	8																									Not Found	Not Found	Not Found
FALSE	High	Master Protein	O60287	Nucleolar pre-ribosomal-associated protein 1 OS=Homo sapiens OX=9606 GN=URB1 PE=1 SV=4	0	22.479	3	4	0.923777	0.752578	0.952757	0.965704	0.912804	0.979036	19	4	1	2271	254.2	6.47	49.77	4	0.884	1.189	0.902	0.986	1.116	1.039	27.05	27.87	25.78	22.5	31.13	14.69	1.41908e+06	1.12804e+06	1.43065e+06	1.08729e+06	1.31979e+06	1.23366e+06	5.94	5.22	5.45	8.72	8.16	10.44	High	High	High
FALSE	Medium	Master Protein	O60299	Leucine zipper putative tumor suppressor 3 OS=Homo sapiens OX=9606 GN=LZTS3 PE=2 SV=1	0.022	1.883	4	1		2.07853e-16	2.18459e-16	2.40305e-16		2.27905e-16	2	1	1	673	71.7	7.64	0	1		100	100	100		0.01									307404	651364	781018					20.08	49.6		Not Found	Not Found	High
FALSE	High	Master Protein	O60306	RNA helicase aquarius OS=Homo sapiens OX=9606 GN=AQR PE=1 SV=4	0	47.193	6	4	0.533332	0.80448	0.901271	0.110778	0.000256559	0.959591	23	4	1	1485	171.2	6.37	88.05	4	0.753	1.131	0.852	0.716	2.53	0.974	34.8	103.99	33.04	41.55	85.48	47.27	1.83365e+06	1.3347e+06	1.88015e+06	1.29909e+06	1.14459e+06	1.6244e+06	22.63	12.18	26.49	67.77	73.25	5.78	High	High	High
FALSE	High	Master Protein	O60313-10	Isoform 4 of Dynamin-like 120 kDa protein, mitochondrial OS=Homo sapiens OX=9606 GN=OPA1	0	87.315	18	11	0.952191	0.964104	0.344049	0.925889	0.991855	0.876035	49	11	1	1015	117.7	7.77	169.05	11	1	1.006	1.348	0.98	0.977	0.949	50.75	58.8	42.23	47.04	38.92	41.91	4.07573e+06	3.55743e+06	4.20477e+06	5.47353e+06	4.74611e+06	4.80494e+06	49.68	14.7	28.88	0.39	36.23	22.55	High	High	High
FALSE	High	Master Protein	O60318	Germinal-center associated nuclear protein OS=Homo sapiens OX=9606 GN=MCM3AP PE=1 SV=2	0.004	3.65	2	1		2.07853e-16	2.18459e-16	2.40305e-16	2.12338e-16	0.918	3	1	1	1980	218.3	6.39	5.81	1		100	100	100	100	0.931						75.57			1.02187e+06	924337	316051	950869			71.74	13.67	31.24		Not Found	Not Found	Not Found
FALSE	High	Master Protein	O60333-4	Isoform 4 of Kinesin-like protein KIF1B OS=Homo sapiens OX=9606 GN=KIF1B	0	6.629	4	3	0.959652	0.978477	0.895522	0.33612	0.940458	0.42788	7	3	1	1823	205	5.52	15.52	3	1.011	0.936	0.844	0.753	0.892	0.743	32.38	32.28	34.35	37.99	65.42	47.14	1.07869e+06	1.06069e+06	1.14082e+06	877514	767929	721356	27.57	5.24	11.01	19.26	35.01	120.74	Peak Found	Peak Found	Peak Found
FALSE	High	Master Protein	O60341-2	Isoform 2 of Lysine-specific histone demethylase 1A OS=Homo sapiens OX=9606 GN=KDM1A	0	109.598	23	11	0.700451	0.932944	0.958546	0.998847	0.766333	0.609803	51	11	1	876	95.1	6.25	169.01	11	1.108	0.912	0.936	1.016	0.85	0.879	35.32	24.09	26.11	37.16	28.75	31.2	3.88688e+06	5.12667e+06	4.36762e+06	4.54469e+06	5.60922e+06	3.56325e+06	10.23	5.03	23.19	40.75	3.56	19.33	High	High	High
FALSE	High	Master Protein	O60343	TBC1 domain family member 4 OS=Homo sapiens OX=9606 GN=TBC1D4 PE=1 SV=2	0	110.24	13	11	0.888151	0.962273	0.959994	0.629555	0.845682	0.882385	96	11	1	1298	146.5	7.01	280.94	11	0.905	0.937	1.048	0.907	0.891	0.956	35.79	31.29	37.45	41.25	44.54	46.14	6.27544e+06	7.94899e+06	6.95066e+06	8.48048e+06	6.91897e+06	5.5263e+06	30.42	10.73	26.52	14	12.37	23.84	High	High	High
FALSE	High	Master Protein	O60346	PH domain leucine-rich repeat-containing protein phosphatase 1 OS=Homo sapiens OX=9606 GN=PHLPP1 PE=1 SV=3	0	15.161	2	1	0.0304089	0.912804	0.619743	0.678994	2.12338e-16	2.27905e-16	6	1	1	1717	184.6	6.28	24.2	1	0.311	0.866	0.577	0.761	0.01	0.01	0	0	3.84	20.91			94190.5	29328.8	81543.7	54360.4	71696					10.96	33.45		Peak Found	Not Found	Not Found
FALSE	Low	Master Protein	O60437	Periplakin OS=Homo sapiens OX=9606 GN=PPL PE=1 SV=4	0.065	1.081	2	1	2.46457e-16	2.07853e-16	2.18459e-16	2.40305e-16	2.12338e-16	0.00176482	3	1	1	1756	204.6	5.6	7.23	1	100	100	100	100	100	1.551						79.57		7.12705e+06	1.40215e+06	5.62148e+06	7.04649e+06	6.73039e+06		71.09	121.33	7.2		79.19	Not Found	Not Found	Not Found
FALSE	High	Master Protein	O60443	Gasdermin-E OS=Homo sapiens OX=9606 GN=GSDME PE=1 SV=2	0	44.558	17	5	0.951136	0.970656	0.368581	0.89505	0.879145	0.899538	35	5	1	496	54.5	5.17	118.74	5	0.935	0.928	1.372	1.066	0.878	0.937	46.99	45.51	29.72	48.59	53.07	41.91	2.88759e+06	2.78795e+06	2.30549e+06	3.38879e+06	2.72167e+06	2.48147e+06	12.27	16.04	19.18	15.3	29.77	40.12	High	High	High
FALSE	Low	Master Protein	O60476	Mannosyl-oligosaccharide 1,2-alpha-mannosidase IB OS=Homo sapiens OX=9606 GN=MAN1A2 PE=1 SV=1	0.06	1.163	3	1	2.46457e-16	2.07853e-16	2.18459e-16	2.40305e-16	2.12338e-16	0.000733126	1	1	1	641	73	7.61	0	1	100	100	100	100	100	0.279						0		60796.1	145849	101715	45518.1	40764.2		99.55		41.52	30.92		Not Found	Not Found	Not Found
FALSE	High	Master Protein	O60488	Long-chain-fatty-acid--CoA ligase 4 OS=Homo sapiens OX=9606 GN=ACSL4 PE=1 SV=2	0	653.506	63	42	0.618925	0.997655	0.642263	0.988628	0.954385	0.950792	641	38	1	711	79.1	8.38	2560.13	42	0.885	0.991	0.873	1.021	0.964	1.008	26.92	40.18	27.32	35.83	41.98	40.98	1.15701e+08	1.19029e+08	1.4891e+08	1.07941e+08	1.11775e+08	1.29525e+08	10.74	14.37	17.97	13.86	4.28	14.35	High	High	High
FALSE	High	Master Protein	O60493	Sorting nexin-3 OS=Homo sapiens OX=9606 GN=SNX3 PE=1 SV=3	0	42.403	60	8	0.333809	0.59887	0.869371	0.341811	0.826174	0.737187	59	7	1	162	18.8	8.66	166.44	8	1.176	1.136	1.108	1.221	1.073	0.939	21.82	27.05	23.87	22.96	20.31	13.98	1.10906e+07	1.36956e+07	1.30993e+07	1.2658e+07	1.34492e+07	1.21883e+07	5.57	7	7.22	11.55	12.34	2.21	High	High	High
FALSE	High	Master Protein	O60502	Protein O-GlcNAcase OS=Homo sapiens OX=9606 GN=MGEA5 PE=1 SV=2	0	26.814	5	3	0.973034	0.993668	0.880261	0.973808	0.946227	0.919765	20	3	1	916	102.8	4.91	47.24	3	0.897	0.972	1.148	0.983	0.87	0.892	17.87	25.72	35	46.16	9.4	24.41	623810	558510	597729	549865	855532	478933	9.21	34.85	11.4	24.93	35	50.72	High	High	Peak Found
FALSE	High	Master Protein	O60504	Vinexin OS=Homo sapiens OX=9606 GN=SORBS3 PE=1 SV=2	0	29.449	10	3	0.987801	0.813995	0.999656	0.900396	0.996502	0.658193	9	3	1	671	75.3	9.45	31.02	3	0.957	0.739	0.958	0.929	0.961	1.324	15.18	10.57	14.75	14.92	22.02	25.75	735331	703454	552735	704706	712025	706451	15.73		22.08	4.63	15.24	25.04	Peak Found	Peak Found	Not Found
FALSE	High	Master Protein	O60506	Heterogeneous nuclear ribonucleoprotein Q OS=Homo sapiens OX=9606 GN=SYNCRIP PE=1 SV=2	0	475.052	57	33	2.46457e-16		2.18459e-16	2.40305e-16	2.12338e-16	2.27905e-16	512	1	1	623	69.6	8.59	2076.22	33	100		100	100	100	100								183080		362757	249395	527237		9.38		40.86	23.26		Not Found	Not Found	Not Found
FALSE	High	Master Protein	O60506-3	Isoform 3 of Heterogeneous nuclear ribonucleoprotein Q OS=Homo sapiens OX=9606 GN=SYNCRIP	0	468.832	59	33	0.952191	0.744363	0.997306	0.668683	0.932372	0.854638	516	1	1	562	62.6	7.56	2088.3	33	1.011	1.142	0.968	1.137	1.054	0.923	14.79	14.79	10.83	16.18	14.79	11.94	2.52328e+06	2.5498e+06	2.8815e+06	2.3219e+06	3.03353e+06	2.65897e+06	16.05	9.34	6.33	16.72	12.82	18.21	High	Peak Found	Peak Found
FALSE	High	Master Protein	O60508	Pre-mRNA-processing factor 17 OS=Homo sapiens OX=9606 GN=CDC40 PE=1 SV=1	0	10.829	6	2	0.514834	0.785296	0.544087	0.499931	0.889228	0.948083	3	2	1	579	65.5	7.06	8.78	2	0.625	0.707	0.619	0.759	0.802	1.088	7.15	7.85	7.36	17.36	13.29	31.85	692478	440068	381880	404086	416184	534240	1.44	9.13	9.87	60.86	55.46	22.49	High	Not Found	Peak Found
FALSE	High	Master Protein	O60547	GDP-mannose 4,6 dehydratase OS=Homo sapiens OX=9606 GN=GMDS PE=1 SV=1	0	249.229	59	16	0.169753	0.554075	0.847509	0.946386	0.711673	0.895396	232	16	1	372	41.9	7.31	827.06	16	0.827	0.888	1.105	0.991	0.905	1.024	23.9	34.65	34.97	33.61	34.66	34.58	5.38078e+07	4.36143e+07	4.67739e+07	5.18941e+07	5.30812e+07	4.94475e+07	2.24	4.67	3.41	17.48	6.11	4.65	High	High	High
FALSE	High	Master Protein	O60563	Cyclin-T1 OS=Homo sapiens OX=9606 GN=CCNT1 PE=1 SV=1	0	8.41	7	2	0.319189	0.0180978	0.242142	2.40305e-16	0.0240959	0.912903	6	2	1	726	80.6	8.78	14.02	2	0.47	2.692	1.869	0.01	2.44	0.906	0	34.56	99.14		0	28.38	287838	135406	774877	538081		702186			32.11	78.61			Peak Found	Not Found	Not Found
FALSE	High	Master Protein	O60566-3	Isoform 3 of Mitotic checkpoint serine/threonine-protein kinase BUB1 beta OS=Homo sapiens OX=9606 GN=BUB1B	0.003	4.339	3	2	0.913036	0.981384	2.18459e-16	0.391543	0.890614	0.669744	3	2	1	1064	121.3	5.36	0	2	1.14	0.999	0.01	0.639	0.835	0.681	62.4	20.45		0	47.91	26.4	104619	119239	104470		66869.8	87379		59.37	39.66			59.44	Peak Found	Not Found	Not Found
FALSE	High	Master Protein	O60568	Procollagen-lysine,2-oxoglutarate 5-dioxygenase 3 OS=Homo sapiens OX=9606 GN=PLOD3 PE=1 SV=1	0	117.36	37	15	0.977972	0.895142	0.468271	0.938172	0.95303	0.861037	60	15	1	738	84.7	6.05	201.83	15	0.978	1.034	1.274	1.047	1.017	0.947	33.42	44.85	33.75	44.35	42.99	38.96	6.01829e+06	6.54899e+06	6.32625e+06	9.6903e+06	6.65811e+06	5.90276e+06	17.86	7.74	26.27	26.15	28.22	16.47	High	High	High
FALSE	High	Master Protein	O60573	Eukaryotic translation initiation factor 4E type 2 OS=Homo sapiens OX=9606 GN=EIF4E2 PE=1 SV=1	0	6.826	4	1							10	1	1	245	28.3	8.88	25.99	1																									High	Not Found	Not Found
FALSE	High	Master Protein	O60613	Selenoprotein F OS=Homo sapiens OX=9606 GN=SELENOF PE=1 SV=4	0	21.633	27	2	0.848178	0.33937	0.0647607	0.407936	0.113125	0.93089	4	2	1	165	18.1	5.03	14.92	2	1.157	1.681	1.883	1.37	1.995	1.116	38.87	54.47	42.52	34.15	81.98	95.11	442418	547282	824462	890597	684398	882782	25.51	33.69	52.44	36.65	25.98	73.38	Peak Found	Peak Found	Peak Found
FALSE	Medium	Master Protein	O60637	Tetraspanin-3 OS=Homo sapiens OX=9606 GN=TSPAN3 PE=2 SV=1	0.011	2.238	3	1	0.890482	0.782662	0.738865	0.959126	0.921077	0.877467	1	1	1	253	28	5.81	2.16	1	0.851	0.796	0.781	1.036	1.11	1.133	12.99	49.61	9.01	18.23	42.42	82.92	1.18766e+06	1.06212e+06	945370	927620	1.2433e+06	1.58946e+06	16.36	9.53	55.81	6.15	17.41	61.2	Peak Found	Peak Found	Peak Found
FALSE	High	Master Protein	O60664	Perilipin-3 OS=Homo sapiens OX=9606 GN=PLIN3 PE=1 SV=3	0	551.438	76	28	0.874942	0.996043	0.293999	0.975711	0.976419	0.918778	509	28	1	434	47	5.44	2568.97	28	0.928	0.991	1.252	1.007	0.972	0.965	34.47	45.83	40.33	38.5	38.42	39.76	9.20597e+07	9.37567e+07	1.0537e+08	1.39138e+08	9.57338e+07	1.01355e+08	13.67	16.52	19.1	10.45	27.69	6.97	High	High	High
FALSE	High	Master Protein	O60678	Protein arginine N-methyltransferase 3 OS=Homo sapiens OX=9606 GN=PRMT3 PE=1 SV=4	0	12.017	5	2	0.907005	0.574945	0.460227	0.593828	0.899716	0.679824	12	2	1	531	59.9	5.35	28.11	2	1.074	1.403	1.42	1.236	1.121	0.779	33.41	25.47	11.9	45.23	10.35	16.66	704147	720654	892993	722998	768958	578674	10.07	53.85	22.09	18.91	47.74	32.25	High	High	Peak Found
FALSE	High	Master Protein	O60684	Importin subunit alpha-7 OS=Homo sapiens OX=9606 GN=KPNA6 PE=1 SV=1	0	129.143	48	14	0.950961	0.576012	0.796269	0.752414	0.882661	0.0837902	85	9	1	536	60	4.98	343.99	14	0.926	1.174	0.811	0.918	0.894	0.775	60.9	66.28	37.43	53.49	55.51	39.19	2.44407e+06	2.00989e+06	5.24281e+06	2.04691e+06	2.19099e+06	3.56441e+06	48.03	83.08	56.46	28.51	51.67	82.72	High	High	High
FALSE	High	Master Protein	O60701	UDP-glucose 6-dehydrogenase OS=Homo sapiens OX=9606 GN=UGDH PE=1 SV=1	0	1266.48	92	57	0.0776791	0.715489	0.547575	0.937305	0.944284	0.588977	1632	57	1	494	55	7.12	7719.75	57	1.184	1.08	1.184	1.048	1.008	0.922	42.36	45.74	38.1	48.53	48.24	39.45	7.62823e+08	8.86077e+08	8.19443e+08	9.0549e+08	7.79799e+08	8.11049e+08	11.16	14.21	8.74	3.08	6.55	7.39	High	High	High
FALSE	High	Master Protein	O60716-3	Isoform 1AC of Catenin delta-1 OS=Homo sapiens OX=9606 GN=CTNND1	0	419.086	52	37	0.716923	0.965612	0.776175	0.979899	0.936307	0.980088	340	37	1	939	104.9	6.87	1320.13	37	0.898	0.972	0.903	1.008	0.955	0.984	31.88	49.45	36.93	49.94	51.93	39.39	5.03772e+07	4.16365e+07	4.47269e+07	3.87299e+07	4.48519e+07	4.47695e+07	5.02	2.12	2.99	14.71	10.83	6.72	High	High	High
FALSE	High	Master Protein	O60739	Eukaryotic translation initiation factor 1b OS=Homo sapiens OX=9606 GN=EIF1B PE=1 SV=2	0	69.874	52	4	0.000512784	2.07853e-16	0.528318	0.0200689	0.68487	2.27905e-16	58	1	1	113	12.8	7.37	238.98	4	0.417	0.01	1.313	0.635	1.262	100	78.79		20.6	45.18	90.69		1.56828e+06	654546		2.05887e+06	995987	1.97914e+06	9.04	135.18		57.21	88.72	65.55	High	High	High
FALSE	High	Master Protein	O60749	Sorting nexin-2 OS=Homo sapiens OX=9606 GN=SNX2 PE=1 SV=2	0	135.151	31	15	0.985214	0.983216	0.941492	0.818389	0.746716	0.844369	112	15	1	519	58.4	5.12	391.09	15	0.984	0.966	0.942	1.086	1.077	1.05	30.46	41.43	36.01	38.77	44.21	32.48	1.96521e+07	1.87757e+07	1.83533e+07	1.69917e+07	2.33193e+07	2.15216e+07	5.57	8.74	12.65	9.7	12.36	3.31	High	High	High
FALSE	High	Master Protein	O60763-2	Isoform 2 of General vesicular transport factor p115 OS=Homo sapiens OX=9606 GN=USO1	0	276.247	37	26	0.928152	0.880305	0.794782	0.982502	0.81435	0.924149	230	26	1	973	109.1	4.89	886.47	26	1.014	0.934	1.119	1.009	0.912	0.966	39.08	35.09	35.39	42.32	38.6	38.43	3.57469e+07	3.10574e+07	3.27625e+07	3.73175e+07	3.36043e+07	2.852e+07	8.48	16.37	8.79	7.9	11.11	14.47	High	High	High
FALSE	High	Master Protein	O60783	28S ribosomal protein S14, mitochondrial OS=Homo sapiens OX=9606 GN=MRPS14 PE=1 SV=1	0	18.734	12	1	0.982643	0.838196	0.974553	0.818466	0.934416	0.947933	18	1	1	128	15.1	11.41	75.49	1	0.955	0.848	1.018	1.097	0.919	1.063	24.02	36.19	26.35	37.49	23.84	34.2	1.90981e+06	1.82327e+06	2.16905e+06	1.9438e+06	2.32095e+06	1.77376e+06	26.4	19.35	24.95	19.03	24.25	24.26	High	High	High
FALSE	High	Master Protein	O60784-2	Isoform 2 of Target of Myb protein 1 OS=Homo sapiens OX=9606 GN=TOM1	0	108.138	38	10	0.848501	0.871147	0.023677	0.798382	0.75934	0.786898	74	10	1	493	53.8	4.74	281.66	10	1.055	1.063	1.646	1.092	1.144	1.125	29.09	41.79	35.72	28.92	30.94	34.62	3.06992e+06	4.77315e+06	4.99476e+06	6.55419e+06	4.37224e+06	3.97846e+06	9.8	16.49	31.88	7.13	7.52	18.88	High	High	High
FALSE	High	Master Protein	O60826	Coiled-coil domain-containing protein 22 OS=Homo sapiens OX=9606 GN=CCDC22 PE=1 SV=1	0	44.315	15	6	0.731993	0.426669	0.992808	0.921515	0.899716	0.415297	16	6	1	627	70.7	6.74	54.34	6	0.741	0.64	0.991	0.959	0.845	1.471	12.15	15.73	54.66	20.18	18.72	38.12	1.00935e+06	782065	858200	1.33487e+06	1.717e+06	673784	39.35	54.95	23.4	22.69	30.15	71.35	High	Peak Found	Peak Found
FALSE	High	Master Protein	O60828	Polyglutamine-binding protein 1 OS=Homo sapiens OX=9606 GN=PQBP1 PE=1 SV=1	0	58.632	49	6	0.689186	0.42339	0.859644	0.452107	0.767455	0.898895	53	6	1	265	30.5	6.33	252.13	6	1.106	1.169	0.868	1.189	1.113	0.959	22.54	29.62	27.1	22.92	25.66	28.71	5.3013e+06	6.05924e+06	6.52125e+06	5.65167e+06	6.53036e+06	5.84452e+06	8.89	10.44	2.43	17.89	17.5	6.38	High	High	High
FALSE	High	Master Protein	O60832	H/ACA ribonucleoprotein complex subunit 4 OS=Homo sapiens OX=9606 GN=DKC1 PE=1 SV=3	0	190.039	39	16	0.979316	0.949649	0.967475	0.65131	0.983307	0.899538	208	16	1	514	57.6	9.42	820.1	16	0.969	0.952	0.961	1.133	0.971	1.037	35.87	29.77	36.33	37.7	34.51	33.61	2.72221e+07	2.87274e+07	2.39833e+07	2.58045e+07	3.06889e+07	2.58526e+07	8.42	1.27	5.09	14.26	17.57	21.99	High	High	High
FALSE	High	Master Protein	O60869	Endothelial differentiation-related factor 1 OS=Homo sapiens OX=9606 GN=EDF1 PE=1 SV=1	0	60.607	49	7	0.993304	0.978617	0.376104	0.593828	0.976501	0.948083	64	7	1	148	16.4	9.95	193.15	7	0.973	0.962	0.794	1.148	0.967	1.023	33.03	35.89	29.98	35.59	34.23	33.49	1.95899e+07	1.77709e+07	1.80239e+07	1.57041e+07	2.20299e+07	1.74812e+07	17.2	5.45	16.93	18.12	11.22	19.14	High	High	High
FALSE	High	Master Protein	O60870	DNA/RNA-binding protein KIN17 OS=Homo sapiens OX=9606 GN=KIN PE=1 SV=2	0	14.206	6	2	0.979316	0.943687	0.614475	0.968666	0.638661	0.899538	8	2	1	393	45.3	8.95	21.72	2	0.981	1.067	0.715	1.031	0.696	0.89	12.8	17.13	11.13	44.83	39.4	30.24	959805	915890	722637	764902	1.00361e+06	797148	7.52	7.69	14.87	27.18	20.93	12.32	High	Peak Found	Peak Found
FALSE	High	Master Protein	O60884	DnaJ homolog subfamily A member 2 OS=Homo sapiens OX=9606 GN=DNAJA2 PE=1 SV=1	0	188.041	48	15	0.8979	0.764256	0.941492	0.901962	0.0724615	0.729868	166	15	1	412	45.7	6.48	744.81	15	1.02	1.07	1.05	0.973	1.198	0.936	28.46	37.47	37.32	55.1	37.45	40.68	3.69951e+07	3.86516e+07	5.83043e+07	3.61228e+07	3.72312e+07	4.56628e+07	8.41	34.7	30.1	29.84	21.91	19.35	High	High	High
FALSE	High	Master Protein	O60885	Bromodomain-containing protein 4 OS=Homo sapiens OX=9606 GN=BRD4 PE=1 SV=2	0.004	3.661	1	1							1	1	1	1362	152.1	9.19	2.73	1																									Peak Found	Peak Found	Peak Found
FALSE	High	Master Protein	O60888-2	Isoform A of Protein CutA OS=Homo sapiens OX=9606 GN=CUTA	0	96.624	37	5	0.823513	0.0351176	0.730673	0.0340098	0.227897	0.87908	67	5	1	198	20.9	5.48	320.28	5	1.067	0.716	0.863	0.742	0.791	0.956	55.98	25.3	39.4	43.25	25.91	57.46	1.08821e+07	9.51582e+06	6.06121e+06	8.56581e+06	8.05478e+06	9.20716e+06	28.12	15.24	28.03	20.65	19.46	10.98	High	High	High
FALSE	High	Master Protein	O60925	Prefoldin subunit 1 OS=Homo sapiens OX=9606 GN=PFDN1 PE=1 SV=2	0	38.559	32	4	0.764479	1.01763e-05	0.936623	0.818827	1.32386e-05	0.50936	41	4	1	122	14.2	6.81	101.43	4	0.893	0.574	0.943	0.951	0.591	1.133	25.99	19.06	35.64	29.36	19.75	48.95	1.2367e+07	1.27978e+07	7.37524e+06	1.42884e+07	1.19021e+07	9.41216e+06	11.13	21.78	33.04	25.74	21.56	25.94	High	High	High
FALSE	High	Master Protein	O60927	E3 ubiquitin-protein ligase PPP1R11 OS=Homo sapiens OX=9606 GN=PPP1R11 PE=1 SV=1	0	7.904	29	3	0.297543	0.530196	0.732216	0.929051	0.156482	0.616731	8	3	1	126	13.9	7.01	14.12	3	0.719	0.742	0.784	0.964	0.583	1.279	3.92	7.29	32	14.69	25.56	73.09	2.07193e+06	1.41531e+06	1.53619e+06	1.85238e+06	845198	740648		73.47	72.13	43.32	84.8	83.02	Not Found	High	Not Found
FALSE	High	Master Protein	O60930	Ribonuclease H1 OS=Homo sapiens OX=9606 GN=RNASEH1 PE=1 SV=2	0	16.191	13	2							2	2	1	286	32	9.16	3.84	2																									Not Found	Not Found	Not Found
FALSE	High	Master Protein	O60934	Nibrin OS=Homo sapiens OX=9606 GN=NBN PE=1 SV=1	0	17.4	7	4	0.804825	0.801165	0.952821	0.955006	0.865681	0.991141	19	4	1	754	84.9	6.9	33.17	4	0.775	1.195	1.057	1.04	1.17	1.004	13.47	31.76	32.94	37.45	36.69	40.35	1.09563e+06	625443	1.06953e+06	668657	1.23114e+06	1.30543e+06	12.62	33.08	51.28	57.82	35.87	9.18	High	Peak Found	High
FALSE	High	Master Protein	O60942	mRNA-capping enzyme OS=Homo sapiens OX=9606 GN=RNGTT PE=1 SV=1	0	9.512	7	3	0.880359	0.965612	0.893889	0.736888	0.802082	0.946057	4	3	1	597	68.5	8.13	4.28	3	1.172	1.104	1.268	1.211	1.411	1.117	21.46	42.53	25.86	40.7	30.72	42.26	266409	319497	378436	392177	364581	375938	24.04	11.58	19.21	15.14	33.63	31.62	Peak Found	Peak Found	Peak Found
FALSE	High	Master Protein	O75044	SLIT-ROBO Rho GTPase-activating protein 2 OS=Homo sapiens OX=9606 GN=SRGAP2 PE=1 SV=3	0	15.05	5	3	0.600421	0.0259912	0.0229205	1.59544e-08	0.00672636	0.991989	4	3	1	1071	120.8	6.7	11.71	3	0.657	0.319	0.368	0.262	0.339	1.028	25.05	3	0	0	1.14	33.78	658985	423184	295585	340724	242963	391840	53.96	70.9	27.64			30.64	High	High	High
FALSE	High	Master Protein	O75083	WD repeat-containing protein 1 OS=Homo sapiens OX=9606 GN=WDR1 PE=1 SV=4	0	597.158	83	40	0.839213	0.829936	0.275037	0.580465	0.949223	0.618453	579	40	1	606	66.2	6.65	2499.12	40	1.037	1.055	1.259	1.152	1.005	0.925	29.93	39.77	36.04	40.55	46.5	35.01	1.66029e+08	1.78246e+08	1.70465e+08	2.0482e+08	1.85875e+08	1.58172e+08	10.6	11.4	4.23	9.36	4.88	1.47	High	High	High
FALSE	High	Master Protein	O75116	Rho-associated protein kinase 2 OS=Homo sapiens OX=9606 GN=ROCK2 PE=1 SV=4	0	356.895	37	36	0.890482	0.864858	0.835216	0.947037	0.717048	0.887355	269	36	1	1388	160.8	6.02	1002.78	36	0.933	0.941	1.109	1.042	0.905	1.026	25.37	27.98	29.18	38.48	32.35	31.18	5.93049e+07	5.58241e+07	5.32747e+07	6.6938e+07	5.62329e+07	5.24608e+07	5.2	3.17	9.26	8.88	9.07	16.85	High	High	High
FALSE	High	Master Protein	O75122-3	Isoform 3 of CLIP-associating protein 2 OS=Homo sapiens OX=9606 GN=CLASP2	0	61.733	5	6	0.922012	0.853657	0.835216	0.313671	0.908062	0.949885	46	3	1	1515	165.8	8.37	148.54	6	0.785	1.337	1.377	1.522	1.228	0.919	16.63	29.8	32.05	32.05	32.05	9.14	263241	206560	351936	362543	400715	323360	29.89	23.97	10.3				Peak Found	Peak Found	High
FALSE	High	Master Protein	O75131	Copine-3 OS=Homo sapiens OX=9606 GN=CPNE3 PE=1 SV=1	0	127.624	39	17	0.796883	0.995228	0.935672	0.88153	0.971702	0.864324	79	16	1	537	60.1	5.85	244.91	17	0.9	0.987	0.942	1.067	0.968	0.954	27.66	40.58	38.73	28.53	42.15	40.36	1.06573e+07	9.28589e+06	1.17611e+07	8.17148e+06	7.61592e+06	9.01559e+06	20.28	16.75	17.15	53.49	5.93	19.95	High	High	High
FALSE	High	Master Protein	O75143-5	Isoform 5 of Autophagy-related protein 13 OS=Homo sapiens OX=9606 GN=ATG13	0.001	5.14	6	1							1	1	1	550	60.1	5.29	3.25	1																									Not Found	Not Found	Not Found
FALSE	High	Master Protein	O75146	Huntingtin-interacting protein 1-related protein OS=Homo sapiens OX=9606 GN=HIP1R PE=1 SV=2	0	40.715	7	3	0.00388274	0.163551	0.844022	0.950051	0.00610988	0.955571	17	3	1	1068	119.3	6.67	63.7	3	2.282	1.88	1.174	1.043	2.643	1.076	72.57	111.81	88.44	49.34	93.37	57.8	512823	905854	866675	873435	588171	977896	81.38	12.72	99.13	71.68	53.36	74.06	High	High	Peak Found
FALSE	High	Master Protein	O75147	Obscurin-like protein 1 OS=Homo sapiens OX=9606 GN=OBSL1 PE=1 SV=4	0	40.422	6	4	0.43395	0.873571	2.18459e-16	6.26889e-06	2.12338e-16	2.27905e-16	13	4	1	1896	206.8	5.63	46.17	4	0.583	1.156	0.01	0.317	0.01	0.01	18.78	0		0			635321	370310	734651		201129			49.4					High	High	High
FALSE	High	Master Protein	O75150	E3 ubiquitin-protein ligase BRE1B OS=Homo sapiens OX=9606 GN=RNF40 PE=1 SV=4	0	59.36	17	9	0.852654	0.925173	0.954716	0.983771	0.953621	0.99884	43	8	1	1001	113.6	6.23	96.45	9	0.863	0.893	0.904	1.021	1.049	1.015	30.09	47.56	30.45	52.46	28.79	15.03	2.09998e+06	1.69509e+06	1.46483e+06	1.14584e+06	2.45947e+06	1.43014e+06	7.24	18.46	27.06	58.95	18.02	54	High	High	High
FALSE	High	Master Protein	O75152	Zinc finger CCCH domain-containing protein 11A OS=Homo sapiens OX=9606 GN=ZC3H11A PE=1 SV=3	0	47.705	14	6	0.749005	0.901381	0.708291	0.931583	0.78198	0.992622	24	6	1	810	89.1	8.37	79.66	6	0.78	0.882	0.766	0.961	0.764	1.005	5.38	74.71	24.97	39.01	41.34	102.08	1.50951e+06	725424	1.11085e+06	711804	892980	540044	63.66	21.33	127.23	68.87	46.75	120	High	High	High
FALSE	High	Master Protein	O75153	Clustered mitochondria protein homolog OS=Homo sapiens OX=9606 GN=CLUH PE=1 SV=2	0	286.373	37	32	0.346168	0.361152	0.245548	0.0538732	0.492485	0.935431	252	5	1	1309	146.6	6.13	983.24	32	1.429	1.511	1.514	1.619	1.442	0.952	15.58	16.46	29.63	44.99	17.73	31.74	819317	1.07378e+06	1.19718e+06	1.28188e+06	896945	1.44525e+06	34.74	23.77	29.81	26.94	47.57	31.83	Peak Found	High	High
FALSE	High	Master Protein	O75165	DnaJ homolog subfamily C member 13 OS=Homo sapiens OX=9606 GN=DNAJC13 PE=1 SV=5	0	11.244	2	3	0.218369	0.579067	0.982298	0.293045	0.800174	0.806362	3	3	1	2243	254.3	6.74	6.41	3	0.435	0.579	0.923	0.636	0.725	1.32	5.54	20.69	24.69	23.2	15.39	65.15	345534	150157	189610	319001	219699	250345	26.58		56.89	10.71	47.26		Peak Found	Peak Found	Peak Found
FALSE	High	Master Protein	O75170-5	Isoform 5 of Serine/threonine-protein phosphatase 6 regulatory subunit 2 OS=Homo sapiens OX=9606 GN=PPP6R2	0	49.825	11	6	0.962219	0.995696	0.395579	0.986087	0.805519	0.789122	48	6	1	959	104.2	4.87	141.77	6	0.93	0.965	1.374	1.02	0.821	0.884	31.59	29.22	39.61	33.02	29.09	19.02	1.91745e+06	1.41578e+06	1.746e+06	2.63089e+06	1.89161e+06	1.471e+06	8.01	44.29	18.75	23.96	24.35	26.25	High	High	High
FALSE	High	Master Protein	O75175	CCR4-NOT transcription complex subunit 3 OS=Homo sapiens OX=9606 GN=CNOT3 PE=1 SV=1	0	39.277	11	3	0.544515	0.333163	0.991197	0.591594	0.76676	0.624407	38	3	1	753	81.8	6.2	165.06	3	0.726	0.616	0.992	0.845	0.803	1.314	11.73	18.5	43.29	18.23	20.47	64.52	1.30567e+06	1.04087e+06	749542	1.32759e+06	983305	1.15121e+06	15.57	17.54	76.48	41.62	39.15	29.51	High	High	High
FALSE	High	Master Protein	O75179	Ankyrin repeat domain-containing protein 17 OS=Homo sapiens OX=9606 GN=ANKRD17 PE=1 SV=3	0	96.477	7	10	0.0217228	0.699194	0.987454	0.771207	0.933881	0.282904	43	5	1	2603	274.1	6.52	157.23	10	1.557	1.272	0.959	1.136	1.094	1.356	87.17	98.26	68.64	80.74	92.92	98.73	926106	2.45718e+06	1.23241e+06	1.13113e+06	1.036e+06	1.87729e+06	55.57	50.84	49.55	55.9	28.7	30.25	High	Peak Found	High
FALSE	High	Master Protein	O75191	Xylulose kinase OS=Homo sapiens OX=9606 GN=XYLB PE=1 SV=3	0	102.364	29	9	0.86659	0.862282	0.722655	0.997717	0.942129	0.990167	60	9	1	536	58.3	5.86	205.24	9	1.042	0.881	1.182	1.017	0.94	1.021	31.78	32.96	37.8	39.96	33.15	42.68	4.74447e+06	6.11912e+06	4.97863e+06	7.89746e+06	6.26912e+06	5.94477e+06	32.92	10.56	22.32	8.56	21.88	2.45	High	High	High
FALSE	High	Master Protein	O75208	Ubiquinone biosynthesis protein COQ9, mitochondrial OS=Homo sapiens OX=9606 GN=COQ9 PE=1 SV=1	0	21.701	16	2	0.363829	0.912804	0.915562	0.922254	0.940458	0.695237	8	2	1	318	35.5	5.94	27.55	2	0.581	1.111	0.836	1.069	0.873	0.786	24.08	59.33	38.09	74.78	55.47	36.52	768270	371631	737785	638732	603137	738111	68.45	35.73	21.16	67.87	75.62	52.34	Peak Found	Peak Found	Peak Found
FALSE	High	Master Protein	O75223	Gamma-glutamylcyclotransferase OS=Homo sapiens OX=9606 GN=GGCT PE=1 SV=1	0	60.052	46	7	0.851465	0.955322	0.931121	0.964101	0.681299	0.790221	46	7	1	188	21	5.14	157.44	7	1.065	1.026	1.078	1.036	0.814	0.911	35.47	45.16	51.82	60.12	38.94	25.07	3.27454e+06	3.1211e+06	3.39163e+06	3.79969e+06	3.34667e+06	3.16526e+06	20.65	16.35	5.57	45.12	17.45	34.36	High	High	High
FALSE	High	Master Protein	O75251	NADH dehydrogenase [ubiquinone] iron-sulfur protein 7, mitochondrial OS=Homo sapiens OX=9606 GN=NDUFS7 PE=1 SV=3	0	43.229	31	4	0.802363	0.351847	0.980637	0.54813	0.306152	0.709161	33	4	1	213	23.5	9.99	103.01	4	0.838	1.346	1.003	1.198	1.452	1.184	24.22	41.43	27.63	35.03	25.26	41.92	1.5728e+06	1.65648e+06	2.08807e+06	1.86376e+06	2.10405e+06	2.22474e+06	14.4	35.3	26.28	17.01	15.64	22.6	High	High	High
FALSE	High	Master Protein	O75306	NADH dehydrogenase [ubiquinone] iron-sulfur protein 2, mitochondrial OS=Homo sapiens OX=9606 GN=NDUFS2 PE=1 SV=2	0	85.385	34	8	0.98144	0.706955	0.846364	0.405741	0.94142	0.645662	58	8	1	463	52.5	7.55	222.74	8	0.991	1.099	1.133	1.202	1.027	0.902	26.04	46.85	28.8	26.56	56.01	36.86	9.62716e+06	8.12063e+06	5.6698e+06	9.04426e+06	7.90103e+06	6.02818e+06	10.26	30.5	32.19	24.03	36.27	41.32	High	High	High
FALSE	High	Master Protein	O75310	UDP-glucuronosyltransferase 2B11 OS=Homo sapiens OX=9606 GN=UGT2B11 PE=2 SV=1	0.001	5.56	8	2							12	1	1	529	61	8.92	31.9	2																									Not Found	Not Found	Not Found
FALSE	High	Master Protein	O75312	Zinc finger protein ZPR1 OS=Homo sapiens OX=9606 GN=ZPR1 PE=1 SV=1	0	125.073	49	12	0.841906	0.976812	0.910229	0.511844	0.999213	0.866082	82	12	1	459	50.9	4.73	284.39	12	1.052	0.99	1.092	1.171	0.981	1.068	26.77	26.59	25.33	32.86	27.74	40.92	3.86911e+06	6.93719e+06	6.50229e+06	7.11788e+06	7.14599e+06	7.14019e+06	32.55	1.85	8.48	8.56	34.79	18.39	High	High	High
FALSE	High	Master Protein	O75319	RNA/RNP complex-1-interacting phosphatase OS=Homo sapiens OX=9606 GN=DUSP11 PE=1 SV=2	0.001	4.918	5	1	0.232999	0.0586321	0.941492	0.24459	2.12338e-16	2.27905e-16	9	1	1	377	43.7	9.29	22.55	1	0.548	1.937	1.059	0.676	0.01	0.01	0.47	31.33	52.98	3.2			703328	385198	1.41472e+06	744782	493775		5.37		30.62	38.19	6.42		High	High	High
FALSE	High	Master Protein	O75323	Protein NipSnap homolog 2 OS=Homo sapiens OX=9606 GN=NIPSNAP2 PE=1 SV=1	0.001	5.107	6	2	0.193053	0.522072	0.343935	0.907741	0.887274	0.780476	4	2	1	286	33.7	9.36	7.48	2	0.675	0.723	0.681	0.958	0.883	1.164	6.17	28.88	20.32	42.71	63.79	66.94	1.48628e+06	1.6387e+06	1.89406e+06	1.1636e+06	1.58132e+06	2.14351e+06	71.14	37.87	31.11	29.68	28.47	12.35	High	Peak Found	Not Found
FALSE	High	Master Protein	O75330-3	Isoform 3 of Hyaluronan mediated motility receptor OS=Homo sapiens OX=9606 GN=HMMR	0	19.96	7	3	0.503679	0.404563	0.647004	0.579783	0.822627	0.790648	7	3	1	725	84.2	5.9	14.27	3	1.345	0.531	0.629	0.784	0.751	1.254	31.27	4.56	0	8.5	24.95	27.27	677593	1.21358e+06	337438	181794	382222	628730	20.3	68.71	69.28		57.57	44.88	Peak Found	High	Peak Found
FALSE	High	Master Protein	O75340	Programmed cell death protein 6 OS=Homo sapiens OX=9606 GN=PDCD6 PE=1 SV=1	0	44.973	40	5	0.911722	0.947577	0.957954	0.99387	0.826403	0.900023	31	5	1	191	21.9	5.4	94.56	5	1.033	1.019	0.963	1.019	1.075	0.964	25.72	36.08	23.16	26.93	38.75	25.97	8.78916e+06	9.5551e+06	9.14916e+06	7.98856e+06	8.77411e+06	9.74014e+06	16.41	1.52	9.66	3.18	19.12	14.45	High	High	High
FALSE	High	Master Protein	O75348	V-type proton ATPase subunit G 1 OS=Homo sapiens OX=9606 GN=ATP6V1G1 PE=1 SV=3	0	41.16	39	3	0.663023	0.793524	0.65352	9.38928e-05	0.935154	0.953477	37	3	1	118	13.7	8.79	183.38	3	0.827	1.072	1.218	0.621	0.947	1.025	40.34	59.42	47.92	20.97	62.38	52.75	4.86459e+06	4.77371e+06	6.83198e+06	7.10968e+06	2.08509e+06	1.45091e+07	25.77	65.34	55.12	38.55	13.74	62.77	High	High	High
FALSE	High	Master Protein	O75351	Vacuolar protein sorting-associated protein 4B OS=Homo sapiens OX=9606 GN=VPS4B PE=1 SV=2	0	70.396	20	8	0.881825	0.954617	0.835216	0.67499	0.867335	0.859658	43	4	1	444	49.3	7.23	130.09	8	1.072	0.911	0.821	1.151	0.858	0.909	35.84	18.25	22.91	37.65	19.97	28.44	1.95054e+06	2.03422e+06	1.41235e+06	1.55843e+06	2.09825e+06	1.53059e+06	18.42	14.63	31.6	39.4	36.57	34.32	High	Peak Found	Peak Found
FALSE	High	Master Protein	O75352	Mannose-P-dolichol utilization defect 1 protein OS=Homo sapiens OX=9606 GN=MPDU1 PE=1 SV=2	0.003	4.25	4	1	0.862456	0.936118	0.910256	0.489997	0.872763	0.754862	6	1	1	247	26.6	8.94	14.8	1	0.77	0.832	1.108	0.755	0.787	0.772	11.92	25.92	47.42	21.01	35.21	23.15	678001	521976	431120	510996	456024	328952	30.9	34.55	21.92	28	32.5	40.68	High	Peak Found	Peak Found
FALSE	Medium	Master Protein	O75356	Ectonucleoside triphosphate diphosphohydrolase 5 OS=Homo sapiens OX=9606 GN=ENTPD5 PE=1 SV=1	0.02	1.917	2	1							4	1	1	428	47.5	6.33	3.42	1																									Peak Found	Peak Found	Peak Found
FALSE	High	Master Protein	O75362	Zinc finger protein 217 OS=Homo sapiens OX=9606 GN=ZNF217 PE=1 SV=1	0.003	4.228	1	1	0.841906	2.07853e-16	0.964614	0.950051	0.839818	2.27905e-16	1	1	1	1048	115.2	8.48	1.92	1	0.704	0.01	0.892	0.935	1.348	100	13.25		9.07	20.42	11.4		204862	150842		182661	191560	276075	12.39	24.02			20.87		Peak Found	Peak Found	Peak Found
FALSE	High	Master Protein	O75367	Core histone macro-H2A.1 OS=Homo sapiens OX=9606 GN=H2AFY PE=1 SV=4	0	221.264	51	17	0.956231	0.835562	0.766542	0.656528	0.334212	0.840065	248	15	1	372	39.6	9.79	1014.5	17	0.956	0.927	0.89	0.913	0.851	0.949	27.45	32.07	27.93	30.66	29.15	32.28	4.13241e+07	3.62178e+07	3.77983e+07	3.49562e+07	3.55936e+07	3.46881e+07	11.01	11.6	3.59	9.3	2.02	4.83	High	High	High
FALSE	High	Master Protein	O75368	SH3 domain-binding glutamic acid-rich-like protein OS=Homo sapiens OX=9606 GN=SH3BGRL PE=1 SV=1	0.003	3.883	11	1	0.839213	0.962175	0.987454	0.925889	0.983307	0.904032	1	1	1	114	12.8	5.25	2.31	1	0.752	0.866	0.961	1.067	0.991	1.144	19.09	21.35	48.69	25.58	70.4	69.99	677904	493509	587090	419883	702190	671700	28.38	18.81	12.06	39.92	17.1	52.15	Peak Found	Peak Found	Peak Found
FALSE	High	Master Protein	O75369	Filamin-B OS=Homo sapiens OX=9606 GN=FLNB PE=1 SV=2	0	1884.42	68	135	0.231329	0.476048	0.997306	0.984973	0.653633	0.95279	1800	1	1	2602	278	5.73	7230.28	135	0.678	0.713	0.98	1.02	0.742	1.061	7.33	7.01	56.95	14.32	15.31	28.34	1.78091e+06	1.18691e+06	1.24449e+06	1.7449e+06	1.81571e+06	1.32063e+06	12.76	18.4	16.7	56.74	14.87	39.97	High	High	High
FALSE	High	Master Protein	O75369-8	Isoform 8 of Filamin-B OS=Homo sapiens OX=9606 GN=FLNB	0	1894.68	68	137	0.943343	0.785996	0.993452	4.16715e-14	0.540097	0.895588	1792	3	1	2633	281.5	5.71	7204.84	137	1.027	1.26	0.914	0.144	1.467	1.164	49.32	45.41	26.68	0.99	47.7	12.26	557474	572325	702603	509640	80277.7	817585	38.27	19.8	12.42	27.94		9	Peak Found	Peak Found	High
FALSE	High	Master Protein	O75376	Nuclear receptor corepressor 1 OS=Homo sapiens OX=9606 GN=NCOR1 PE=1 SV=2	0	44.368	3	4	0.749684	0.145682	0.274973	0.0625405	0.0642425	0.827484	16	4	1	2440	270	7.11	61	4	0.832	0.638	0.66	0.716	0.538	0.863	36.91	13.39	18.86	10.81	14.55	46.5	2.64028e+06	1.83133e+06	1.48778e+06	1.19459e+06	1.72416e+06	282794	23.4	36.95	69.45	54.53	55.86	74.82	Peak Found	High	High
FALSE	High	Master Protein	O75380	NADH dehydrogenase [ubiquinone] iron-sulfur protein 6, mitochondrial OS=Homo sapiens OX=9606 GN=NDUFS6 PE=1 SV=1	0	76.202	60	6	0.0116798	0.56151	0.982298	0.452471	0.725424	0.782599	67	6	1	124	13.7	8.28	260.14	6	0.73	0.85	0.972	0.869	0.892	1.064	13.48	17.34	28.46	19.26	23.99	26.05	1.94325e+07	1.48188e+07	1.56151e+07	2.06051e+07	1.99459e+07	2.05039e+07	9.14	6.06	29.12	20.14	24.89	6.01	High	High	High
FALSE	High	Master Protein	O75381	Peroxisomal membrane protein PEX14 OS=Homo sapiens OX=9606 GN=PEX14 PE=1 SV=1	0	77.82	23	5	0.973034	0.896329	0.968281	0.938499	0.158964	0.065549	26	5	1	377	41.2	4.94	96.49	5	0.942	0.891	1.038	1.048	0.652	0.732	22.71	29.14	33.2	32.4	19.58	26.81	3.28724e+06	4.13117e+06	3.7284e+06	3.27521e+06	3.11096e+06	2.16774e+06	46.03	67.99	12.77	18.96	47.22	59.85	High	High	Peak Found
FALSE	High	Master Protein	O75390	Citrate synthase, mitochondrial OS=Homo sapiens OX=9606 GN=CS PE=1 SV=2	0	262.537	49	21	0.918259	0.639134	0.928747	0.96493	0.614442	0.939899	331	21	1	466	51.7	8.32	1276.86	21	0.941	1.094	1.067	1.035	1.086	0.97	29.98	37.52	35.37	40.94	36.24	37.05	9.21078e+07	8.58702e+07	9.91646e+07	9.07491e+07	9.63818e+07	9.77826e+07	8.47	11.23	10.7	11.88	2.87	17.01	High	High	High
FALSE	High	Master Protein	O75391	Sperm-associated antigen 7 OS=Homo sapiens OX=9606 GN=SPAG7 PE=1 SV=2	0	6.05	17	2	2.46457e-16	0.941712	0.977567	0.982702	0.57969	0.594233	2	2	1	227	26	7.91	5.33	2	0.01	1.09	0.993	0.984	1.45	1.353		35.3	16.14	8.35	14.14	30.35	567860		339324	309182	546175	1.26364e+06	51.88		36.34		46.19	11.31	Peak Found	Peak Found	Peak Found
FALSE	Medium	Master Protein	O75394	39S ribosomal protein L33, mitochondrial OS=Homo sapiens OX=9606 GN=MRPL33 PE=1 SV=1	0.013	2.151	20	1	0.959682	0.717921	0.980429	0.739068	0.790898	0.958222	7	1	1	65	7.6	10.8	2.54	1	0.849	0.655	0.909	0.821	0.718	1.089	52.7	16.91	54.87	35.3	21.49	44.63	336449	426586	268051	442908	314574	241544	36.12	39.74	32.56	43.92	49.13	52.77	High	Peak Found	Peak Found
FALSE	High	Master Protein	O75396	Vesicle-trafficking protein SEC22b OS=Homo sapiens OX=9606 GN=SEC22B PE=1 SV=4	0	111.24	44	9	0.542777	0.874699	0.975205	0.5402	0.304571	0.997196	103	9	1	215	24.6	6.92	382.48	9	0.853	0.918	0.975	0.888	0.81	1.006	18.67	53.34	30.52	40.03	30.47	65.31	1.39648e+07	8.9448e+06	1.05369e+07	1.08713e+07	1.22724e+07	1.20358e+07	25.36	9.85	27.05	33.65	17.28	24.63	High	High	High
FALSE	High	Master Protein	O75400	Pre-mRNA-processing factor 40 homolog A OS=Homo sapiens OX=9606 GN=PRPF40A PE=1 SV=2	0	91.95	16	12	0.771208	0.920431	0.87213	0.898373	0.955136	0.899538	69	12	1	957	108.7	7.56	239.94	12	0.888	0.93	0.908	0.972	1.013	1.048	26.61	26.38	25.8	32.26	43.63	28.39	9.59642e+06	8.77208e+06	8.56506e+06	7.85589e+06	8.34081e+06	1.0099e+07	15.86	29.51	31.82	21.61	30.83	25.24	High	High	High
FALSE	High	Master Protein	O75410-2	Isoform 2 of Transforming acidic coiled-coil-containing protein 1 OS=Homo sapiens OX=9606 GN=TACC1	0	16.761	5	3	0.81784	0.443551	0.306819	0.950659	0.910322	0.762378	27	3	1	817	89.2	4.88	63.45	3	0.83	0.703	1.429	0.982	0.897	1.188	18.31	15.04	31.81	35.62	46.87	44.97	1.58457e+06	1.35877e+06	1.23372e+06	2.41109e+06	1.48967e+06	1.31461e+06	3.6	50.71	26.43	12.61	10.88	7.61	Peak Found	High	High
FALSE	High	Master Protein	O75427	Leucine-rich repeat and calponin homology domain-containing protein 4 OS=Homo sapiens OX=9606 GN=LRCH4 PE=1 SV=2	0	8.615	4	1							2	1	1	683	73.4	8.22	7.03	1																									Not Found	Not Found	Not Found
FALSE	High	Master Protein	O75431	Metaxin-2 OS=Homo sapiens OX=9606 GN=MTX2 PE=1 SV=1	0	57.744	37	5	0.139842	0.135338	0.00351962	4.70906e-07	5.94202e-06	2.27905e-16	15	5	1	263	29.7	6.29	50.17	5	0.506	0.575	0.481	0.437	2.144	4.81	17.76	20.68	17.93	16.89	121.98	115.61	1.21718e+06	56273.8	1.00313e+06	2.27471e+06	1.30935e+06	6.28641e+06	101.62	127.55	35.96	100.9	37.65	85.18	High	High	High
FALSE	High	Master Protein	O75436	Vacuolar protein sorting-associated protein 26A OS=Homo sapiens OX=9606 GN=VPS26A PE=1 SV=2	0	53.522	30	6	0.987585	0.980135	0.787889	0.911396	0.985387	0.95279	37	6	1	327	38.1	6.57	100.91	6	0.963	0.991	1.161	0.976	0.996	1.035	18.49	33.17	26.09	26.49	39.32	22.85	8.00261e+06	6.62987e+06	6.32475e+06	7.44064e+06	6.41425e+06	6.62762e+06	6.75	5.26	14.46	12.94	39.72	5.29	High	High	High
FALSE	High	Master Protein	O75439	Mitochondrial-processing peptidase subunit beta OS=Homo sapiens OX=9606 GN=PMPCB PE=1 SV=2	0	173.153	46	19	0.952191	0.878387	0.86556	0.929051	0.974363	0.806362	201	18	1	489	54.3	6.83	684.78	19	0.955	0.928	1.095	0.981	0.988	1.054	32.15	34.77	32.74	36.67	43.31	31.69	2.85453e+07	2.4904e+07	2.44482e+07	2.80791e+07	2.77489e+07	3.37321e+07	6.46	6.69	16.87	8.67	10.98	14.73	High	High	High
FALSE	High	Master Protein	O75461	Transcription factor E2F6 OS=Homo sapiens OX=9606 GN=E2F6 PE=1 SV=1	0.003	4.194	6	1	2.46457e-16	2.07853e-16		2.40305e-16	2.12338e-16	0.0417405	1	1	1	281	31.8	5.5	2.21	1	100	100		100	100	2.314						141.46		188055	168726		34774.7	390502			97.63				Not Found	Not Found	Not Found
FALSE	High	Master Protein	O75462	Cytokine receptor-like factor 1 OS=Homo sapiens OX=9606 GN=CRLF1 PE=1 SV=1	0.003	3.594	4	1	0.462671	2.07853e-16	2.18459e-16	2.40305e-16	2.12338e-16		3	1	1	422	46.3	9.11	0	1	0.502	0.01	0.01	0.01	0.01		0						46223.2	23196.1											Not Found	Not Found	High
FALSE	High	Master Protein	O75475	PC4 and SFRS1-interacting protein OS=Homo sapiens OX=9606 GN=PSIP1 PE=1 SV=1	0	78.421	24	8	0.764479	0.414702	0.869472	0.275904	0.872763	0.762378	69	7	1	530	60.1	9.13	216.89	8	1.085	1.189	0.865	1.243	1.077	0.922	37.98	38.94	26.94	33.2	40.13	21.66	4.29408e+06	5.15395e+06	5.37189e+06	3.77477e+06	5.1785e+06	4.90818e+06	8.28	19.19	16.05	23.37	13.62	23.3	High	High	High
FALSE	High	Master Protein	O75477	Erlin-1 OS=Homo sapiens OX=9606 GN=ERLIN1 PE=1 SV=1	0	74.551	25	8	0.963108	0.973567	0.970535	0.777175	0.897085	0.840017	99	5	1	346	38.9	7.87	322.16	8	0.992	0.939	0.95	1.098	1.056	1.102	22.78	29.17	30.4	28.81	23.67	27.18	5.59357e+06	5.69155e+06	4.21779e+06	6.08675e+06	6.59819e+06	5.52505e+06	7.45	2.3	26.15	20.17	4.69	16.36	High	High	High
FALSE	High	Master Protein	O75489	NADH dehydrogenase [ubiquinone] iron-sulfur protein 3, mitochondrial OS=Homo sapiens OX=9606 GN=NDUFS3 PE=1 SV=1	0	106.518	44	11	0.9302	0.931711	0.915937	0.846329	0.826174	0.962586	78	11	1	264	30.2	7.5	251.53	11	0.917	1.018	1.092	1.078	1.08	0.99	32.51	35.24	26.11	28.31	25.33	25.71	6.07602e+06	6.46113e+06	7.96476e+06	8.57253e+06	7.01448e+06	7.03906e+06	24.11	21.87	3.97	14.3	15.15	14.12	High	High	High
FALSE	High	Master Protein	O75494	Serine/arginine-rich splicing factor 10 OS=Homo sapiens OX=9606 GN=SRSF10 PE=1 SV=1	0	71.533	36	7	0.651647	0.970656	0.895522	0.833016	0.957853	0.778285	128	7	1	262	31.3	11.27	498.52	7	1.079	0.96	0.92	0.955	0.957	1.057	43.81	32.14	33.39	41.42	35.79	25.36	2.96634e+07	3.00836e+07	2.90182e+07	2.64284e+07	2.61654e+07	2.92283e+07	9.65	6.84	9.13	16.86	20.17	3.5	High	High	High
FALSE	High	Master Protein	O75496	Geminin OS=Homo sapiens OX=9606 GN=GMNN PE=1 SV=1	0	9.319	11	1	0.964724	0.863589	0.274973	0.972859	0.955041	0.904032	10	1	1	209	23.6	4.96	29.76	1	0.92	0.829	0.617	1.026	0.936	1.129	14.91	12.1	8.36	16.09	15.42	11.53	1.15976e+06	1.06749e+06	961878	702847	1.21302e+06	1.08558e+06	20.55	12.59	5.41	11.46	15.87	14.65	Peak Found	High	High
FALSE	High	Master Protein	O75506	Heat shock factor-binding protein 1 OS=Homo sapiens OX=9606 GN=HSBP1 PE=1 SV=1	0	105.087	82	5	0.0433306	0.725659	0.860155	0.811744	8.08421e-08	0.934455	55	5	1	76	8.5	4.36	202.32	5	1.493	1.166	1.139	0.931	3.088	1.08	97.26	108.87	94.8	63.51	71.49	80.1	1.83466e+06	1.5799e+06	2.6094e+06	1.84775e+06	2.4543e+06	2.64112e+06	65.6	84.91	45.59	42.39	25.95	66.49	High	High	High
FALSE	High	Master Protein	O75521	Enoyl-CoA delta isomerase 2, mitochondrial OS=Homo sapiens OX=9606 GN=ECI2 PE=1 SV=4	0	286.037	64	22	0.884163	0.994989	0.910256	0.890737	0.946276	0.866082	286	22	1	394	43.6	9	1153.31	22	1.025	0.985	1.078	1.064	1.005	1.034	26.17	29.66	35.02	30.47	32.5	34.26	4.00231e+07	4.27927e+07	4.14057e+07	4.48843e+07	4.45435e+07	3.87246e+07	10.85	6.11	10.12	13.69	3	5.11	High	High	High
FALSE	High	Master Protein	O75525	KH domain-containing, RNA-binding, signal transduction-associated protein 3 OS=Homo sapiens OX=9606 GN=KHDRBS3 PE=1 SV=1	0.003	3.773	3	1	0.963205	0.980428	0.910256	0.929259	0.991855	0.938736	2	1	1	346	38.8	7.61	2.19	1	1.002	1.016	1.114	1.065	0.949	0.934	8.49	21.11	19.86	30.35	22.63	21.88	730359	753893	847534	922909	840917	689846	11.62	11.97	10.54	14.88	21.14	25.05	Peak Found	High	Peak Found
FALSE	Medium	Master Protein	O75528	Transcriptional adapter 3 OS=Homo sapiens OX=9606 GN=TADA3 PE=1 SV=1	0.017	2.021	2	1							1	1	1	432	48.9	6.27	1.83	1																									Not Found	Not Found	Not Found
FALSE	High	Master Protein	O75530-2	Isoform 2 of Polycomb protein EED OS=Homo sapiens OX=9606 GN=EED	0.003	3.901	2	1	0.897679	0.944376	0.800886	0.757252	0.887274	0.962617	6	1	1	466	53	7.36	13.06	1	0.788	0.834	0.694	0.842	0.772	1.078	35.11	21.34	17.19	15.8	23.39	42.77	472476	474290	436367	400621	398048	342372	22.79	37.97	27.41	29.01	23.95	39.68	Peak Found	Peak Found	Peak Found
FALSE	High	Master Protein	O75531	Barrier-to-autointegration factor OS=Homo sapiens OX=9606 GN=BANF1 PE=1 SV=1	0	132.988	84	13	0.741247	0.299698	0.842373	0.115391	0.722172	0.0107047	135	13	1	89	10.1	6.09	459.46	13	0.887	1.175	1.104	0.786	0.89	0.819	38.38	43.22	45.96	27.07	35.9	33.3	1.75834e+07	1.55579e+07	2.07663e+07	2.02426e+07	1.58245e+07	2.06482e+07	8.13	12.47	10.36	19.82	5.29	15.23	High	High	High
FALSE	High	Master Protein	O75533	Splicing factor 3B subunit 1 OS=Homo sapiens OX=9606 GN=SF3B1 PE=1 SV=3	0	636.835	50	53	0.74687	0.988828	0.708698	0.97953	0.944284	0.982342	576	53	1	1304	145.7	7.09	2243.37	53	0.903	0.986	0.886	1.008	0.959	0.985	32.32	46.42	30.36	41.18	41.35	46.25	6.62444e+07	6.31869e+07	8.16196e+07	6.24224e+07	7.65525e+07	7.17508e+07	19.86	22.61	12.75	14.63	12.33	8.17	High	High	High
FALSE	High	Master Protein	O75534-4	Isoform 4 of Cold shock domain-containing protein E1 OS=Homo sapiens OX=9606 GN=CSDE1	0	174.481	30	19	0.949947	0.969969	0.0408692	0.860123	0.996502	0.946962	172	19	1	844	93.7	6.52	564	19	0.952	0.962	0.699	0.963	0.98	1.019	27.09	30.12	16.47	34.34	38.6	34.42	2.95264e+07	3.05269e+07	2.8262e+07	1.99875e+07	2.86799e+07	2.71393e+07	6.43	7.44	2.63	17.92	7.17	16.98	High	High	High
FALSE	Medium	Master Protein	O75554	WW domain-binding protein 4 OS=Homo sapiens OX=9606 GN=WBP4 PE=1 SV=1	0.048	1.348	8	1							1	1	1	376	42.5	5.57	0	1																									Not Found	Not Found	Not Found
FALSE	High	Master Protein	O75569	Interferon-inducible double-stranded RNA-dependent protein kinase activator A OS=Homo sapiens OX=9606 GN=PRKRA PE=1 SV=1	0	118.595	49	11	0.67409	0.41197	0.912174	0.937305	0.314017	0.8145	111	11	1	313	34.4	8.41	422.49	11	0.874	0.821	0.929	0.985	0.811	0.951	28.29	25.73	42.14	41.21	31.53	39.7	1.3781e+07	1.27661e+07	1.17962e+07	1.43637e+07	1.45122e+07	1.10482e+07	15.11	2.89	19.92	6.43	9.4	14.02	High	High	High
FALSE	High	Master Protein	O75570	Peptide chain release factor 1, mitochondrial OS=Homo sapiens OX=9606 GN=MTRF1 PE=1 SV=2	0.003	4.182	4	1	0.971892	0.791075	0.175475	0.987802	0.867335	0.934516	1	1	1	445	52.3	8.5	2.59	1	0.879	1.479	2.406	1.003	1.311	0.886	0	0	0	59.89	80.62	63.32	163669	143904	242043	393713	164124	214510					95.08	67.56	Peak Found	Not Found	Not Found
FALSE	High	Master Protein	O75600-2	Isoform 2 of 2-amino-3-ketobutyrate coenzyme A ligase, mitochondrial OS=Homo sapiens OX=9606 GN=GCAT	0	43.899	27	6	0.372819	0.988582	0.910055	0.884374	0.933715	0.688158	39	6	1	445	47.9	7.97	125.04	6	0.732	0.959	0.865	0.953	0.906	0.874	19.1	48.83	34.82	43.81	50.95	55.1	1.77728e+06	1.5367e+06	2.75633e+06	2.1431e+06	2.123e+06	2.41163e+06	32	13.06	12.26	9.72	6.99	25.28	High	High	High
FALSE	High	Master Protein	O75607	Nucleoplasmin-3 OS=Homo sapiens OX=9606 GN=NPM3 PE=1 SV=3	0	75.615	37	3	0.88872	0.481536	0.787514	0.932397	0.850322	0.964391	22	3	1	178	19.3	4.63	91.8	3	1.046	0.822	0.868	0.983	0.905	0.993	41.7	29.83	9	29.53	34.89	48.2	8.67593e+06	1.12621e+07	6.59306e+06	6.62158e+06	9.35465e+06	7.23885e+06	13.75	18.98	40.42	28.47	26.6	6.55	High	Peak Found	Peak Found
FALSE	High	Master Protein	O75608	Acyl-protein thioesterase 1 OS=Homo sapiens OX=9606 GN=LYPLA1 PE=1 SV=1	0	116.671	76	12	0.267369	0.579845	0.395579	0.842636	0.890614	0.571766	91	12	1	230	24.7	6.77	321.52	12	1.181	1.135	1.238	1.079	1.041	0.919	24.94	32.93	40.58	32.32	31.42	32.79	1.49677e+07	1.72181e+07	1.47029e+07	1.76808e+07	1.64927e+07	1.46671e+07	7.31	4.43	5.97	8.52	8.09	13.19	High	High	High
FALSE	High	Master Protein	O75616	GTPase Era, mitochondrial OS=Homo sapiens OX=9606 GN=ERAL1 PE=1 SV=2	0	53.394	34	7	0.636563	0.981081	0.922674	0.857595	0.890614	0.790221	33	7	1	437	48.3	8.84	105.43	7	0.816	0.985	0.901	0.962	0.906	0.927	22.01	27.27	20.14	32.19	36.18	29.34	4.52276e+06	3.60503e+06	5.30104e+06	4.03286e+06	4.98084e+06	4.40506e+06	14.89	9.16	18.73	5.82	5.56	25.25	High	Peak Found	High
FALSE	High	Master Protein	O75629	Protein CREG1 OS=Homo sapiens OX=9606 GN=CREG1 PE=1 SV=1	0	6.086	10	1							1	1	1	220	24.1	7.59	4.19	1																									High	Not Found	Not Found
FALSE	Medium	Master Protein	O75635	Serpin B7 OS=Homo sapiens OX=9606 GN=SERPINB7 PE=1 SV=1	0.025	1.777	3	1	0.839213	0.8009	0.834046	0.843154	0.980041	0.843749	4	1	1	380	42.9	6.8	4.31	1	0.706	0.708	0.688	0.87	0.94	1.263	27.18	19.6	23.35	35.47	31.71	38.8	337209	222694	261807	228827	293358	317123	41.66	37.61	33.62	31.37	24.16	21.83	Peak Found	Peak Found	Peak Found
FALSE	High	Master Protein	O75643	U5 small nuclear ribonucleoprotein 200 kDa helicase OS=Homo sapiens OX=9606 GN=SNRNP200 PE=1 SV=2	0	694.353	42	59	0.930906	0.943687	0.667364	0.589877	0.984734	0.974213	586	59	1	2136	244.4	6.06	2324.79	59	0.947	0.963	0.879	0.899	0.991	1.001	37.84	42.78	32.76	35.79	50.86	47.97	7.66827e+07	8.45881e+07	8.98253e+07	6.98637e+07	6.73179e+07	8.78274e+07	6.37	23.07	21.98	8.74	7.27	23.42	High	High	High
FALSE	High	Master Protein	O75648	Mitochondrial tRNA-specific 2-thiouridylase 1 OS=Homo sapiens OX=9606 GN=TRMU PE=1 SV=2	0.001	5.525	6	1	0.631986	0.806049	0.910229	0.973808	2.12338e-16	2.27905e-16	4	1	1	421	47.7	8.03	10.58	1	1.357	0.699	0.78	0.975	0.01	0.01	94.73	11.33	23.91	22.21			438418	594776	306344	325048	427540		22.01	74.03	0.96	40.35			Peak Found	Not Found	High
FALSE	High	Master Protein	O75663	TIP41-like protein OS=Homo sapiens OX=9606 GN=TIPRL PE=1 SV=2	0	35.712	33	6	0.951136	0.825003	0.494307	0.260121	0.35397	0.964773	25	6	1	272	31.4	5.91	50.17	6	1.013	1.118	1.335	1.289	1.402	1.044	46.58	45.02	44.44	56.14	53.79	42.18	2.59249e+06	1.51284e+06	1.81019e+06	2.09874e+06	2.04467e+06	1.76511e+06	63.81	16.35	25.51	11.51	19.88	54.9	High	High	Peak Found
FALSE	High	Master Protein	O75674	TOM1-like protein 1 OS=Homo sapiens OX=9606 GN=TOM1L1 PE=1 SV=2	0	14.492	22	4							8	4	1	476	53	5.24	14.7	4																									Peak Found	High	High
FALSE	High	Master Protein	O75683	Surfeit locus protein 6 OS=Homo sapiens OX=9606 GN=SURF6 PE=1 SV=3	0	19.747	15	3	0.828073	0.657203	0.850747	5.50363e-06	0.78276	0.457843	20	3	1	361	41.4	10.64	81.14	3	0.833	0.714	0.823	0.501	0.829	1.267	20.93	44.56	17.11	19.91	60.07	66.14	904759	1.93767e+06	1.02685e+06	2.35947e+06	2.83853e+06	2.72853e+06	65.54	91	94.17	40.31	72.2	42.38	High	Peak Found	Peak Found
FALSE	High	Master Protein	O75688	Protein phosphatase 1B OS=Homo sapiens OX=9606 GN=PPM1B PE=1 SV=1	0	20.349	6	2							19	1	1	479	52.6	5.05	47.67	2																									High	Not Found	Not Found
FALSE	High	Master Protein	O75691	Small subunit processome component 20 homolog OS=Homo sapiens OX=9606 GN=UTP20 PE=1 SV=3	0	19.88	1	4	0.923162	0.872858	0.895522	0.892447	0.775824	0.89598	33	4	1	2785	318.2	7.39	85.41	4	0.899	0.853	0.856	0.953	0.817	1.105	37.91	35.28	28.66	25.73	24.78	52.12	1.71448e+06	1.63142e+06	1.62391e+06	1.66599e+06	1.42857e+06	1.85594e+06	9.05	11.97	12.09	18.97	19.53	20.31	High	High	High
FALSE	High	Master Protein	O75694	Nuclear pore complex protein Nup155 OS=Homo sapiens OX=9606 GN=NUP155 PE=1 SV=1	0	131.211	17	13	0.929115	0.734972	0.759051	0.908493	0.971525	0.900023	84	13	1	1391	155.1	6.16	269.89	13	1.013	0.849	0.832	0.975	1.005	1.074	33.13	24.81	27.39	26.62	29.32	34.83	6.05003e+06	5.07072e+06	4.65976e+06	4.79096e+06	5.28402e+06	5.35728e+06	12.48	3.03	11.34	2.52	3.19	3.91	High	High	High
FALSE	High	Master Protein	O75717	WD repeat and HMG-box DNA-binding protein 1 OS=Homo sapiens OX=9606 GN=WDHD1 PE=1 SV=1	0	58.791	13	8	0.950961	0.790401	0.0530391	0.972782	0.911575	0.786898	35	8	1	1129	125.9	5.62	112.65	8	0.927	1.118	0.567	1.031	1.061	1.151	27.36	37.16	11.34	37.53	44.55	34.51	2.82153e+06	2.06743e+06	2.47242e+06	1.13429e+06	2.13651e+06	3.12324e+06	55.56	24.12	67.57	110.05	84.63	51.56	High	High	High
FALSE	High	Master Protein	O75718	Cartilage-associated protein OS=Homo sapiens OX=9606 GN=CRTAP PE=1 SV=1	0	18.446	16	6	0.929115	0.909198	0.951839	0.958331	0.991855	0.927709	40	6	1	401	46.5	5.73	67.12	6	0.917	0.898	0.922	1.038	0.992	1.071	23.78	24.29	26.36	30.69	33.67	26.22	3.67296e+06	2.93994e+06	3.61731e+06	3.54697e+06	4.09553e+06	4.51333e+06	8.74	14.83	14.34	22.8	11.29	44.44	High	High	High
FALSE	High	Master Protein	O75764	Transcription elongation factor A protein 3 OS=Homo sapiens OX=9606 GN=TCEA3 PE=1 SV=2	0	30.977	15	4	0.725125	0.893237	0.0985231	0.837412	0.816168	0.976737	39	4	1	348	38.9	9.19	129.33	4	0.84	1.035	0.634	0.956	1.103	1.036	19.49	23.03	13.2	27.32	28.39	15.88	5.27796e+06	3.97519e+06	3.88105e+06	2.6511e+06	4.6665e+06	4.38977e+06	6.69	19.18	29.87	17.34	15.74	6.83	High	High	High
FALSE	High	Master Protein	O75792	Ribonuclease H2 subunit A OS=Homo sapiens OX=9606 GN=RNASEH2A PE=1 SV=2	0	40.2	23	4	0.990059	0.780678	0.332171	0.890634	0.889228	0.939899	19	4	1	299	33.4	5.25	56.67	4	0.956	0.811	0.682	0.952	0.879	0.946	35.36	24.75	17.25	22.32	39.09	32.86	1.57604e+06	1.73776e+06	1.18971e+06	970876	1.41129e+06	1.12199e+06	7.08	27.2	32.86	16	8.05	59.87	High	High	High
FALSE	High	Master Protein	O75794	Cell division cycle protein 123 homolog OS=Homo sapiens OX=9606 GN=CDC123 PE=1 SV=1	0	10.372	9	2	0.189937	0.000308333	0.997306	0.33643	0.179431	0.044566	14	2	1	336	39.1	4.81	24.97	2	1.652	2.851	0.925	0.676	1.85	0.607	45.65	46.97	40.28	30.96	43	23.34	480089	653410	1.36932e+06	437126	318527	621091	19.36	71.34	38.31	50.83	98.26	57.27	High	Peak Found	High
FALSE	High	Master Protein	O75817	Ribonuclease P protein subunit p20 OS=Homo sapiens OX=9606 GN=POP7 PE=1 SV=2	0	7.581	14	1							1	1	1	140	15.6	8.94	3.68	1																									Not Found	Not Found	Not Found
FALSE	High	Master Protein	O75818	Ribonuclease P protein subunit p40 OS=Homo sapiens OX=9606 GN=RPP40 PE=1 SV=3	0	11.432	7	2	0.565699	6.16065e-06	0.776273	0.920969	0.933503	0.000527082	9	2	1	363	41.8	6.67	21.15	2	1.46	4.97	1.284	0.923	1.128	0.388	55.39	92.35	71.41	24.52	84.67	9.58	427527	331066	703282	432887	439182	415311	29.05	69.71	76.62	76.28	80.87	23.03	High	Peak Found	Peak Found
FALSE	High	Master Protein	O75821	Eukaryotic translation initiation factor 3 subunit G OS=Homo sapiens OX=9606 GN=EIF3G PE=1 SV=2	0	127.194	40	9	0.74687	0.657203	0.956206	0.5837	0.531806	0.929418	134	9	1	320	35.6	6.13	568.6	9	0.9	0.882	0.959	0.897	0.866	1.026	32.8	32.49	38.17	32.63	32.97	44.72	3.29515e+07	3.29202e+07	2.78373e+07	3.13011e+07	2.93253e+07	2.77707e+07	15.22	18.61	13.26	13.84	8.81	26.33	High	High	High
FALSE	High	Master Protein	O75822	Eukaryotic translation initiation factor 3 subunit J OS=Homo sapiens OX=9606 GN=EIF3J PE=1 SV=2	0	109.894	51	9	0.286401	0.717921	0.935672	0.948411	0.689243	0.992931	82	9	1	258	29	4.83	384.35	9	1.157	0.88	1.054	1.042	0.885	1.002	31.72	30.46	28.97	31.18	36.21	33.88	1.89356e+07	2.1226e+07	1.64684e+07	2.04314e+07	1.71944e+07	1.73128e+07	15.71	13.95	7.85	14.54	13.95	16.29	High	High	High
FALSE	High	Master Protein	O75832	26S proteasome non-ATPase regulatory subunit 10 OS=Homo sapiens OX=9606 GN=PSMD10 PE=1 SV=1	0	130.844	53	8	0.961643	0.932936	0.997306	0.066569	0.224088	0.076948	120	8	1	226	24.4	6.1	457.31	8	0.999	0.942	0.99	0.764	0.788	0.847	30.45	48.08	44.48	39.64	34.6	31.94	1.75699e+07	1.89889e+07	1.57112e+07	1.37973e+07	1.44657e+07	1.28945e+07	9.65	18.54	30.7	30.26	15.97	20.33	High	High	High
FALSE	High	Master Protein	O75843	AP-1 complex subunit gamma-like 2 OS=Homo sapiens OX=9606 GN=AP1G2 PE=1 SV=1	0.004	3.249	1	1	0.950823	0.982134	0.941492	0.957403	0.633302	0.97397	4	1	1	785	87.1	6.55	7.94	1	1.019	0.93	1.112	1.044	0.626	0.951	59.32	50.73	70.57	23.2	2.21	37.55	357614	364537	332555	397745	373444	223967		45.57	52.03	60.78	18.29	46.84	Peak Found	Not Found	Not Found
FALSE	High	Master Protein	O75844	CAAX prenyl protease 1 homolog OS=Homo sapiens OX=9606 GN=ZMPSTE24 PE=1 SV=2	0	59.325	17	7	0.963565	0.810249	0.931121	0.973808	0.941393	0.871114	45	7	1	475	54.8	7.49	70.45	7	0.988	0.861	0.904	1.005	0.932	1.097	19	30.21	25.79	27.4	33.84	40.58	4.52863e+06	4.58682e+06	3.98276e+06	3.96317e+06	4.25454e+06	4.85751e+06	15.58	35.46	35.93	11.14	9.17	18.44	High	High	High
FALSE	High	Master Protein	O75874	Isocitrate dehydrogenase [NADP] cytoplasmic OS=Homo sapiens OX=9606 GN=IDH1 PE=1 SV=2	0	976.482	86	48	0.862489	0.414702	0.98072	0.970173	0.360867	0.9609	1515	45	1	414	46.6	7.01	5383.65	48	0.925	1.132	1.024	1.032	1.127	0.978	32.62	44.47	36.16	45.66	46.36	37.95	6.13945e+08	5.681e+08	6.63131e+08	6.1734e+08	6.26146e+08	6.74488e+08	5.76	2.7	5.19	4.81	3.54	4.74	High	High	High
FALSE	High	Master Protein	O75879	Glutamyl-tRNA(Gln) amidotransferase subunit B, mitochondrial OS=Homo sapiens OX=9606 GN=GATB PE=1 SV=1	0	93.136	27	7	0.98144	0.993668	0.971939	0.3594	0.318559	0.941733	36	7	1	557	61.8	8.63	139.18	7	0.94	0.965	1.014	0.775	1.444	0.962	35.26	71.89	44.14	22.74	93.23	53.81	1.38061e+06	798143	1.64468e+06	1.04346e+06	803592	2.52953e+06	14.7	41.39	80.09	7	24.98	43.18	High	High	High
FALSE	High	Master Protein	O75880	Protein SCO1 homolog, mitochondrial OS=Homo sapiens OX=9606 GN=SCO1 PE=1 SV=1	0	32.726	13	3	0.830378	0.0049656	0.968067	0.633598	0.460321	0.773097	32	3	1	301	33.8	8.88	103.66	3	0.876	0.645	1.045	0.908	0.791	1.113	55.93	15.32	47	39.75	23.13	22.51	6368026	6.12137e+06	5.83097e+06	9.74675e+06	5.82107e+06	4.29923e+06	61.59	56.83	16.07	47.94	34.69	37.35	High	High	High
FALSE	High	Master Protein	O75882	Attractin OS=Homo sapiens OX=9606 GN=ATRN PE=1 SV=2	0	14.189	4	4	0.861822	0.602726	0.957819	0.525834	0.263996	0.934544	11	4	1	1429	158.4	7.31	25.71	4	0.804	0.681	0.904	0.806	0.557	0.927	25.79	26.45	47.31	39.37	20.45	64.29	1.00685e+06	708369	701454	675683	788926	632442	36.07	56.74	39.66	53	49.41	95.61	High	High	Peak Found
FALSE	High	Master Protein	O75884	Putative hydrolase RBBP9 OS=Homo sapiens OX=9606 GN=RBBP9 PE=1 SV=2	0	80.076	67	7	0.959076	0.905896	0.979332	0.988815	0.729783	0.962586	72	7	1	186	21	6.2	266.74	7	0.958	1.039	0.982	1.012	0.881	0.988	34.72	57.06	35.57	40.09	38.35	37.48	1.06365e+07	8.282e+06	1.22383e+07	1.04703e+07	9.90467e+06	8.13389e+06	4.63	15.31	24.65	11.19	10.39	14.17	High	High	High
FALSE	High	Master Protein	O75886	Signal transducing adapter molecule 2 OS=Homo sapiens OX=9606 GN=STAM2 PE=1 SV=1	0	35.308	10	4		2.07853e-16	2.18459e-16		2.12338e-16	0.521054	28	2	1	525	58.1	5.07	73.81	4		100	100		100	1.512						0			314990	858340		476124							Peak Found	Peak Found	High
FALSE	High	Master Protein	O75891-3	Isoform 3 of Cytosolic 10-formyltetrahydrofolate dehydrogenase OS=Homo sapiens OX=9606 GN=ALDH1L1	0	79.18	17	8	0.000339954	0.948161	0.630819	0.953981	0.883285	0.941733	22	8	1	912	99.7	5.94	84.61	8	1.599	1.028	1.23	1.04	1.08	0.974	47.73	48.13	39.72	33.39	40.64	40.19	3.30643e+06	5.62017e+06	3.46213e+06	4.09975e+06	2.63791e+06	2.60403e+06	30.3	18.51	16.24	30.15	34.2	42.35	Peak Found	High	Peak Found
FALSE	High	Master Protein	O75896	Tumor suppressor candidate 2 OS=Homo sapiens OX=9606 GN=TUSC2 PE=1 SV=3	0.007	2.699	11	1	0.557712	0.91025	0.661208	0.00398812	0.966486	0.948083	10	1	1	110	12.1	9.69	21.89	1	0.56	0.815	0.603	0.401	0.905	1.11	8.63	46.16	13.96	0.26	47.08	47.58	358914	200898	292591	216297	143817	324891		25.84	60	35.5	26.88	51.1	High	Not Found	Not Found
FALSE	High	Master Protein	O75915	PRA1 family protein 3 OS=Homo sapiens OX=9606 GN=ARL6IP5 PE=1 SV=1	0.004	3.211	14	1	0.312805	0.771373	0.057632	0.0383409	0.801707	0.878299	1	1	1	188	21.6	9.77	2.82	1	1.576	1.39	2.064	0.483	1.315	0.851	0	144.08	0	3.57	85.68	71.56	339773	535411	472141	701325	164100	446670			98.56		31.47	67.76	Not Found	Not Found	Peak Found
FALSE	Low	Master Protein	O75925-2	Isoform 2 of E3 SUMO-protein ligase PIAS1 OS=Homo sapiens OX=9606 GN=PIAS1	0.086	0.92	3	1							2	1	1	653	72.2	7.4	0	1																									Not Found	Not Found	High
FALSE	High	Master Protein	O75934	Pre-mRNA-splicing factor SPF27 OS=Homo sapiens OX=9606 GN=BCAS2 PE=1 SV=1	0	22.332	38	5	0.949947	0.333982	0.977779	0.932753	0.750453	0.261584	7	5	1	225	26.1	5.66	11.88	5	0.931	0.712	1.017	0.982	1.14	1.303	22.14	24.68	45.65	31.59	25.44	33.17	3.34343e+06	2.28467e+06	1.96702e+06	3.64672e+06	2.99303e+06	4.25868e+06	1.91	23.44	57.08	15.1	15.05	20.52	Peak Found	High	High
FALSE	High	Master Protein	O75935	Dynactin subunit 3 OS=Homo sapiens OX=9606 GN=DCTN3 PE=1 SV=1	0	13.555	12	1							5	1	1	186	21.1	5.47	13.81	1																									Not Found	Not Found	High
FALSE	High	Master Protein	O75937	DnaJ homolog subfamily C member 8 OS=Homo sapiens OX=9606 GN=DNAJC8 PE=1 SV=2	0	197.43	57	16	0.335053	0.965612	0.196261	0.658228	0.76676	0.523866	124	16	1	253	29.8	9.06	649.53	16	0.846	0.969	0.764	0.913	0.91	0.913	35.12	43.38	29.45	39.69	41.16	43.59	3.53258e+07	2.83505e+07	3.96455e+07	3.43451e+07	3.23276e+07	3.61793e+07	25.84	24.45	20.27	33.28	16.87	21.62	High	High	High
FALSE	High	Master Protein	O75940	Survival of motor neuron-related-splicing factor 30 OS=Homo sapiens OX=9606 GN=SMNDC1 PE=1 SV=1	0	57.559	38	5	0.712076	0.980428	0.997306	0.669093	0.737859	0.755172	40	5	1	238	26.7	7.24	186.15	5	0.834	0.992	0.969	0.896	1.148	1.153	29	38.99	48.62	44.44	35.48	34.87	2.94896e+06	2.24094e+06	2.82407e+06	1.54056e+06	1.72792e+06	4.18057e+06	44.49	47.58	35.87	45.45	51.54	57.85	High	High	High
FALSE	High	Master Protein	O75947	ATP synthase subunit d, mitochondrial OS=Homo sapiens OX=9606 GN=ATP5H PE=1 SV=3	0	152.073	61	9	0.845547	0.000442877	0.768137	0.663137	0.0790704	0.992789	175	9	1	161	18.5	5.3	605.14	9	0.919	1.442	1.125	0.914	1.205	0.988	39.13	51.72	48.7	35.97	57.24	54.81	2.92651e+07	2.47245e+07	3.12845e+07	4.07596e+07	2.73061e+07	3.64363e+07	27.53	20.62	22.91	26.28	20.47	33.65	High	High	High
FALSE	High	Master Protein	O75955	Flotillin-1 OS=Homo sapiens OX=9606 GN=FLOT1 PE=1 SV=3	0	92.44	29	10	0.783733	0.956774	0.484398	0.786195	0.892735	0.768669	57	10	1	427	47.3	7.49	183.66	10	0.891	0.947	0.815	0.943	0.925	1.08	24.84	30.8	29.48	32.27	47.58	49.65	9.99718e+06	8.65547e+06	1.12685e+07	7.87668e+06	9.79995e+06	1.05752e+07	20.81	17.16	17.76	13.6	17.82	45.38	High	High	High
FALSE	High	Master Protein	O75962	Triple functional domain protein OS=Homo sapiens OX=9606 GN=TRIO PE=1 SV=2	0	15.595	1	1							2	1	1	3097	346.7	6.37	7.96	1																									Not Found	Not Found	Not Found
FALSE	High	Master Protein	O75964	ATP synthase subunit g, mitochondrial OS=Homo sapiens OX=9606 GN=ATP5L PE=1 SV=3	0	80.238	52	6	0.924455	0.924449	0.993452	0.92015	0.995162	0.991255	78	6	1	103	11.4	9.64	314.42	6	0.943	0.941	0.986	1.056	0.972	0.992	12.11	16.19	22.72	14.01	17.75	24.95	3.17155e+07	3.11231e+07	2.63592e+07	2.67747e+07	3.22444e+07	2.86611e+07	10.03	31.58	21.99	19.03	7.94	20.13	High	High	High
FALSE	High	Master Protein	O75976	Carboxypeptidase D OS=Homo sapiens OX=9606 GN=CPD PE=1 SV=2	0	74.542	12	11	0.996788	0.962273	0.691559	0.282675	0.649696	0.607518	77	11	1	1380	152.8	6.05	196.92	11	0.959	1.01	1.206	0.832	0.806	0.877	30.63	41.28	43.17	46.39	32.45	32.83	3.02692e+06	5.6275e+06	4.17154e+06	5.7765e+06	4.02052e+06	3.86204e+06	29.61	18.35	32.83	16.95	26.1	10.96	High	High	High
FALSE	High	Master Protein	O76003	Glutaredoxin-3 OS=Homo sapiens OX=9606 GN=GLRX3 PE=1 SV=2	0	184.923	65	17	0.452432	0.941265	0.983822	0.456339	0.944284	0.905706	136	17	1	335	37.4	5.39	618.79	17	1.108	0.948	0.979	0.87	0.95	0.964	37.02	43.14	40.43	37.64	53.86	45.82	3.03398e+07	2.90061e+07	2.60223e+07	2.33173e+07	2.25938e+07	2.82578e+07	8.61	16.12	17.18	22.99	14.19	6	High	High	High
FALSE	High	Master Protein	O76021	Ribosomal L1 domain-containing protein 1 OS=Homo sapiens OX=9606 GN=RSL1D1 PE=1 SV=3	0	264.087	45	20	0.748767	0.818491	0.948556	0.942534	0.875874	0.859658	335	20	1	490	54.9	10.13	1206.22	20	1.056	0.931	1.051	0.988	0.937	1.032	40.53	45.55	37.89	43.78	47.14	45.67	8.30182e+07	9.57104e+07	6.46668e+07	9.55033e+07	7.79784e+07	7.42657e+07	6.23	15.39	24.76	18.9	20.17	7.19	High	High	High
FALSE	High	Master Protein	O76024	Wolframin OS=Homo sapiens OX=9606 GN=WFS1 PE=1 SV=2	0	139.18	25	13	0.930463	0.828674	0.997306	0.676445	0.955136	0.95279	79	13	1	890	100.2	8.05	375.54	13	1.024	0.902	1.014	0.917	0.957	0.986	25.35	27.85	34.75	26.63	31.31	31.93	9.07362e+06	1.01921e+07	8.23408e+06	1.00048e+07	9.0011e+06	8.73492e+06	4.97	4.14	15.74	14.83	6.39	6.26	High	High	High
FALSE	High	Master Protein	O76031	ATP-dependent Clp protease ATP-binding subunit clpX-like, mitochondrial OS=Homo sapiens OX=9606 GN=CLPX PE=1 SV=2	0	199.693	37	16	0.981688	0.148883	0.895522	0.790846	0.775824	0.944792	109	16	1	633	69.2	7.58	382.4	16	0.974	0.769	1.087	0.945	0.895	1.034	34.88	23.92	29.04	34.91	39.53	38.4	1.08555e+07	1.20516e+07	1.14269e+07	1.53639e+07	1.08002e+07	1.18814e+07	5.46	15.44	8.36	18.06	12.21	14.88	High	High	High
FALSE	High	Master Protein	O76071	Probable cytosolic iron-sulfur protein assembly protein CIAO1 OS=Homo sapiens OX=9606 GN=CIAO1 PE=1 SV=1	0	34.767	22	4	0.772776	0.633211	0.860093	0.71625	0.983631	0.355419	31	4	1	339	37.8	4.97	123	4	1.157	1.285	0.824	1.157	1.009	0.744	16.38	37.77	22.6	43.04	27.37	17.76	945048	1.73277e+06	1.35348e+06	1.07273e+06	1.14376e+06	999149	39.64	18.29	20.95	35.83	39.71	23.39	High	High	High
FALSE	High	Master Protein	O76080	AN1-type zinc finger protein 5 OS=Homo sapiens OX=9606 GN=ZFAND5 PE=1 SV=1	0	6.116	24	2							3	2	1	213	23.1	8.51	1.76	2																									Not Found	High	Not Found
FALSE	High	Master Protein	O76094	Signal recognition particle subunit SRP72 OS=Homo sapiens OX=9606 GN=SRP72 PE=1 SV=3	0	379.71	54	27	0.893371	0.900635	0.954716	0.945373	0.905318	0.955495	255	27	1	671	74.6	9.26	1068.63	27	1.021	1.035	0.97	1.043	1.022	1.006	32.12	48.25	40.02	43.83	44	39.78	4.44628e+07	5.33987e+07	5.76599e+07	4.66998e+07	4.7971e+07	5.50896e+07	7.55	10.9	13.68	14.03	8.9	27.49	High	High	High
FALSE	High	Master Protein	O94760	N(G),N(G)-dimethylarginine dimethylaminohydrolase 1 OS=Homo sapiens OX=9606 GN=DDAH1 PE=1 SV=3	0	145.735	71	10	0.890482	0.207222	0.837994	0.765117	0.480168	0.728009	171	9	1	285	31.1	5.81	712.17	10	0.929	0.802	0.893	0.938	0.856	1.07	49.66	29.24	33.67	34.14	28.18	35.01	2.50198e+07	2.6778e+07	1.83864e+07	2.41784e+07	2.12226e+07	1.92014e+07	6.78	38.63	83.21	49.38	33.2	18.44	High	High	High
FALSE	High	Master Protein	O94766	Galactosylgalactosylxylosylprotein 3-beta-glucuronosyltransferase 3 OS=Homo sapiens OX=9606 GN=B3GAT3 PE=1 SV=2	0	14.229	17	2	2.46457e-16	2.07853e-16	2.18459e-16	2.40305e-16	2.12338e-16	0.743466	2	2	1	335	37.1	8.27	9.69	2	100	100	100	100	100	0.814						35.08		1.59658e+06	977803	1.35866e+06	446831	655499		30.17	40.37			64.51	Not Found	Not Found	Not Found
FALSE	High	Master Protein	O94776	Metastasis-associated protein MTA2 OS=Homo sapiens OX=9606 GN=MTA2 PE=1 SV=1	0	83.525	35	14	0.995214	0.987301	0.413005	0.758374	0.975946	0.899538	66	12	1	668	75	9.66	199.1	14	0.971	0.969	0.774	1.103	1.003	1.057	35.3	32.48	26.13	36.46	38.67	35.43	8.29478e+06	7.47268e+06	7.36548e+06	6.01652e+06	8.54158e+06	7.64764e+06	7.14	14.63	8.48	5.37	5.3	6.15	High	High	High
FALSE	High	Master Protein	O94788	Retinal dehydrogenase 2 OS=Homo sapiens OX=9606 GN=ALDH1A2 PE=1 SV=3	0	9.967	3	3	0.623354	0.933191	0.437468	0.610768	0.842448	0.510214	38	1	1	518	56.7	6.05	80.61	3	1.143	0.905	1.331	1.149	0.861	0.839	21.24	16.36	34.03	15.38	23.07	29.96	2.8584e+06	3.38663e+06	2.58744e+06	3.80426e+06	3.33042e+06	2.79365e+06	14.84	18.21	23.62	29.47	11.86	22.68	Peak Found	Peak Found	High
FALSE	High	Master Protein	O94804	Serine/threonine-protein kinase 10 OS=Homo sapiens OX=9606 GN=STK10 PE=1 SV=1	0	7.996	2	1							2	1	1	968	112.1	6.95	2.54	1																									High	Not Found	High
FALSE	High	Master Protein	O94822-3	Isoform 3 of E3 ubiquitin-protein ligase listerin OS=Homo sapiens OX=9606 GN=LTN1	0	33.153	4	2		2.07853e-16			2.12338e-16	0.949947	7	2	1	1812	205	6.52	23.49	2		100			100	1.089						0			602116			655501							High	Not Found	High
FALSE	High	Master Protein	O94826	Mitochondrial import receptor subunit TOM70 OS=Homo sapiens OX=9606 GN=TOMM70 PE=1 SV=1	0	190.088	54	20	0.537289	0.696184	0.971939	0.761652	0.981972	0.0682665	203	20	1	608	67.4	7.12	699.05	20	0.872	0.898	0.968	0.937	0.972	1.158	32.95	38.67	31.97	36.08	41.3	42.13	3.65278e+07	2.90302e+07	3.48887e+07	2.83751e+07	3.38058e+07	3.51237e+07	6.88	4.56	13.14	11.05	23.89	10.46	High	High	High
FALSE	High	Master Protein	O94832	Unconventional myosin-Id OS=Homo sapiens OX=9606 GN=MYO1D PE=1 SV=2	0	11.124	7	5	0.970967	0.841041	0.941492	0.96493	0.864363	0.935487	24	5	1	1006	116.1	9.39	48.84	5	0.936	1.129	1.053	0.986	1.161	1.075	27.83	42.7	51.85	62.02	60.31	32.76	1.42228e+06	1.79398e+06	1.99226e+06	1.79064e+06	1.42772e+06	1.69379e+06	23.48	29.12	11.53	32.74	35.7	23.66	High	High	High
FALSE	High	Master Protein	O94842	TOX high mobility group box family member 4 OS=Homo sapiens OX=9606 GN=TOX4 PE=1 SV=1	0	35.912	15	5	0.940455	0.955598	0.812726	0.834837	0.975885	0.948083	12	5	1	621	66.2	5.06	33.15	5	1.039	1.049	0.775	0.912	0.956	0.961	36.44	12.84	19.95	24.92	24.93	24.85	800085	1.42884e+06	807857	700349	1.00469e+06	1.45574e+06	7.89	11.26	72.74	82.7	35.81	27.91	Peak Found	Peak Found	Peak Found
FALSE	High	Master Protein	O94855-2	Isoform 2 of Protein transport protein Sec24D OS=Homo sapiens OX=9606 GN=SEC24D	0	110.92	25	13	0.851342	0.991426	0.601133	0.45676	0.480168	0.305205	87	13	1	1033	113	7.25	352.34	13	0.902	0.973	1.206	1.187	1.157	1.147	24.67	44.27	34.46	39.92	54.22	39.77	8.20873e+06	6.95883e+06	1.32308e+07	1.25266e+07	8.76265e+06	1.19901e+07	16.76	21.21	11.21	27.87	27.61	15.61	High	High	High
FALSE	High	Master Protein	O94874	E3 UFM1-protein ligase 1 OS=Homo sapiens OX=9606 GN=UFL1 PE=1 SV=2	0	69.514	17	9	0.833058	0.973429	0.977567	0.960348	0.930425	0.899538	48	9	1	794	89.5	6.79	134.19	9	0.891	0.958	1.033	0.997	0.938	1.057	20.98	34.6	24.4	44.88	41.33	47.24	8.04734e+06	6.6724e+06	8.10852e+06	7.93221e+06	7.22669e+06	7.2813e+06	26.88	20.98	30	9.71	31.81	24.28	High	High	High
FALSE	High	Master Protein	O94888	UBX domain-containing protein 7 OS=Homo sapiens OX=9606 GN=UBXN7 PE=1 SV=2	0	16.978	10	4	0.889156	0.986611	0.971939	0.691415	0.97364	0.962586	24	4	1	489	54.8	5.16	57.62	4	0.761	0.92	1.006	0.811	0.899	0.948	25.56	33.65	38.61	34.86	36.94	26.31	495247	302746	383270	373121	315260	363368	32.41	28.06	25.4	36.51	46.52	30.4	High	High	High
FALSE	High	Master Protein	O94901-9	Isoform 9 of SUN domain-containing protein 1 OS=Homo sapiens OX=9606 GN=SUN1	0	9.866	2	1		2.07853e-16	2.18459e-16	2.40305e-16	2.12338e-16	0.859756	3	1	1	916	101.9	7.31	7.13	1		100	100	100	100	1.27						35.72			129762	172501	186227	164859				56.59		33.13	Not Found	Not Found	Not Found
FALSE	High	Master Protein	O94903	Pyridoxal phosphate homeostasis protein OS=Homo sapiens OX=9606 GN=PLPBP PE=1 SV=1	0	89.659	53	9	0.973034	0.875103	0.994268	0.973808	0.992647	0.872381	87	9	1	275	30.3	7.5	278.47	9	0.966	1.044	0.984	1.029	0.985	0.962	27.82	39.56	35.4	38.25	40.55	23.95	1.76013e+07	1.56475e+07	1.7138e+07	1.83348e+07	1.87306e+07	1.47079e+07	8.43	11.53	7.55	9.89	6.44	24.97	High	High	High
FALSE	High	Master Protein	O94905	Erlin-2 OS=Homo sapiens OX=9606 GN=ERLIN2 PE=1 SV=1	0	68.622	34	10	0.597341	0.450962	0.822356	0.642759	0.925381	0.186323	89	7	1	339	37.8	5.62	245.12	10	0.833	0.805	1.145	1.135	1.034	1.222	19.36	22.09	28.15	34.34	37.39	26.31	7.37718e+06	6.56236e+06	4.25395e+06	8.91353e+06	7.92143e+06	7.60057e+06	9.76	14.5	21.29	7.28	6.77	14.28	High	High	High
FALSE	High	Master Protein	O94906	Pre-mRNA-processing factor 6 OS=Homo sapiens OX=9606 GN=PRPF6 PE=1 SV=1	0	123.563	29	19	0.861508	0.800957	0.600425	0.937305	0.595834	0.949947	108	19	1	941	106.9	8.25	308.47	19	1.057	1.077	0.836	1.049	1.127	0.987	29.38	34.32	19.52	54.07	45.16	34.36	9.56765e+06	1.14925e+07	1.25321e+07	1.17058e+07	1.47327e+07	1.18881e+07	20.44	12.47	13.54	17.99	34.17	28.61	High	High	High
FALSE	High	Master Protein	O94916-5	Isoform E of Nuclear factor of activated T-cells 5 OS=Homo sapiens OX=9606 GN=NFAT5	0	41.649	8	5	0.419437	0.969969	0.965865	0.987802	0.736418	0.822959	13	5	1	1549	167.7	5.3	43.71	5	1.225	0.931	1.028	1.021	0.803	0.897	11.81	8.12	99.72	19.09	28.71	39.86	2.49036e+06	2.47681e+06	633836	1.98202e+06	2.48772e+06	2.40245e+06	9.93	11.73	122.36	6.37	56.4	23.96	High	High	Peak Found
FALSE	High	Master Protein	O94919	Endonuclease domain-containing 1 protein OS=Homo sapiens OX=9606 GN=ENDOD1 PE=1 SV=2	0	15.595	7	1							4	1	1	500	55	5.71	19.23	1																									Not Found	Not Found	Not Found
FALSE	High	Master Protein	O94925	Glutaminase kidney isoform, mitochondrial OS=Homo sapiens OX=9606 GN=GLS PE=1 SV=1	0	408.056	56	31	0.447035	0.789594	0.730807	0.875294	0.798468	0.851549	298	3	1	669	73.4	7.77	1295.42	31	1.418	1.205	1.228	1.091	1.225	1.164	26.98	44.81	39.52	44.48	38.07	62.83	990113	610380	1.18674e+06	1.16551e+06	683669	1.1853e+06	39.38	26.36	77.01	13	50.64	48.68	Peak Found	High	Peak Found
FALSE	High	Master Protein	O94925-3	Isoform 3 of Glutaminase kidney isoform, mitochondrial OS=Homo sapiens OX=9606 GN=GLS	0	467.438	61	33	0.547709	0.806049	0.00117675	0.896031	0.992647	0.750995	354	5	1	598	65.4	7.88	1545.76	33	1.144	1.069	1.808	0.972	0.974	0.919	49.38	44.21	47.87	69.53	35.36	13.99	4.56613e+06	5.00713e+06	4.82407e+06	8.52054e+06	4.56773e+06	4.78616e+06	52.22	11.27	47.4	27.31	28.24	8.68	High	High	High
FALSE	High	Master Protein	O94966-5	Isoform 5 of Ubiquitin carboxyl-terminal hydrolase 19 OS=Homo sapiens OX=9606 GN=USP19	0	38.01	9	6	2.46457e-16			2.40305e-16	2.12338e-16	2.27905e-16	10	6	1	1419	155.9	6.38	26.44	6	100			100	100	100								188595			313753	108975							High	Not Found	Not Found
FALSE	High	Master Protein	O94973	AP-2 complex subunit alpha-2 OS=Homo sapiens OX=9606 GN=AP2A2 PE=1 SV=2	0	152.239	32	18	0.982387	0.853644	0.333138	0.973808	0.76118	0.573726	117	13	1	939	103.9	6.96	403.33	18	0.974	1.053	1.346	1.005	1.127	1.136	56.1	54.53	53.26	57.53	71.73	60.69	4.38892e+06	6.06394e+06	6.31828e+06	6.24511e+06	4.78232e+06	6.2365e+06	45.3	23.42	34.95	21.78	16.59	24.46	High	High	High
FALSE	High	Master Protein	O94992	Protein HEXIM1 OS=Homo sapiens OX=9606 GN=HEXIM1 PE=1 SV=1	0	96.499	35	9	0.906859	0.757186	0.514353	0.201851	0.983307	0.924994	67	9	1	359	40.6	4.89	257.62	9	1.036	1.085	0.81	1.271	0.972	1.047	38.31	64.4	30.94	56.04	55.93	53.99	9.85099e+06	8.02902e+06	6.77369e+06	6.64755e+06	8.13862e+06	7.92023e+06	12.52	28.6	30.87	15.73	22.89	22.65	High	High	High
FALSE	High	Master Protein	O95059	Ribonuclease P protein subunit p14 OS=Homo sapiens OX=9606 GN=RPP14 PE=1 SV=3	0.003	4.427	13	1	0.932729	0.951938	0.997306	0.996401	0.948188	0.99884	4	1	1	124	13.7	7.75	7.2	1	1.104	0.927	1.018	0.995	0.929	1.005	39.41	41.41	44.49	26.39	46.16	53.33	132186	145899	122538	134554	134181	124457	29.41	7.3	43.8	43.29	15.68	47.44	High	Peak Found	Peak Found
FALSE	High	Master Protein	O95071	E3 ubiquitin-protein ligase UBR5 OS=Homo sapiens OX=9606 GN=UBR5 PE=1 SV=2	0	56.142	4	6	0.886323	0.548079	0.952821	0.447801	0.578212	0.900023	40	6	1	2799	309.2	5.85	153.57	6	0.88	0.755	0.912	0.832	1.258	1.099	33.33	30.07	35.19	25.11	77.31	69.63	2.33452e+06	1.33999e+06	1.85867e+06	1.46361e+06	1.71057e+06	2.74729e+06	11.41	28.39	12.28	23.21	16.58	7.45	High	High	High
FALSE	High	Master Protein	O95081	Arf-GAP domain and FG repeat-containing protein 2 OS=Homo sapiens OX=9606 GN=AGFG2 PE=1 SV=2	0	99.682	23	6	0.848178	0.850198	0.677275	0.676946	0.32648	0.0998986	86	6	1	481	48.9	9.11	317.94	6	0.909	0.907	1.176	0.917	0.809	0.817	40.59	53	52.52	43.96	31.08	36.65	1.21328e+07	6.64866e+06	5.33946e+06	1.16985e+07	8.85125e+06	6.59154e+06	30.38	47.38	51.27	18.5	33.99	40.1	High	High	High
FALSE	High	Master Protein	O95104	Splicing factor, arginine/serine-rich 15 OS=Homo sapiens OX=9606 GN=SCAF4 PE=1 SV=3	0	27.017	7	3	2.46457e-16	2.07853e-16		2.40305e-16		2.27905e-16	12	2	1	1147	125.8	9.55	50.77	3	100	100		100		0.01								1.69897e+06	1.26801e+06		1.80696e+06				13.78				Not Found	Not Found	Not Found
FALSE	High	Master Protein	O95139	NADH dehydrogenase [ubiquinone] 1 beta subcomplex subunit 6 OS=Homo sapiens OX=9606 GN=NDUFB6 PE=1 SV=3	0.003	4.261	20	1	0.205898	0.278685	0.538678	0.0213692	0.75934	0.62183	4	1	1	128	15.5	9.63	13.19	1	1.862	2.064	1.597	2.049	1.468	0.711	103.57	66.98	91.34	100.84	64.7	40.61	242669	451950	500850	538734	497235	222533	80.99		92.62	80.46	3.78	76.31	Peak Found	Not Found	Peak Found
FALSE	High	Master Protein	O95140	Mitofusin-2 OS=Homo sapiens OX=9606 GN=MFN2 PE=1 SV=3	0	14.355	6	2	0.000172566	2.07853e-16	0.0185274	0.010247	0.242892	2.27905e-16	7	2	1	757	86.3	6.98	25.02	2	0.292	0.01	0.394	0.517	1.659	100	5.63		10.23	18.03	65.88		826500	241612		325758	382969	1.37118e+06	57.43				78.2		High	Peak Found	Peak Found
FALSE	High	Master Protein	O95155-4	Isoform 4 of Ubiquitin conjugation factor E4 B OS=Homo sapiens OX=9606 GN=UBE4B	0	11.417	4	3	0.940455	0.962175	0.977779	0.950344	0.827565	0.99884	10	3	1	1353	151.5	5.62	14.49	3	0.849	1.041	0.982	1.044	1.224	1.011	21.63	35.44	37.28	21.23	38.62	34.29	728308	457123	569159	344925	673845	736670	18	46.64	12.51	61.74	29.24	29.91	High	Peak Found	Peak Found
FALSE	High	Master Protein	O95159	Zinc finger protein-like 1 OS=Homo sapiens OX=9606 GN=ZFPL1 PE=1 SV=2	0	61.284	31	6	0.772776	0.998904	0.999656	0.602966	0.763322	0.758967	35	6	1	310	34.1	8.07	116.73	6	0.867	0.974	1.004	0.902	0.872	0.927	26.95	41.21	35.12	36.09	29.02	21.07	7.40637e+06	6.12352e+06	7.27392e+06	7.33436e+06	8.07729e+06	6.00269e+06	19.63	15.23	7.64	9.73	13.21	17.05	High	High	High
FALSE	High	Master Protein	O95163	Elongator complex protein 1 OS=Homo sapiens OX=9606 GN=ELP1 PE=1 SV=3	0	244.169	33	27	0.343881	0.864858	0.534791	0.960954	0.68487	0.984568	154	27	1	1332	150.2	5.94	531.58	27	0.841	0.921	0.823	0.997	0.888	1.007	26.5	33.61	25.98	33.97	37.41	46.27	2.35891e+07	2.09768e+07	2.26836e+07	2.1634e+07	2.62162e+07	2.34301e+07	12.31	5.12	24.91	3.15	55.96	9.53	High	High	High
FALSE	High	Master Protein	O95167	NADH dehydrogenase [ubiquinone] 1 alpha subcomplex subunit 3 OS=Homo sapiens OX=9606 GN=NDUFA3 PE=1 SV=1	0	10.476	50	2	0.844473	0.975724	0.897463	0.97147	0.0146574	2.66824e-08	16	2	1	84	9.3	8.46	53.82	2	0.86	0.938	0.86	1.03	0.465	0.424	10.69	29.29	35.71	25.34	20.69	14.19	2.17672e+06	1.74146e+06	2.04241e+06	1.87252e+06	2.4726e+06	1.0811e+06	19.67	20.74	42.97	40.85	14.76	86.92	Peak Found	High	High
FALSE	High	Master Protein	O95168	NADH dehydrogenase [ubiquinone] 1 beta subcomplex subunit 4 OS=Homo sapiens OX=9606 GN=NDUFB4 PE=1 SV=3	0	17.139	32	4	0.553064	0.962175	0.993452	0.51197	0.893842	0.946962	37	4	1	129	15.2	9.85	90.68	4	0.807	1.016	0.968	1.171	1.074	0.978	31.77	18.47	42.89	26.38	27.24	22.57	3.66142e+06	2.88799e+06	3.1713e+06	4.16363e+06	3.71594e+06	3.32763e+06	39.05	13.8	3.99	19.54	7.24	11.17	High	High	High
FALSE	High	Master Protein	O95169	NADH dehydrogenase [ubiquinone] 1 beta subcomplex subunit 8, mitochondrial OS=Homo sapiens OX=9606 GN=NDUFB8 PE=1 SV=1	0	17.96	22	2	0.956708	0.975724	0.513938	0.838556	0.650794	0.378302	17	2	1	186	21.8	6.8	59	2	0.903	1.014	1.341	1.101	1.344	1.306	13.47	19.42	58.63	26.15	41.24	41.24	972632	878208	1.90755e+06	1.30441e+06	1.26003e+06	1.30763e+06	16.34	9.07	47.19	53.21	40.49	41.33	Peak Found	Peak Found	High
FALSE	High	Master Protein	O95178	NADH dehydrogenase [ubiquinone] 1 beta subcomplex subunit 2, mitochondrial OS=Homo sapiens OX=9606 GN=NDUFB2 PE=1 SV=1	0.004	3.523	9	1	0.139677	0.314672	0.487078	0.0262889	0.291632	0.950792	16	1	1	105	12.1	5.74	50.81	1	1.384	1.356	1.333	1.512	1.46	1.058	13.07	25.07	22.08	33.34	43.63	57.62	1.624e+06	2.13289e+06	2.05825e+06	2.16475e+06	2.45622e+06	2.37053e+06	13.08	10.96	22.2	22.81	28.33	40.47	High	Not Found	High
FALSE	High	Master Protein	O95182	NADH dehydrogenase [ubiquinone] 1 alpha subcomplex subunit 7 OS=Homo sapiens OX=9606 GN=NDUFA7 PE=1 SV=3	0	60.455	36	4	0.829799	0.880305	0.724747	0.338373	0.887414	0.379093	65	4	1	113	12.5	10.18	215.91	4	0.878	1.044	1.185	1.222	1.06	0.87	19.31	29.2	20.07	33.13	43.65	38.66	5.47356e+06	4.84975e+06	5.70568e+06	6.05671e+06	6.97626e+06	6.31479e+06	9.27	12.54	8.61	5.25	15.97	48.43	High	High	High
FALSE	High	Master Protein	O95183	Vesicle-associated membrane protein 5 OS=Homo sapiens OX=9606 GN=VAMP5 PE=1 SV=1	0.004	3.466	17	2							2	1	1	116	12.8	7.85	1.77	2																									Not Found	Not Found	Not Found
FALSE	High	Master Protein	O95202	Mitochondrial proton/calcium exchanger protein OS=Homo sapiens OX=9606 GN=LETM1 PE=1 SV=1	0	141.972	24	14	0.953481	0.930921	0.867881	0.798048	0.996502	0.760468	103	14	1	739	83.3	6.7	390.69	14	0.957	0.94	0.909	0.946	0.978	1.081	21.71	34.82	33.17	32.6	42.75	45.66	1.40436e+07	9.77012e+06	1.03668e+07	1.19925e+07	1.17533e+07	1.31578e+07	3.93	20.01	12.89	16.21	8.54	6.86	High	High	High
FALSE	High	Master Protein	O95218	Zinc finger Ran-binding domain-containing protein 2 OS=Homo sapiens OX=9606 GN=ZRANB2 PE=1 SV=2	0	10.216	6	2	0.831743	0.393476	0.772716	0.84676	0.727986	0.843749	31	2	1	330	37.4	10.01	65.9	2	1.089	1.288	0.805	1.085	1.187	0.92	13.2	12.76	20.65	26.1	22.94	20.08	2.32993e+06	2.30684e+06	2.89839e+06	1.93652e+06	2.44473e+06	2.68767e+06	8.61	12.06	6.68	22.62	8.64	25.31	High	High	High
FALSE	High	Master Protein	O95219	Sorting nexin-4 OS=Homo sapiens OX=9606 GN=SNX4 PE=1 SV=1	0	30.677	14	4	0.369736	0.453437	0.79639	0.649037	0.507395	0.985011	20	4	1	450	51.9	5.99	48.6	4	0.586	0.62	0.775	0.83	0.621	1.042	8.11	7.04	25.71	18.96	6.82	22.56	684927	593788	811916	978914	785334	747975	29.03	31.13	29.22	34.65	55.22	16.09	High	High	High
FALSE	High	Master Protein	O95229	ZW10 interactor OS=Homo sapiens OX=9606 GN=ZWINT PE=1 SV=2	0.003	3.866	5	1							1	1	1	277	31.3	5.15	2.68	1																									Not Found	Not Found	Not Found
FALSE	High	Master Protein	O95235	Kinesin-like protein KIF20A OS=Homo sapiens OX=9606 GN=KIF20A PE=1 SV=1	0	32.079	7	4	0.994662	0.991426	0.974553	0.879042	0.583778	0.941733	10	4	1	890	100.2	6.92	21.38	4	0.95	0.993	0.908	0.897	1.42	1.114	40.65	47.49	19.26	42.85	50.12	6.28	478135	1.09706e+06	269615	151318	273816	615312	77.37	21.68	38.87	22.02	80.13	66.67	High	High	High
FALSE	High	Master Protein	O95239	Chromosome-associated kinesin KIF4A OS=Homo sapiens OX=9606 GN=KIF4A PE=1 SV=3	0	83.049	14	11	0.978731	0.944694	0.121084	0.842636	0.942129	0.9609	44	10	1	1232	139.8	6.27	126.26	11	0.977	1.009	0.645	0.957	1.034	1.047	23.41	33.75	13.37	38.71	40.01	32.83	5.48696e+06	4.19099e+06	4.12718e+06	3.27838e+06	5.48716e+06	4.98084e+06	8.5	27.15	21.71	4.07	16.33	15.52	High	High	Peak Found
FALSE	High	Master Protein	O95251	Histone acetyltransferase KAT7 OS=Homo sapiens OX=9606 GN=KAT7 PE=1 SV=1	0	10.252	4	2	2.46457e-16	2.07853e-16	2.18459e-16	2.40305e-16		2.27905e-16	4	2	1	611	70.6	8.85	9.53	2	100	100	100	100		0.01								379281	559885	506551	549157			6.64			18.2		Peak Found	High	Peak Found
FALSE	High	Master Protein	O95260	Arginyl-tRNA--protein transferase 1 OS=Homo sapiens OX=9606 GN=ATE1 PE=1 SV=2	0	29.031	13	3	0.949235	0.639114	0.98637	0.358608	0.361479	0.722785	30	3	1	518	59.1	7.93	90.37	3	0.888	1.25	0.999	1.304	1.504	1.183	48.4	37.18	32.12	35.32	27.85	57.11	1.06652e+06	976711	1.74176e+06	1.0604e+06	1.22528e+06	1.78401e+06	56.98	55.63	55.61	55.87	60.19	105.11	High	High	High
FALSE	High	Master Protein	O95292	Vesicle-associated membrane protein-associated protein B/C OS=Homo sapiens OX=9606 GN=VAPB PE=1 SV=3	0	87.561	46	8	0.999836	0.97927	0.971939	0.72963	0.822627	0.949947	81	8	1	243	27.2	7.3	289.94	8	0.984	0.964	0.965	1.111	1.068	1.03	22.51	23.7	32.46	32.55	41.67	31.63	1.75837e+07	1.09764e+07	8.58471e+06	1.45741e+07	2.35561e+07	9.65049e+06	35.56	28.07	15.34	41.38	24.93	42.27	High	High	High
FALSE	High	Master Protein	O95297	Myelin protein zero-like protein 1 OS=Homo sapiens OX=9606 GN=MPZL1 PE=1 SV=1	0	22.577	20	3	0.911126	0.941265	0.34604	0.530415	0.991286	0.910309	15	3	1	269	29.1	8.72	44.74	3	0.873	0.899	0.667	1.216	1.021	1.117	4.31	9.06	10.67	16.11	11.16	8.91	1.26218e+06	1.10149e+06	1.10383e+06	842011	1.53507e+06	1.2762e+06	5.56	4.28	15.68	30.54	21.19	13.9	High	High	High
FALSE	High	Master Protein	O95298	NADH dehydrogenase [ubiquinone] 1 subunit C2 OS=Homo sapiens OX=9606 GN=NDUFC2 PE=1 SV=1	0	15.411	17	1	1.29406e-05	0.0525453	0.0582757	0.269273	0.000667971	0.13843	3	1	1	119	14.2	8.98	19.29	1	0.438	0.562	0.572	0.784	0.377	0.671	0	2.77	19.4	34.07	0	3.95	2.21114e+06	969268	1.24338e+06	1.26501e+06	1.73431e+06	834656			8.35	59.47	49.49		High	Not Found	Not Found
FALSE	Medium	Master Protein	O95302-3	Isoform 3 of Peptidyl-prolyl cis-trans isomerase FKBP9 OS=Homo sapiens OX=9606 GN=FKBP9	0.023	1.818	1	1							2	1	1	623	69.1	5.31	3.22	1																									Not Found	Not Found	Not Found
FALSE	High	Master Protein	O95336	6-phosphogluconolactonase OS=Homo sapiens OX=9606 GN=PGLS PE=1 SV=2	0	116.027	69	11	0.316015	0.878946	0.918393	0.745767	0.942129	0.882338	69	11	1	258	27.5	6.05	294.91	11	0.824	1.051	1.066	1.106	1.018	0.965	19	26.67	25.22	26.45	25.23	18.37	1.44868e+07	1.36263e+07	1.62493e+07	1.73809e+07	1.60141e+07	1.3062e+07	21.59	6.46	7.22	10.37	4.06	23.29	High	High	High
FALSE	High	Master Protein	O95347	Structural maintenance of chromosomes protein 2 OS=Homo sapiens OX=9606 GN=SMC2 PE=1 SV=2	0	219.872	31	29	0.949947	0.965612	0.188215	0.946386	0.987292	0.916793	137	29	1	1197	135.6	8.43	458.75	29	1.005	0.96	0.748	0.991	0.994	0.968	23.58	26.92	16.53	28.57	31.94	31.18	2.14007e+07	2.07933e+07	2.19619e+07	1.51609e+07	1.94681e+07	2.11714e+07	5.78	7.79	10.75	11.12	8.24	7.36	High	High	High
FALSE	High	Master Protein	O95359	Transforming acidic coiled-coil-containing protein 2 OS=Homo sapiens OX=9606 GN=TACC2 PE=1 SV=3	0	26.255	2	2	0.55613	0.984933	0.000451503	0.972883	0.721663	0.527536	5	2	1	2948	309.2	4.79	24.79	2	0.551	1.096	3.609	1.024	0.694	0.634	0	0	0	25.77	0	0	181371	99852.7	198697	654647	185717	125949					41.46		Not Found	Peak Found	Not Found
FALSE	High	Master Protein	O95365	Zinc finger and BTB domain-containing protein 7A OS=Homo sapiens OX=9606 GN=ZBTB7A PE=1 SV=1	0.009	2.397	3	1	2.46457e-16	0.964192	0.768232	0.964981	0.781732	0.861075	1	1	1	584	61.4	5.19	2.55	1	0.01	1.146	0.655	1.035	1.437	1.254		1.68	14.02	65.47	0	1.68	181677		208163	118915	188055	261038			1.6	23.74	51.97		Peak Found	Not Found	Not Found
FALSE	High	Master Protein	O95372	Acyl-protein thioesterase 2 OS=Homo sapiens OX=9606 GN=LYPLA2 PE=1 SV=1	0	117.174	50	8	0.728057	0.142975	0.379303	0.959547	0.911192	0.106951	89	8	1	231	24.7	7.23	291.97	8	1.095	1.262	1.292	0.996	1.04	0.831	36.34	65.32	56.65	47.82	45.42	42.96	6.82675e+06	9.43675e+06	8.20864e+06	1.07669e+07	8.36664e+06	8.2133e+06	29.23	6.88	45.97	7.39	13.69	25.26	High	High	High
FALSE	High	Master Protein	O95373	Importin-7 OS=Homo sapiens OX=9606 GN=IPO7 PE=1 SV=1	0	174.595	21	17	0.794064	0.911732	0.933222	0.977573	0.936692	0.81131	154	16	1	1038	119.4	4.82	517.19	17	1.073	0.931	1.065	1.025	1.02	1.07	46.61	27.38	41.86	33.12	32.71	28.4	1.30278e+07	1.57683e+07	1.39002e+07	1.46989e+07	1.23423e+07	1.53769e+07	8.64	10.14	4.1	6.22	11.87	11.74	High	High	High
FALSE	High	Master Protein	O95376	E3 ubiquitin-protein ligase ARIH2 OS=Homo sapiens OX=9606 GN=ARIH2 PE=1 SV=1	0.007	2.617	1	1	0.949773	0.943687	0.939159	0.916049	0.965264	0.962617	1	1	1	493	57.8	5.63	1.85	1	1.049	1.17	1.166	1.09	1.094	0.935	38.72	47.82	42.4	35.51	42.27	6.23	249407	261712	291912	290708	271804	272842	34.88	9.1	1.57	6.75	18.41	6.87	Peak Found	Peak Found	High
FALSE	High	Master Protein	O95379-4	Isoform 4 of Tumor necrosis factor alpha-induced protein 8 OS=Homo sapiens OX=9606 GN=TNFAIP8	0	10.954	10	1							1	1	1	210	24.4	8.78	3.53	1																									Not Found	Not Found	Not Found
FALSE	High	Master Protein	O95391	Pre-mRNA-splicing factor SLU7 OS=Homo sapiens OX=9606 GN=SLU7 PE=1 SV=2	0	11.507	7	2	0.0707085	0.0498208	0.909065	0.0199536	0.733939	0.294654	15	2	1	586	68.3	7.14	18.16	2	1.797	1.971	1.116	1.897	1.387	0.694	39.65	23.55	19.8	61.08	52.41	14.69	419949	1.15733e+06	1.35904e+06	618376	618301	393237	85.07	66.87	42.33	54.84	94.81	32.85	Not Found	High	Peak Found
FALSE	High	Master Protein	O95394-4	Isoform 3 of Phosphoacetylglucosamine mutase OS=Homo sapiens OX=9606 GN=PGM3	0	286.51	52	22	0.967368	0.810249	0.855743	0.959126	0.955879	0.958924	208	22	1	570	62.9	6	755.23	22	0.992	0.93	1.102	0.996	1.002	1.005	34.9	38.7	36.5	43.9	45.45	35.25	5.2367e+07	5.06261e+07	5.86783e+07	6.06215e+07	5.22663e+07	5.61981e+07	1.82	3.93	11.47	6.59	4.94	7.84	High	High	High
FALSE	High	Master Protein	O95396	Adenylyltransferase and sulfurtransferase MOCS3 OS=Homo sapiens OX=9606 GN=MOCS3 PE=1 SV=1	0	25.682	14	4	0.86659	0.789433	0.92122	0.929259	0.593773	0.614808	5	4	1	460	49.6	6.21	15	4	1.082	0.814	1.08	0.963	0.69	0.794	50.28	17.27	27.66	47.86	37.02	37.5	1.3474e+06	1.69735e+06	1.05577e+06	1.3201e+06	1.29992e+06	808482	31.22	30.64	20.89	70.54	28.81	66.48	High	Peak Found	Peak Found
FALSE	High	Master Protein	O95400	CD2 antigen cytoplasmic tail-binding protein 2 OS=Homo sapiens OX=9606 GN=CD2BP2 PE=1 SV=1	0	66.269	39	8	0.937885	0.215562	0.804395	0.998731	0.853576	0.523866	30	8	1	341	37.6	4.61	89.73	8	1.008	1.262	0.836	1.016	1.088	0.883	19.22	26.82	18.33	33.5	33.86	18.12	4.38298e+06	4.39432e+06	4.78863e+06	3.35782e+06	3.88389e+06	4.99727e+06	12.92	6.3	22.09	11.98	30.1	24.68	High	High	High
FALSE	High	Master Protein	O95425	Supervillin OS=Homo sapiens OX=9606 GN=SVIL PE=1 SV=2	0	7.575	1	1	0.839213	0.533763	0.823873	0.683733	2.12338e-16	2.27905e-16	5	1	1	2214	247.6	6.98	6.97	1	1.266	1.888	1.461	1.273	0.01	0.01	22.4	22.4	40.31	22.4			125972	159543	237830	184095	160319		21.13			44.64			Peak Found	Not Found	Peak Found
FALSE	High	Master Protein	O95429	BAG family molecular chaperone regulator 4 OS=Homo sapiens OX=9606 GN=BAG4 PE=1 SV=1	0	12.587	13	3	0.918259	0.991426	0.525864	0.926343	0.899716	0.908897	7	3	1	457	49.6	5.12	7.69	3	0.901	0.96	0.724	1.061	1.128	1.103	17.16	32.05	17.98	34.64	33.97	27.03	2.15826e+06	1.81483e+06	1.99227e+06	355511	1.05104e+06	725574	18.74	4.97	33.56	38.03	62.01	76.06	Peak Found	Peak Found	Peak Found
FALSE	High	Master Protein	O95433	Activator of 90 kDa heat shock protein ATPase homolog 1 OS=Homo sapiens OX=9606 GN=AHSA1 PE=1 SV=1	0	182.629	65	15	0.595636	0.666957	0.948556	0.921336	0.952503	0.989274	203	15	1	338	38.3	5.53	877.83	15	1.081	1.088	1.051	1.055	0.963	0.987	42.04	44.59	37.63	47.71	40.23	40.98	5.13992e+07	4.76976e+07	4.68424e+07	4.85484e+07	4.83143e+07	4.39937e+07	2.49	5.14	6.87	9.04	7.35	12.07	High	High	High
FALSE	High	Master Protein	O95445	Apolipoprotein M OS=Homo sapiens OX=9606 GN=APOM PE=1 SV=2	0.004	3.159	7	2	0.923218	0.975701	0.554787	0.763475	0.963102	0.988602	2	2	1	188	21.2	6.01	1.84	2	1.059	1.028	0.702	1.136	1.034	1.005	18.68	27.49	9.57	18.98	19.12	24.23	1.02834e+06	1.08935e+06	1.05736e+06	816375	1.16858e+06	1.06281e+06	17.6	6.09	21.66	14.81	4.07	6.58	Peak Found	Peak Found	Peak Found
FALSE	High	Master Protein	O95453	Poly(A)-specific ribonuclease PARN OS=Homo sapiens OX=9606 GN=PARN PE=1 SV=1	0	83.048	22	9	0.972081	0.97342	0.908562	0.53133	0.981972	0.822959	42	9	1	639	73.4	6.2	123	9	0.992	1.003	1.109	1.181	0.954	0.912	20.58	26.9	25.45	22.15	15.98	13.4	2.36271e+06	2.97483e+06	2.8334e+06	2.79431e+06	3.06115e+06	2.50922e+06	43.51	45.76	33.73	38.25	47.2	43.52	High	High	High
FALSE	High	Master Protein	O95456	Proteasome assembly chaperone 1 OS=Homo sapiens OX=9606 GN=PSMG1 PE=1 SV=1	0	23.16	16	3	0.902443	0.826619	0.977779	0.998766	0.712865	0.699751	20	3	1	288	32.8	7.17	66.45	3	1.055	1.118	1.005	1.007	1.222	1.186	51.01	51.32	50	37.84	46.8	31.92	1.77173e+06	2.13688e+06	1.88329e+06	583385	727036	2.46656e+06	9.5	59.25	12.04	24.94	91.87	18.18	High	Peak Found	Peak Found
FALSE	High	Master Protein	O95470	Sphingosine-1-phosphate lyase 1 OS=Homo sapiens OX=9606 GN=SGPL1 PE=1 SV=3	0	29.37	10	3	0.929115	0.745348	2.18459e-16	0.703629	0.902691	0.867787	7	3	1	568	63.5	9.16	19.26	3	0.795	1.502	0.01	0.786	1.225	0.815	61.44	97.16		60	55.08	59.01	214708	170742	322497		168726	262976	77.51					72.63	High	Peak Found	Peak Found
FALSE	High	Master Protein	O95478	Ribosome biogenesis protein NSA2 homolog OS=Homo sapiens OX=9606 GN=NSA2 PE=1 SV=1	0	12.593	19	4	0.942943	0.986611	0.837653	0.949816	0.913645	0.959219	22	4	1	260	30	10.27	36.9	4	1.018	0.954	0.842	1.041	1.065	1.057	30.8	37.92	14.62	42.57	35.6	20.06	3.11061e+06	2.99179e+06	2.97764e+06	2.45191e+06	3.34293e+06	3.0717e+06	7.65	7.21	5.54	9.98	9.88	3.27	Peak Found	High	High
FALSE	High	Master Protein	O95486	Protein transport protein Sec24A OS=Homo sapiens OX=9606 GN=SEC24A PE=1 SV=2	0	142.216	21	13	0.978731	0.978617	0.937491	0.572609	0.999758	0.476809	81	11	1	1093	119.7	7.66	261.39	13	0.952	0.991	0.923	0.895	0.979	1.172	38.98	58.72	37.24	39.42	48.43	43.63	7.50531e+06	6.30149e+06	6.3188e+06	5.80173e+06	5.13015e+06	4.95638e+06	11.68	14.98	29.66	23.28	19.4	33.74	High	High	High
FALSE	High	Master Protein	O95487-3	Isoform 3 of Protein transport protein Sec24B OS=Homo sapiens OX=9606 GN=SEC24B	0	80.952	9	9	0.949235	0.883494	0.99684	0.649924	0.875395	0.187293	70	7	1	1298	140.3	6.57	224.95	9	1.033	1.126	0.984	1.184	0.819	0.693	29.25	28.43	33.05	38.49	21.39	20.94	689478	1.27933e+06	1.38003e+06	1.14815e+06	1.42654e+06	874953	68.01	10.46	21.9	12.17	20.55	33.84	High	High	High
FALSE	High	Master Protein	O95551-2	Isoform 2 of Tyrosyl-DNA phosphodiesterase 2 OS=Homo sapiens OX=9606 GN=TDP2	0.003	4.137	2	1	0.913126	0.792437	0.544087	0.568518	0.342019	0.659994	8	1	1	392	44.3	5.66	14.76	1	1.074	0.685	0.567	0.761	0.483	0.705	24.42	1.72	20.18	2.89	3.4	27.86	457897	491751	313593	259550	348580	221111		38.28	29.98	49.06	20.93	59.05	High	Not Found	Not Found
FALSE	High	Master Protein	O95563	Mitochondrial pyruvate carrier 2 OS=Homo sapiens OX=9606 GN=MPC2 PE=1 SV=1	0	14.334	19	2	0.109476	0.0122219	0.160587	0.00980045	0.301356	0.882338	27	2	1	127	14.3	10.43	84.16	2	0.706	0.58	0.656	0.709	0.726	1.112	26.64	12.31	14.1	21.08	38.66	72.11	4.33613e+06	3.50251e+06	2.40717e+06	3.09365e+06	3.11364e+06	2.93357e+06	11.32	36.1	19.44	25.88	28.53	57.29	High	High	High
FALSE	High	Master Protein	O95571	Persulfide dioxygenase ETHE1, mitochondrial OS=Homo sapiens OX=9606 GN=ETHE1 PE=1 SV=2	0	120.13	65	10	0.820623	0.302575	0.894749	0.938815	0.840709	0.881954	62	10	1	254	27.9	6.83	252.57	10	0.905	0.799	0.914	0.987	0.909	1.063	26.61	17.91	25.43	25.74	27.83	35.12	1.00811e+07	8.92483e+06	7.11308e+06	1.03676e+07	9.29536e+06	8.73149e+06	2.15	23.35	24.25	21.21	24.34	35.21	High	High	High
FALSE	High	Master Protein	O95573	Long-chain-fatty-acid--CoA ligase 3 OS=Homo sapiens OX=9606 GN=ACSL3 PE=1 SV=3	0	522.355	67	37	0.929115	0.602221	0.954716	0.929259	0.455115	0.901106	494	33	1	720	80.4	8.38	1879.48	37	0.946	0.895	0.971	0.982	0.869	1.022	28.82	28.77	36.43	36.36	35.08	36.01	8.72535e+07	9.17827e+07	8.48971e+07	8.63492e+07	8.10372e+07	8.51218e+07	5.31	8.14	2.45	10.76	6.33	3.27	High	High	High
FALSE	High	Master Protein	O95602	DNA-directed RNA polymerase I subunit RPA1 OS=Homo sapiens OX=9606 GN=POLR1A PE=1 SV=2	0	75.439	11	10	0.914108	0.925173	0.881961	0.571654	0.940405	0.89226	45	9	1	1720	194.7	7.03	146.4	10	1.07	1.074	0.807	0.817	0.881	0.922	40.6	63.07	29.72	38.68	34.67	42.81	1.02642e+06	1.1926e+06	1.57308e+06	417316	651273	918223	50.38	36.54	50.81	47.47	77.7	64.01	High	High	High
FALSE	High	Master Protein	O95619	YEATS domain-containing protein 4 OS=Homo sapiens OX=9606 GN=YEATS4 PE=1 SV=1	0	8.654	7	2	0.929115	0.873571	0.65352	0.868048	0.836858	0.931218	8	2	1	227	26.5	8.41	17.83	2	1.047	0.754	0.644	1.099	0.763	1.134	32.46	21.51	13.8	42.83	14.28	32.3	631073	660710	372441	406124	698801	481529	28.23	15.31	32.4	6.76	30.26	15	High	High	Peak Found
FALSE	Medium	Master Protein	O95625	Zinc finger and BTB domain-containing protein 11 OS=Homo sapiens OX=9606 GN=ZBTB11 PE=1 SV=2	0.013	2.165	2	1							2	1	1	1053	119.3	8.66	0	1																									Not Found	Not Found	Not Found
FALSE	High	Master Protein	O95628-6	Isoform 6 of CCR4-NOT transcription complex subunit 4 OS=Homo sapiens OX=9606 GN=CNOT4	0	9.1	2	1							2	1	1	767	84.7	7.3	5.67	1																									Not Found	Not Found	Not Found
FALSE	High	Master Protein	O95630	STAM-binding protein OS=Homo sapiens OX=9606 GN=STAMBP PE=1 SV=1	0	26.68	13	4	0.976498	0.108997	0.912462	0.248771	0.429972	0.867549	30	4	1	424	48	6.29	87.12	4	0.944	0.649	0.892	0.821	0.757	1.114	19.05	13.35	18.54	18.08	35.46	50.15	3.69328e+06	3.75317e+06	2.12663e+06	2.8821e+06	3.031e+06	2.96491e+06	7.03	36.33	23.66	20.45	28.24	33.33	High	High	High
FALSE	High	Master Protein	O95639	Cleavage and polyadenylation specificity factor subunit 4 OS=Homo sapiens OX=9606 GN=CPSF4 PE=1 SV=1	0.003	3.727	15	2	2.46457e-16	0.924523	0.865691	0.82299	0.269326	0.280444	3	2	1	269	30.2	8.31	2.48	2	0.01	1.202	1.338	1.156	2.063	1.716		0	0	18.36	14.18	14.18	253696		304980	339413	293316	523283					17.38	13.46	Not Found	Not Found	Peak Found
FALSE	High	Master Protein	O95674	Phosphatidate cytidylyltransferase 2 OS=Homo sapiens OX=9606 GN=CDS2 PE=1 SV=1	0	11.131	5	1	0.10287	0.398545	0.0239837	4.35331e-06	0.753553	0.746984	2	1	1	445	51.4	7.09	8.62	1	1.829	1.681	2.188	0.269	1.334	0.794	0	80.99	17.97	0.46	0	51	382463	699343	643057	836848	103006	510294			67.8	56.71	6		Peak Found	Not Found	Not Found
FALSE	High	Master Protein	O95684	FGFR1 oncogene partner OS=Homo sapiens OX=9606 GN=FGFR1OP PE=1 SV=1	0	59.844	10	4	0.950823	0.763012	0.991992	0.681775	0.753936	0.921322	30	4	1	399	43	4.81	116.91	4	1.016	1.331	0.961	1.214	1.288	0.895	24.21	33.98	36.33	44.73	27.99	24.41	599391	626027	407205	331716	412531	395735	53	37.78	56.44	28.81	32.49	102.58	High	High	High
FALSE	High	Master Protein	O95707	Ribonuclease P protein subunit p29 OS=Homo sapiens OX=9606 GN=POP4 PE=1 SV=2	0.003	3.892	5	1							1	1	1	220	25.4	10.07	2.01	1																									Not Found	Not Found	Not Found
FALSE	High	Master Protein	O95721	Synaptosomal-associated protein 29 OS=Homo sapiens OX=9606 GN=SNAP29 PE=1 SV=1	0	20.411	12	2	0.848178	0.657203	0.941492	0.435576	0.580281	0.68551	26	2	1	258	29	5.81	82.36	2	1.149	1.294	0.868	1.296	1.4	1.247	34.22	31.56	23.57	29.75	47.8	20.63	779985	919717	1.0288e+06	658104	1.05663e+06	1.3361e+06	25.9	23.2	13.74	48.03	17.69	28.31	High	High	High
FALSE	High	Master Protein	O95741-2	Isoform 2 of Copine-6 OS=Homo sapiens OX=9606 GN=CPNE6	0.001	5.21	4	2							18	1	1	612	67.6	5.91	38.95	2																									Not Found	Not Found	High
FALSE	High	Master Protein	O95747	Serine/threonine-protein kinase OSR1 OS=Homo sapiens OX=9606 GN=OXSR1 PE=1 SV=1	0	29.748	21	5	0.791509	0.00641768	0.980524	0.255532	0.527908	0.807084	20	5	1	527	58	6.43	60.32	5	0.864	0.515	0.962	0.802	0.733	1.193	36.57	16.42	45.47	31.82	33.68	62.54	2.95317e+06	2.59209e+06	820465	2.79025e+06	1.97808e+06	1.44068e+06	2.06	66.1	65.78	42.69	58.83	88.38	Peak Found	High	High
FALSE	High	Master Protein	O95757	Heat shock 70 kDa protein 4L OS=Homo sapiens OX=9606 GN=HSPA4L PE=1 SV=3	0	212.522	40	27	0.877112	0.949802	0.971939	0.579025	0.623198	0.951601	180	24	1	839	94.5	5.88	625.27	27	1.033	0.948	0.961	0.896	0.878	0.982	35.65	32.01	35.42	33.89	34.97	38.85	2.07037e+07	2.26603e+07	1.89704e+07	1.84183e+07	2.08248e+07	2.04854e+07	4.27	11.26	22.08	11.3	14.1	18	High	High	High
FALSE	High	Master Protein	O95758-4	Isoform 4 of Polypyrimidine tract-binding protein 3 OS=Homo sapiens OX=9606 GN=PTBP3	0	87.804	22	9	0.779186	0.826619	0.971939	0.71625	0.958026	0.812859	66	7	1	558	60.4	9.19	202	9	0.862	1.101	0.95	1.116	1.016	1.135	20.47	42.1	14.4	22.4	19.01	33.8	3.45926e+06	2.71441e+06	3.18067e+06	3.28708e+06	3.56909e+06	3.77862e+06	9.62	21.28	28.16	19.97	30.71	19	High	High	High
FALSE	High	Master Protein	O95777	U6 snRNA-associated Sm-like protein LSm8 OS=Homo sapiens OX=9606 GN=LSM8 PE=1 SV=3	0	35.766	61	4	0.857577	0.622114	0.952821	0.87763	0.893766	0.887371	24	4	1	96	10.4	4.48	85.03	4	1.045	1.119	1.051	0.967	1.049	0.958	23.2	22.06	26.52	26.19	40.96	39.85	6.17043e+06	6.32981e+06	6.62224e+06	6.51736e+06	6.03549e+06	6.80095e+06	2.96	14.64	6.41	7.75	10.52	23.96	High	High	High
FALSE	High	Master Protein	O95782	AP-2 complex subunit alpha-1 OS=Homo sapiens OX=9606 GN=AP2A1 PE=1 SV=3	0	151.269	29	18	0.953817	0.979633	0.887803	0.941623	0.977723	0.946962	133	13	1	977	107.5	7.03	398.27	18	1.011	0.999	1.107	0.988	0.972	0.982	32.14	47.73	32.51	42.4	46.67	45.86	1.01629e+07	9.89811e+06	8.5904e+06	9.42805e+06	8.32522e+06	9.17765e+06	16.57	4.06	24.61	12.4	9.1	12.69	High	High	High
FALSE	High	Master Protein	O95785	Protein Wiz OS=Homo sapiens OX=9606 GN=WIZ PE=1 SV=2	0	12.821	1	1	0.983131	0.772511	0.565248	0.692426	0.996502	0.722785	12	1	1	1651	178.6	6.86	34.04	1	0.95	0.693	0.558	0.796	0.959	1.383	12.83	6.35	4.16	16.38	41.07	45.65	357161	339177	247566	199391	262309	342438	13.5		10.46	13.96	28.37	44.51	High	Peak Found	High
FALSE	High	Master Protein	O95793	Double-stranded RNA-binding protein Staufen homolog 1 OS=Homo sapiens OX=9606 GN=STAU1 PE=1 SV=2	0	241.055	56	22	0.632536	0.752391	0.945215	0.70166	0.775333	0.997196	225	21	1	577	63.1	9.44	887.92	22	1.079	1.071	0.95	1.119	1.057	0.991	32.53	25.82	27.17	36.11	35.48	27.03	3.44714e+07	3.78122e+07	4.43291e+07	3.47655e+07	3.68672e+07	3.72979e+07	14.1	25.69	6.42	4.76	15.64	6.15	High	High	High
FALSE	High	Master Protein	O95801	Tetratricopeptide repeat protein 4 OS=Homo sapiens OX=9606 GN=TTC4 PE=1 SV=3	0	45.791	22	4	0.993705	0.886894	0.987454	0.844075	0.876875	0.750995	23	4	1	387	44.7	5.6	111.63	4	0.975	0.874	0.949	0.949	1.093	1.169	44.92	39.13	40.85	48.86	72.71	34.82	2.5048e+06	2.03311e+06	1.81071e+06	1.93788e+06	2.5319e+06	2.71259e+06	18.95	30.7	16.09	51.37	26.21	14.14	High	High	High
FALSE	High	Master Protein	O95816	BAG family molecular chaperone regulator 2 OS=Homo sapiens OX=9606 GN=BAG2 PE=1 SV=1	0	231.238	74	13	0.831661	0.885861	0.971939	0.708471	0.886919	0.183141	198	13	1	211	23.8	6.7	880.13	13	1.044	1.04	0.977	0.925	0.938	0.879	45.57	53.6	40.77	49.08	43.49	44.94	3.40723e+07	3.53226e+07	3.90129e+07	4.24426e+07	3.24618e+07	3.95908e+07	4.29	24.13	5.7	18.53	15.72	18.11	High	High	High
FALSE	High	Master Protein	O95817	BAG family molecular chaperone regulator 3 OS=Homo sapiens OX=9606 GN=BAG3 PE=1 SV=3	0	57.018	25	6	0.848501	0.682571	0.239044	0.607098	0.17786	0.76878	34	6	1	575	61.6	6.95	111.24	6	1.058	0.816	0.684	0.903	0.695	0.902	27.38	33.77	23.26	33.15	31.23	64.44	4.27101e+06	4.05167e+06	2.82614e+06	2.69208e+06	3.956e+06	3.11336e+06	31.69	44	47.44	46.25	12.58	44.66	High	Peak Found	High
FALSE	High	Master Protein	O95819	Mitogen-activated protein kinase kinase kinase kinase 4 OS=Homo sapiens OX=9606 GN=MAP4K4 PE=1 SV=2	0	159.606	25	19	0.949947	0.620502	0.735298	0.681775	0.867335	0.882004	125	1	1	1239	142	7.46	398.99	19	0.892	0.695	0.762	0.859	0.812	1.173	29.46	15.45	6.13	12.43	19.54	46.47	1.02401e+06	992756	711957	774967	923653	831401	15.91	28.49	35.63	19.45	9.8	28.91	High	Peak Found	Peak Found
FALSE	High	Master Protein	O95819-3	Isoform 3 of Mitogen-activated protein kinase kinase kinase kinase 4 OS=Homo sapiens OX=9606 GN=MAP4K4	0	155.107	24	19							129	0	1	1320	150.9	7.42	401.01	19																									Not Found	Not Found	Not Found
FALSE	High	Master Protein	O95819-5	Isoform 5 of Mitogen-activated protein kinase kinase kinase kinase 4 OS=Homo sapiens OX=9606 GN=MAP4K4	0	148.48	27	19	2.46457e-16	2.07853e-16	2.18459e-16	2.40305e-16	2.12338e-16		130	1	1	1242	141.8	7.66	404.54	19	0.01	0.01	0.01	0.01	0.01								467291												High	Not Found	Not Found
FALSE	High	Master Protein	O95822	Malonyl-CoA decarboxylase, mitochondrial OS=Homo sapiens OX=9606 GN=MLYCD PE=1 SV=3	0	11.708	4	1	0.952191	0.054534	0.616859	0.973808	0.398722	0.633316	3	1	1	493	55	8.95	10.31	1	0.873	1.944	1.32	0.981	1.58	0.813	50.55	38.57	38.74	64.24	38.79	7.96	636945	736804	1.23808e+06	840734	766579	1.00633e+06	40.73	49	11.74	3.13	47.21	3.37	High	Peak Found	Peak Found
FALSE	High	Master Protein	O95825	Quinone oxidoreductase-like protein 1 OS=Homo sapiens OX=9606 GN=CRYZL1 PE=1 SV=2	0	30.099	20	4	0.979316	0.949802	0.875772	0.701267	0.445498	0.581616	14	4	1	349	38.7	5.78	55.88	4	0.968	1.067	1.159	1.183	1.551	1.379	53.73	56.96	29.94	27.24	59.18	39.25	607967	608037	624065	713144	844662	688945	39.58	51.43	31.36	61.82	32.34	24.99	Peak Found	High	Peak Found
FALSE	High	Master Protein	O95831	Apoptosis-inducing factor 1, mitochondrial OS=Homo sapiens OX=9606 GN=AIFM1 PE=1 SV=1	0	372.251	51	27	0.917341	0.987301	0.759051	0.937305	0.845207	0.83895	314	27	1	613	66.9	8.95	1235.18	27	1.013	1	1.131	0.985	0.929	0.949	40.13	44.06	44.21	42.8	45.59	40.93	6.46577e+07	6.1003e+07	6.61631e+07	7.44119e+07	5.51831e+07	5.61501e+07	10.68	14.31	16.03	19.37	6.41	9.33	High	High	High
FALSE	High	Master Protein	O95861	3'(2'),5'-bisphosphate nucleotidase 1 OS=Homo sapiens OX=9606 GN=BPNT1 PE=1 SV=1	0	175.028	49	13	0.973034	0.725524	0.936623	0.987072	0.87024	0.948083	68	13	1	308	33.4	5.69	247.22	13	0.969	0.88	1.055	1.011	0.919	0.986	34.92	28.34	34.4	34.92	28.26	33.22	1.60589e+07	1.36042e+07	1.44435e+07	1.58352e+07	1.52966e+07	1.45871e+07	13.29	20.55	6.13	19.17	13.47	6.14	High	High	High
FALSE	High	Master Protein	O95864	Fatty acid desaturase 2 OS=Homo sapiens OX=9606 GN=FADS2 PE=1 SV=1	0	18.877	9	3	0.031339	0.864858	6.63398e-08	0.704449	0.00230718	0.106957	25	2	1	444	52.2	8.82	88.65	3	0.624	1.084	0.302	1.12	1.802	1.371	7.3	27.09	2.68	20.69	14.32	18.73	3.1004e+06	875810	3.03546e+06	404662	3.20144e+06	3.86795e+06	3.62	18.92	12.63	27.17	21.91	54.41	High	High	High
FALSE	High	Master Protein	O95865	N(G),N(G)-dimethylarginine dimethylaminohydrolase 2 OS=Homo sapiens OX=9606 GN=DDAH2 PE=1 SV=1	0	76.485	53	7	0.881825	0.863589	0.726964	0.496692	0.976352	0.846746	22	6	1	285	29.6	6.01	64.37	7	0.86	1.099	1.218	1.268	1.019	0.905	12.09	22.9	38.16	22.7	32.02	28.15	926982	1.92543e+06	2.89918e+06	3.00978e+06	874041	940477	63.01	79.86	38.56	16.72	96.67	58.23	High	Peak Found	Peak Found
FALSE	Low	Master Protein	O95873	Uncharacterized protein C6orf47 OS=Homo sapiens OX=9606 GN=C6orf47 PE=1 SV=2	0.063	1.117	3	1	0.806646	0.773813	0.89967	0.990127	0.944284	0.344176	5	1	1	294	31.7	6.37	1.64	1	0.863	1.132	0.871	1.02	0.918	0.811	27.86	44.03	28.4	54.44	25.14	29.18	2.84686e+06	2.45705e+06	3.47837e+06	2.4808e+06	3.33498e+06	2.12435e+06	38.75	19.1	18.76	9.26	41.58	49.13	Peak Found	High	Peak Found
FALSE	High	Master Protein	O95881	Thioredoxin domain-containing protein 12 OS=Homo sapiens OX=9606 GN=TXNDC12 PE=1 SV=1	0	135.481	70	11	0.913036	0.871147	0.977567	0.973808	0.725424	0.946962	164	11	1	172	19.2	5.4	655.57	11	0.938	0.925	0.974	1.005	0.894	1.018	40.28	38.04	33.74	39.47	37.79	40.01	2.6868e+07	2.71491e+07	2.80278e+07	2.83115e+07	3.04353e+07	2.72993e+07	12.47	11.11	5.27	5.29	2.08	5.03	High	High	High
FALSE	High	Master Protein	O95900	Mitochondrial mRNA pseudouridine synthase TRUB2 OS=Homo sapiens OX=9606 GN=TRUB2 PE=1 SV=1	0	16.254	15	2	0.922298	0.968647	0.954716	0.998847	0.983664	0.913008	8	2	1	331	36.7	8.98	26.18	2	1.054	1.024	1.038	1.003	0.922	0.9	26.87	23.86	32.81	27.97	25.14	23.29	643520	677987	658865	769320	645221	593266	19.26	3.35	16.09	28.72	19.37	28.02	Peak Found	High	High
FALSE	Low	Master Protein	O95926	Pre-mRNA-splicing factor SYF2 OS=Homo sapiens OX=9606 GN=SYF2 PE=1 SV=1	0.077	0.982	5	1							1	1	1	243	28.7	8.4	0	1																									Not Found	Not Found	Not Found
FALSE	High	Master Protein	O95954	Formimidoyltransferase-cyclodeaminase OS=Homo sapiens OX=9606 GN=FTCD PE=1 SV=2	0	187.754	40	12	0.890482	0.944694	0.736345	0.753208	0.296608	0.371333	77	12	1	541	58.9	5.74	280.42	12	0.917	1.02	1.174	0.935	1.206	1.136	29.19	40.05	45.92	34.79	51.02	39.98	7.82049e+06	8.93346e+06	1.075e+07	1.25026e+07	8.40247e+06	1.21985e+07	19.81	6.86	11.76	19.41	15.49	29.55	High	High	High
FALSE	High	Master Protein	O95983	Methyl-CpG-binding domain protein 3 OS=Homo sapiens OX=9606 GN=MBD3 PE=1 SV=1	0	36.137	19	4	0.944531	0.0344543	0.958809	0.151649	0.956969	0.291575	20	4	1	291	32.8	5.34	71.28	4	0.928	0.604	0.921	0.773	0.944	1.306	53.62	14.38	32.83	33.67	56.36	65.45	3.08366e+06	3.01209e+06	3.01278e+06	1.72665e+06	1.8868e+06	2.75489e+06	29.79	32.86	24.73	21.36	22.1	59.45	High	High	High
FALSE	High	Master Protein	O95985	DNA topoisomerase 3-beta-1 OS=Homo sapiens OX=9606 GN=TOP3B PE=1 SV=1	0.001	5.058	2	1	0.0900985	0.31384	0.25282	0.00864918	0.656199	0.776395	4	1	1	862	96.6	8.12	8.98	1	0.4	0.464	0.445	0.448	0.618	1.333	1.25	0	4.38	2.35	9.62	25.21	487023	195034	225754	216486	217953	300829		5.34		20.91	36.91	34.36	Not Found	High	Not Found
FALSE	High	Master Protein	O96000	NADH dehydrogenase [ubiquinone] 1 beta subcomplex subunit 10 OS=Homo sapiens OX=9606 GN=NDUFB10 PE=1 SV=3	0	65.199	47	7	0.183271	0.111825	0.474168	0.745083	0.655253	0.864866	68	7	1	172	20.8	8.48	205.76	7	0.795	0.756	0.808	0.933	0.867	1.059	21.06	33.58	29.51	37.79	25.95	53.65	1.24255e+07	1.07992e+07	8.4058e+06	8.68277e+06	1.11552e+07	1.09954e+07	20.23	14.1	26.96	28.92	3.76	20.57	High	High	High
FALSE	High	Master Protein	O96005	Cleft lip and palate transmembrane protein 1 OS=Homo sapiens OX=9606 GN=CLPTM1 PE=1 SV=1	0	18.692	9	3	0.996223	0.9604	0.928747	0.973808	0.908695	0.736792	15	3	1	669	76	6.3	41.4	3	0.953	0.894	0.865	0.99	1.112	1.244	18.32	16.14	20.42	21.82	28.69	39.06	1.00596e+06	958182	899359	870271	1.0341e+06	1.11887e+06	16.94	1.75	10.57	28.04	10.39	34.47	High	High	High
FALSE	High	Master Protein	O96006	Zinc finger BED domain-containing protein 1 OS=Homo sapiens OX=9606 GN=ZBED1 PE=1 SV=1	0	7.277	4	2	0.764479	0.994989	2.18459e-16	0.576847	0.813792	0.812154	7	2	1	694	78.1	6.1	15.14	2	0.689	0.938	0.01	0.778	0.722	0.77	17.45	36.18		26.12	31.26	36.16	765478	135603	230833		191386	177695	25.33	82.99	53.83		44.81		Peak Found	Peak Found	Not Found
FALSE	High	Master Protein	O96007	Molybdopterin synthase catalytic subunit OS=Homo sapiens OX=9606 GN=MOCS2 PE=1 SV=1	0	13.503	11	1	0.379922	0.503349	0.993452	0.000670606	0.243652	0.892513	2	1	1	188	20.9	5.44	7.34	1	0.514	0.547	0.963	0.363	0.456	0.833	3.41	2.22	60.59	9.73	1.35	33.61	423500	217810	231807	407945	153641	193029		16.82	52.12	48.54	69.12	26.35	Peak Found	Not Found	Not Found
FALSE	High	Master Protein	O96008	Mitochondrial import receptor subunit TOM40 homolog OS=Homo sapiens OX=9606 GN=TOMM40 PE=1 SV=1	0	170.963	42	10	0.74687	0.981236	0.489225	0.973808	0.995301	0.947026	91	10	1	361	37.9	7.25	544.07	10	0.887	0.999	0.823	1.029	0.981	0.985	31.21	34.55	28.48	39.43	34.21	33.01	1.40074e+07	1.1724e+07	1.15639e+07	1.21776e+07	1.29842e+07	1.15062e+07	19.32	4.22	44.85	12.19	7.84	35.71	High	High	High
FALSE	High	Master Protein	O96011	Peroxisomal membrane protein 11B OS=Homo sapiens OX=9606 GN=PEX11B PE=1 SV=1	0.003	3.736	5	1							1	1	1	259	28.4	9.85	2.77	1																									Not Found	Not Found	Not Found
FALSE	High	Master Protein	O96013	Serine/threonine-protein kinase PAK 4 OS=Homo sapiens OX=9606 GN=PAK4 PE=1 SV=1	0	69.346	17	5	0.521267	0.937291	0.935672	0.82612	0.976352	0.930458	48	5	1	591	64	9.73	178.72	5	0.767	1.042	1.068	1.092	1.01	0.953	22.95	34.68	33.38	40.58	45.27	34.41	2.09288e+06	1.67299e+06	2.32907e+06	2.11392e+06	2.43766e+06	2.23537e+06	19.7	12.59	24.95	16.36	34.67	16.75	Peak Found	High	High
FALSE	High	Master Protein	O96017-9	Isoform 9 of Serine/threonine-protein kinase Chk2 OS=Homo sapiens OX=9606 GN=CHEK2	0	11.395	8	2	0.996586	0.993668	0.859028	0.667206	0.955136	0.908897	16	2	1	586	65.4	6.15	16.87	2	0.929	0.938	0.744	1.204	1.026	1.138	19.3	9.54	14.6	17.54	5.9	13.34	609811	566260	591077	474807	778202	625870	10.32	25.1	12.04	25.72	11.98	12.78	High	High	High
FALSE	High	Master Protein	O96019	Actin-like protein 6A OS=Homo sapiens OX=9606 GN=ACTL6A PE=1 SV=1	0	116.71	37	12	0.839033	0.695313	0.959994	0.973808	0.980633	0.935047	92	12	1	429	47.4	5.6	346.16	12	1.055	0.876	0.956	1.028	0.969	0.98	42.1	38.47	43.93	37.23	41.19	41.98	1.58445e+07	1.8476e+07	1.42257e+07	1.62657e+07	1.48758e+07	1.3621e+07	21.41	22.24	26.54	12.07	12.99	28.51	High	High	High
FALSE	High	Master Protein	O96028	Histone-lysine N-methyltransferase NSD2 OS=Homo sapiens OX=9606 GN=NSD2 PE=1 SV=1	0	5.865	1	1	2.46457e-16	2.07853e-16		2.40305e-16	2.12338e-16	0.979036	3	1	1	1365	152.2	8.69	4.44	1	100	100		100	100	1.049						46.42		176201	187081		373560	218020			24.68		89.9	36.51	Not Found	Not Found	Not Found
FALSE	High	Master Protein	P00167	Cytochrome b5 OS=Homo sapiens OX=9606 GN=CYB5A PE=1 SV=2	0	79.319	43	5	0.840892	0.919292	0.835216	0.849316	0.974522	0.919765	116	5	1	134	15.3	4.96	492.63	5	0.918	0.94	0.896	1.077	0.966	1.029	20.71	25.91	26.63	20.66	30.19	28.9	2.8082e+07	2.51939e+07	2.66521e+07	2.50342e+07	3.00506e+07	2.63902e+07	5.97	7.34	10.68	11.01	7.97	3.82	High	High	High
FALSE	High	Master Protein	P00338-3	Isoform 3 of L-lactate dehydrogenase A chain OS=Homo sapiens OX=9606 GN=LDHA	0	667.602	87	35	0.743741	0.70453	0.860093	0.831323	0.182409	0.0563954	908	35	1	361	39.8	8.43	3638.83	35	1.058	1.082	0.923	0.954	0.828	0.856	41.04	49.01	39.91	45.05	33.5	38.11	8.43754e+08	8.15229e+08	8.79864e+08	7.39558e+08	7.77414e+08	8.06625e+08	12.83	14.75	3.03	4.09	8.15	16.15	High	High	High
FALSE	High	Master Protein	P00352	Retinal dehydrogenase 1 OS=Homo sapiens OX=9606 GN=ALDH1A1 PE=1 SV=2	0	718.961	85	41	0.00878191	0.973971	0.486359	0.839659	0.819079	0.736792	881	38	1	501	54.8	6.73	3730.13	41	1.25	1.009	1.2	1.08	0.923	0.936	35.46	42.11	36.05	42.35	32.09	34.87	2.35726e+08	2.72198e+08	2.43384e+08	2.96269e+08	2.56144e+08	2.21612e+08	9.01	8.59	11.91	8.03	9.75	12.26	High	High	High
FALSE	High	Master Protein	P00367	Glutamate dehydrogenase 1, mitochondrial OS=Homo sapiens OX=9606 GN=GLUD1 PE=1 SV=2	0	930.77	75	45	0.540514	0.876631	0.997018	0.856294	0.996502	0.827685	1341	45	1	558	61.4	7.8	5584.36	45	0.876	1.044	1.013	1.075	0.981	0.948	25	41.33	37.49	39.59	43.41	35.7	7.80194e+08	6.33796e+08	6.8311e+08	7.86076e+08	7.30769e+08	6.20035e+08	11.86	10.63	7.84	13.73	11.13	22.78	High	High	High
FALSE	High	Master Protein	P00374	Dihydrofolate reductase OS=Homo sapiens OX=9606 GN=DHFR PE=1 SV=2	0	40.997	27	4	0.949533	0.967682	0.000654	0.464788	0.96965	0.965855	34	4	1	187	21.4	7.42	103.43	4	1.014	1.012	0.441	0.869	1.013	1.049	34.61	23.22	8.51	32.59	42.57	30.09	3.18067e+06	2.9891e+06	2.99078e+06	1.36159e+06	3.31525e+06	3.05781e+06	13.92	1.98	19.76	15.91	26.55	23.89	High	High	Peak Found
FALSE	High	Master Protein	P00387-3	Isoform 3 of NADH-cytochrome b5 reductase 3 OS=Homo sapiens OX=9606 GN=CYB5R3	0	195.634	67	13	0.00258673	0.000976481	0.730218	0.0287557	0.000988691	0.999155	158	13	1	334	38.2	6.9	588.89	13	0.728	0.672	0.873	0.737	0.693	1	21.58	23.41	30.27	24.68	20.08	55.51	2.76772e+07	2.24144e+07	1.54617e+07	2.65872e+07	2.21933e+07	2.17154e+07	47.72	10.1	17.29	17.38	6.9	28.27	High	High	High
FALSE	High	Master Protein	P00390	Glutathione reductase, mitochondrial OS=Homo sapiens OX=9606 GN=GSR PE=1 SV=2	0	565.545	79	27	0.000736911	0.605084	0.936623	0.973808	0.798643	0.946962	500	27	1	522	56.2	8.5	2272.16	27	1.312	0.895	0.955	1.029	0.92	1.011	31.54	38.74	40.48	36.73	37.23	37.92	1.24424e+08	1.61921e+08	1.03231e+08	1.1586e+08	1.27802e+08	1.06987e+08	1.55	9.28	9.33	8.84	9.32	10.62	High	High	High
FALSE	High	Master Protein	P00403	Cytochrome c oxidase subunit 2 OS=Homo sapiens OX=9606 GN=MT-CO2 PE=1 SV=1	0	72.355	41	7	0.012819	0.225118	0.766542	0.153265	0.8109	0.150422	127	7	1	227	25.5	4.82	347.41	7	0.751	0.805	1.12	0.799	0.913	1.163	20.54	26.23	41.9	25.8	47.95	57.84	2.68654e+07	1.78916e+07	1.68942e+07	2.54696e+07	2.01523e+07	1.84647e+07	20.97	4.57	14.05	3.63	5.31	29.1	High	High	High
FALSE	High	Master Protein	P00439	Phenylalanine-4-hydroxylase OS=Homo sapiens OX=9606 GN=PAH PE=1 SV=1	0	204.755	45	14	0.381669	0.812522	0.59227	0.399271	0.927232	0.988454	138	14	1	452	51.8	6.6	694.44	14	0.852	1.062	0.838	0.858	1.01	0.988	32.98	43.53	37.84	40.37	58.93	46.52	2.65486e+07	2.17481e+07	3.10014e+07	2.34784e+07	2.11764e+07	3.95614e+07	7.62	28.34	35.94	10.88	15.6	32.3	High	High	High
FALSE	High	Master Protein	P00441	Superoxide dismutase [Cu-Zn] OS=Homo sapiens OX=9606 GN=SOD1 PE=1 SV=2	0	270.325	86	12	0.688944	0.00921025	0.95714	0.554215	0.167023	0.949252	283	12	1	154	15.9	6.13	1994.09	12	1.067	0.76	1.043	0.892	0.825	0.974	38.85	31.19	51.56	41.65	42.58	56.3	1.41833e+08	1.49244e+08	1.52545e+08	1.70867e+08	1.15895e+08	1.05577e+08	3.96	27.56	27.6	3.75	37.31	39.31	High	High	High
FALSE	High	Master Protein	P00491	Purine nucleoside phosphorylase OS=Homo sapiens OX=9606 GN=PNP PE=1 SV=2	0	128.076	57	9	0.542081	0.624314	0.436313	0.649721	0.793044	0.854638	105	9	1	289	32.1	6.95	528.58	9	1.133	1.12	1.249	1.133	1.081	0.959	36.14	44.76	43.04	32.58	47.87	46.93	8.42633e+06	1.04316e+07	1.05924e+07	1.54014e+07	1.03713e+07	1.53673e+07	28.93	14.05	47.51	19.94	17.78	37.59	High	High	High
FALSE	High	Master Protein	P00492	Hypoxanthine-guanine phosphoribosyltransferase OS=Homo sapiens OX=9606 GN=HPRT1 PE=1 SV=2	0	92.331	60	10	0.568498	0.84625	0.849492	0.93616	0.859132	0.997196	63	10	1	218	24.6	6.68	223.81	10	1.129	0.905	1.123	0.984	0.912	1.011	42.78	29.56	30.44	32.42	33.37	43.01	9.6306e+06	1.06679e+07	6.88867e+06	1.16187e+07	9.51001e+06	8.47969e+06	4.3	10.47	38.31	21.75	12.82	16.16	High	High	High
FALSE	High	Master Protein	P00505	Aspartate aminotransferase, mitochondrial OS=Homo sapiens OX=9606 GN=GOT2 PE=1 SV=3	0	462.129	77	29	0.568373	0.983591	0.634391	0.942534	0.874699	0.981148	565	29	1	430	47.5	9.01	2510.29	29	1.085	1.003	1.163	1.046	1.032	0.999	43.68	45.15	36.62	40.07	48.69	40.1	1.89472e+08	2.14284e+08	1.66127e+08	2.05246e+08	1.86357e+08	1.76482e+08	3.38	11.57	5.5	6.78	10.52	27.56	High	High	High
FALSE	High	Master Protein	P00533	Epidermal growth factor receptor OS=Homo sapiens OX=9606 GN=EGFR PE=1 SV=2	0.004	3.638	1	1	0.700451	0.0442241	0.376104	0.489308	0.797383	0.52466	1	1	1	1210	134.2	6.68	2.87	1	0.631	0.314	1.568	0.719	0.697	1.567	21.01	1.92	23.43	28.23	36.87	61	404348	255278	126908	634053	286425	277531	10.78	44.21	53.83	44.2	50.37	70.11	Peak Found	Peak Found	Peak Found
FALSE	High	Master Protein	P00558	Phosphoglycerate kinase 1 OS=Homo sapiens OX=9606 GN=PGK1 PE=1 SV=3	0	999.017	91	47	0.261316	0.743925	0.860412	0.764121	0.463867	0.864947	1394	47	1	417	44.6	8.1	6222.28	47	0.842	0.917	0.923	0.938	0.871	0.953	28.8	46.15	41.19	43.13	41.14	44	8.97421e+08	6.31323e+08	6.21832e+08	6.96665e+08	6.7755e+08	5.88335e+08	19.19	8.11	15.79	6.06	2.94	14.96	High	High	High
FALSE	High	Master Protein	P00734	Prothrombin OS=Homo sapiens OX=9606 GN=F2 PE=1 SV=2	0	31.125	10	3	0.950823	0.986611	0.954716	0.658236	0.857642	0.905706	21	3	1	622	70	5.9	63.15	3	0.888	1.012	1.047	1.179	1.183	0.924	28.21	27.77	36.38	20.18	43.67	28.27	901249	632526	1.25858e+06	1.12904e+06	1.31595e+06	630003	42.57	44.97	30.11	30.28	35.25	31.27	High	High	Peak Found
FALSE	High	Master Protein	P00846	ATP synthase subunit a OS=Homo sapiens OX=9606 GN=MT-ATP6 PE=1 SV=1	0.001	5.161	4	1	0.918259	0.701301	0.999601	0.218509	0.750453	0.949989	15	1	1	226	24.8	10.1	43.85	1	1.03	0.818	0.989	0.81	0.839	0.976	32.28	10.97	10.41	12.43	10	14.98	3.40682e+06	3.50845e+06	2.78799e+06	3.54255e+06	2.84687e+06	2.8574e+06	9.05	30.64	15.49	7.4	15.24	12.39	Peak Found	Peak Found	High
FALSE	High	Master Protein	P00966	Argininosuccinate synthase OS=Homo sapiens OX=9606 GN=ASS1 PE=1 SV=2	0	71.185	23	7	0.985859	0.933191	0.738865	0.285673	0.998076	0.988221	29	7	1	412	46.5	8.02	105.87	7	0.956	0.923	1.181	0.834	0.978	1.009	40.09	40.55	57.51	30.17	50.62	56.18	6.7288e+06	6.69019e+06	4.83057e+06	7.59133e+06	5.34254e+06	4.67079e+06	9.46	27.21	37.13	33.65	20.77	46.73	High	Peak Found	High
FALSE	High	Master Protein	P01019	Angiotensinogen OS=Homo sapiens OX=9606 GN=AGT PE=1 SV=1	0	92.328	21	7	0.833058	0.810416	0.289734	0.956985	0.51974	0.935431	82	7	1	485	53.1	6.32	345.61	7	1.061	1.069	1.325	1.039	1.165	0.976	41.04	48.73	40.7	31.27	63.44	28.8	7.96579e+06	8.5844e+06	8.8177e+06	9.85709e+06	8.41638e+06	9.45214e+06	4.95	11.34	14.33	33.3	5.64	16.43	High	High	High
FALSE	High	Master Protein	P01023	Alpha-2-macroglobulin OS=Homo sapiens OX=9606 GN=A2M PE=1 SV=3	0	366.82	35	32	0.758346	0.905303	0.509072	0.846783	0.875085	0.876035	272	30	1	1474	163.2	6.46	1006.93	32	0.905	1.034	1.194	1.077	1.031	1.029	23.63	39.77	30.47	42.48	49.59	36.97	4.44201e+07	3.61371e+07	4.73012e+07	5.90303e+07	4.53007e+07	5.94354e+07	0.95	14.59	2.9	15.95	4.54	21.46	High	High	High
FALSE	High	Master Protein	P01024	Complement C3 OS=Homo sapiens OX=9606 GN=C3 PE=1 SV=2	0	315.847	28	28	0.0359845	0.0171264	0.938021	0.397103	0.00335936	0.985892	234	28	1	1663	187	6.4	853.58	28	0.789	0.772	0.958	0.858	0.741	0.997	21.61	24.94	36.66	32.77	27.71	48.72	5.57904e+07	4.9723e+07	4.54321e+07	5.10258e+07	4.58487e+07	4.41079e+07	16.78	6.96	7.43	16.84	5.8	14.8	High	High	High
FALSE	Low	Master Protein	P01033	Metalloproteinase inhibitor 1 OS=Homo sapiens OX=9606 GN=TIMP1 PE=1 SV=1	0.078	0.971	6	1							1	1	1	207	23.2	8.1	1.72	1																									Not Found	Not Found	Not Found
FALSE	High	Master Protein	P01034	Cystatin-C OS=Homo sapiens OX=9606 GN=CST3 PE=1 SV=1	0	52.312	45	4	0.788457	0.951308	0.607077	0.950659	0.804956	0.962586	49	4	1	146	15.8	8.75	162.53	4	0.889	0.945	0.829	1.04	1.078	1.022	15.83	22.81	18.95	33.03	14.99	22.73	9.83384e+06	6.86311e+06	9.4382e+06	6.24399e+06	8.92899e+06	1.00424e+07	22.64	11.1	17.23	27.17	17.64	31.1	High	High	High
FALSE	High	Master Protein	P01111	GTPase NRas OS=Homo sapiens OX=9606 GN=NRAS PE=1 SV=1	0	42.881	28	4	0.74395	0.776751	0.885724	0.379456	0.944129	0.878731	39	1	1	189	21.2	5.17	152.58	4	0.74	0.755	0.819	0.751	0.894	1.185	0	14.69	0	7.32	4.03	21.14	897312	664410	677123	734971	673576	802168			19.62		12.34	9.72	High	High	High
FALSE	High	Master Protein	P01116	GTPase KRas OS=Homo sapiens OX=9606 GN=KRAS PE=1 SV=1	0	41.68	28	4	0.926421	0.951938	0.982298	0.975391	0.932251	0.9695	28	1	1	189	21.6	6.77	113.73	4	0.824	1.056	0.986	0.985	1.083	1.061	15.77	23.22	22.59	22.32	29.24	24.42	601177	569740	683080	619570	684027	651083	8.94	17.59	27.93	19.94	14.33	26.84	Peak Found	Peak Found	Peak Found
FALSE	Low	Master Protein	P02042	Hemoglobin subunit delta OS=Homo sapiens OX=9606 GN=HBD PE=1 SV=2	0.06	1.169	6	1	0.5759	0.613132	0.714548	0.531119	0.960251	0.344893	4	1	1	147	16	8.05	8.4	1	0.566	0.592	0.639	0.731	1.065	1.705	5.09	6.96	26.33	9.82	41.63	32.32	354472	200787	221415	253475	281695	377540	14.82	23.85	19.06	62.68	10.63	29.41	High	Peak Found	Peak Found
FALSE	Medium	Master Protein	P02458	Collagen alpha-1(II) chain OS=Homo sapiens OX=9606 GN=COL2A1 PE=1 SV=3	0.014	2.129	1	1			2.18459e-16		2.12338e-16	2.27905e-16	8	1	1	1487	141.7	6.92	6.54	1			100		100	100										129720		91271.1							Not Found	Not Found	Not Found
FALSE	High	Master Protein	P02545	Prelamin-A/C OS=Homo sapiens OX=9606 GN=LMNA PE=1 SV=1	0	881.603	80	73	0.929115	0.892481	0.0294296	0.753483	0.944284	0.934516	1114	6	1	664	74.1	7.02	3911.54	73	1.026	1.045	1.454	1.105	1.019	0.98	26.17	25.14	29.35	38.83	28.51	30.23	1.30241e+07	1.04594e+07	1.31504e+07	1.78391e+07	1.31637e+07	1.35571e+07	12.57	23.21	31.67	22.11	17.9	7.01	High	High	High
FALSE	High	Master Protein	P02545-2	Isoform C of Prelamin-A/C OS=Homo sapiens OX=9606 GN=LMNA	0	846.535	81	69	0.996223	0.494778	0.283215	0.986087	0.000336245	9.40613e-06	1066	2	1	572	65.1	6.84	3774.33	69	0.987	0.833	1.274	1.01	0.629	0.704	26.01	17.88	28.76	25.48	14.17	9.14	1.5657e+07	1.27302e+07	1.09748e+07	1.73041e+07	1.53016e+07	7.82272e+06	21.22	18.52	9.86	18.29	56.53	21.73	High	High	High
FALSE	High	Master Protein	P02549	Spectrin alpha chain, erythrocytic 1 OS=Homo sapiens OX=9606 GN=SPTA1 PE=1 SV=5	0.003	3.709	2	2							2	2	1	2419	279.8	5.05	4.08	2																									High	Not Found	Not Found
FALSE	High	Master Protein	P02647	Apolipoprotein A-I OS=Homo sapiens OX=9606 GN=APOA1 PE=1 SV=1	0	102.259	50	15	0.0759807	0.925173	0.00127232	0.587835	0.797383	0.199975	109	15	1	267	30.8	5.76	295.12	15	0.775	0.935	0.621	0.898	1.06	1.14	21.32	33.75	12.9	35.43	44.35	37.68	1.66708e+07	1.40615e+07	1.81967e+07	9.47168e+06	1.61436e+07	2.32051e+07	9.8	10.52	15.56	10.1	7.63	28.56	High	High	High
[truncated: 3,920 more rows]
[truncated: 17 more columns]
