# Supplementary material for: Statin therapy inhibits fatty acid synthase via dynamic protein modifications
Source: Nat Commun. 2022 May 10;13:2542. doi: 10.1038/s41467-022-30060-w (PMC9090928; doi:10.1038/s41467-022-30060-w)
Supplement: Supplementary file 4 — Source Data [file 41467_2022_30060_MOESM4_ESM.zip › source_data/Figure 7/Fig7a_20181108.xlsx]

## Sheet: Sheet1
Treatment	Malonyl CoA	Acetyl CoA	CoA	Propionyl CoA	Butyryl CoA	Isovaleryl CoA	Aceto Acetyl CoA	Hydroxybutyryl CoA	Succinyl CoA	Glutaryl CoA	HMG CoA	Hexanoyl CoA
Metformin	0.0745571	42.8862	23.2291	4.49782	1.23983	0.327608	4.4817	0.92214	13.8857	0.363777	6.51222	0.383423
Metformin	0.0933915	47.8758	22.3448	3.9973	0.930217	0.187271	4.59982	0.766097	14.3456	0.317688	6.01302	0.263113
Metformin	0.230953	46.0141	22.4471	3.76149	1.24915	0.350411	5.26498	0.876869	14.0992	0.319364	5.06137	0.347276
Control	0.959599	73.7934	26.3322	5.33178	1.24515	0.513715	4.49441	1.07536	23.9846	1.03465	3.44065	0.189445
Control	0.788912	69.9671	26.7273	5.57838	1.47853	0.728959	4.9126	1.14608	21.9886	1.27472	3.18671	0.226069
Control	0.702994	70.0156	28.9267	4.90414	1.63652	0.549814	4.69288	1.02072	19.9539	1.01874	3.07639	0.334296
