# Supplementary material for: Statin therapy inhibits fatty acid synthase via dynamic protein modifications
Source: Nat Commun. 2022 May 10;13:2542. doi: 10.1038/s41467-022-30060-w (PMC9090928; doi:10.1038/s41467-022-30060-w)
Supplement: Supplementary file 4 — Source Data [file 41467_2022_30060_MOESM4_ESM.zip › source_data/Supplementary Fig/Efig5_4.26.19 Myristate DNL results.xlsx]

## Sheet: Sheet1
Sample								M0 C14 FA Results		M1 C14 FA Results		M0 C16 FA Results		M1 C16 FA Results		C17FA IS Results		M0 C18 FA Results		M1 C18 FA Results
		Name	Sampling Time	Data File	Type	Level	Acq. Date-Time	RT	Area	RT	Area	RT	Area	RT	Area	RT	Area	RT	Area	RT	Area
		Alecsample47statin		Alecsample47statin.D	Sample		2019-04-27 05:54:49	19.3916	171759	19.3853	65692.1	22.0752	1.73826e+07	22.0752	7.73632e+06	23.3737	3.21367e+07	24.5961	1.50908e+07	24.5961	5.21038e+06
		Alecsample51statin		Alecsample51statin.D	Sample		2019-04-27 06:38:00	19.3854	190305	19.3916	82250.3	22.0815	2.03654e+07	22.0728	9.89733e+06	23.3698	2.80847e+07	24.6024	1.88321e+07	24.5961	7.10004e+06
		Alecsample52statin		Alecsample52statin.D	Sample		2019-04-27 07:21:08	19.3789	211203	19.3726	67015.1	22.075	2.17718e+07	22.075	9.15397e+06	23.3747	3.50603e+07	24.6021	2.25655e+07	24.6021	8.02418e+06
		Alecsample54statin		Alecsample54statin.D	Sample		2019-04-27 08:04:07	19.3788	288457	19.3726	109113	22.0812	2.46313e+07	22.0812	1.17417e+07	23.3747	3.46887e+07	24.6084	2.57024e+07	24.6021	1.07758e+07
		Alecsample45control		Alecsample45control.D	Sample		2019-04-27 09:30:16	19.3976	185532	19.3851	62372.6	22.0812	2.01692e+07	22.075	8.97403e+06	23.3735	3.21274e+07	24.6021	2.27059e+07	24.6021	8.02803e+06
		Alecsample46control		Alecsample46control.D	Sample		2019-04-27 10:13:21	19.3977	164606	19.3915	48714.3	22.0813	2.0803e+07	22.075	8.73962e+06	23.3731	3.21982e+07	24.6022	2.17745e+07	24.6022	7.76717e+06
		Alecsample50control		Alecsample50control.D	Sample		2019-04-27 10:56:29	19.3791	368109	19.3728	126437	22.0877	2.51989e+07	22.0814	1.21379e+07	23.3773	3.54916e+07	24.6086	2.53512e+07	24.6086	9.87655e+06
		Alecsample53control		Alecsample53control.D	Sample		2019-04-27 11:39:34	19.3851	304603	19.3789	96999.7	22.0812	2.20963e+07	22.075	9.84875e+06	23.3774	3.55543e+07	24.6084	2.50722e+07	24.6084	9.75012e+06
								M0 C14 FA Results	M1			M0 C14 FA Results	M1					M0 C14 FA Results	M1
							Alecsample47statin.D	171759	65692.1		Alecsample47statin.D	1.73826e+07	7.73632e+06				Alecsample47statin.D	1.50908e+07	5.21038e+06
							Alecsample51statin.D	190305	82250.3		Alecsample51statin.D	2.03654e+07	9.89733e+06				Alecsample51statin.D	1.88321e+07	7.10004e+06
							Alecsample52statin.D	211203	67015.1		Alecsample52statin.D	2.17718e+07	9.15397e+06				Alecsample52statin.D	2.25655e+07	8.02418e+06
							Alecsample54statin.D	288457	109113		Alecsample54statin.D	2.46313e+07	1.17417e+07				Alecsample54statin.D	2.57024e+07	1.07758e+07
							Alecsample45control.D	185532	62372.6		Alecsample45control.D	2.01692e+07	8.97403e+06				Alecsample45control.D	2.27059e+07	8.02803e+06
							Alecsample46control.D	164606	48714.3		Alecsample46control.D	2.0803e+07	8.73962e+06				Alecsample46control.D	2.17745e+07	7.76717e+06
							Alecsample50control.D	368109	126437		Alecsample50control.D	2.51989e+07	1.21379e+07				Alecsample50control.D	2.53512e+07	9.87655e+06
							Alecsample53control.D	304603	96999.7		Alecsample53control.D	2.20963e+07	9.84875e+06				Alecsample53control.D	2.50722e+07	9.75012e+06
							Alecsample47statin.D	100	38.2467		Alecsample47statin.D	100	44.5061				Alecsample47statin.D	100	34.5269
							Alecsample51statin.D	100	43.2203		Alecsample51statin.D	100	48.5988				Alecsample51statin.D	100	37.7019
							Alecsample52statin.D	100	31.7302		Alecsample52statin.D	100	42.0451				Alecsample52statin.D	100	35.5594
							Alecsample54statin.D	100	37.8265		Alecsample54statin.D	100	47.6697				Alecsample54statin.D	100	41.9254
							Alecsample45control.D	100	33.6182		Alecsample45control.D	100	44.4937				Alecsample45control.D	100	35.3565
							Alecsample46control.D	100	29.5945		Alecsample46control.D	100	42.0114				Alecsample46control.D	100	35.671
							Alecsample50control.D	100	34.3477		Alecsample50control.D	100	48.1684				Alecsample50control.D	100	38.959
							Alecsample53control.D	100	31.8446		Alecsample53control.D	100	44.572				Alecsample53control.D	100	38.8881
							Alecsample47statin.D	100	37.7559		Alecsample47statin.D	100	45.7049				Alecsample47statin.D	100	37.4284
							Alecsample51statin.D	0	4.70514		Alecsample51statin.D	0	3.00369				Alecsample51statin.D	0	3.27665
							Alecsample52statin.D				Alecsample52statin.D						Alecsample52statin.D
							Alecsample54statin.D				Alecsample54statin.D						Alecsample54statin.D
							Alecsample45control.D	100	32.3513		Alecsample45control.D	100	44.8114				Alecsample45control.D	100	37.2187
							Alecsample46control.D	0	2.11718		Alecsample46control.D	0	2.53431				Alecsample46control.D	0	1.97304
							Alecsample50control.D				Alecsample50control.D						Alecsample50control.D
							Alecsample53control.D				Alecsample53control.D						Alecsample53control.D
									C14 FA M1 labeling (%)				C16 FA M1 labeling (%)						C18 FA M1 labeling (%)
							Statin		37.7559		Statin		45.7049				Statin		37.4284
									4.70514				3.00369						3.27665
							Control		32.3513		Control		44.8114				Control		37.2187
									2.11718				2.53431						1.97304

## Sheet: ValueList_Helper
Sample
Blank
Cal
QC
CC
DoubleBlank
MatrixSpike
MatrixSpikeDup
MatrixBlank
TuneCheck
ResponseCheck
