# Supplementary material for: Statin therapy inhibits fatty acid synthase via dynamic protein modifications
Source: Nat Commun. 2022 May 10;13:2542. doi: 10.1038/s41467-022-30060-w (PMC9090928; doi:10.1038/s41467-022-30060-w)
Supplement: Supplementary file 4 — Source Data [file 41467_2022_30060_MOESM4_ESM.zip › source_data/Figure 6/Fig6c_2.15.19 Statin Tx mice DNL1_2 Results.xlsx]

## Sheet: Labels added
Sample								M0PA Results		M1PA Results		C17 Results
		Name	Sampling Time	Data File	Type	Level	Acq. Date-Time	RT	Area	RT	Area	RT	Area
		liversample47		liversample47.D	Sample		2019-02-14 17:26:16	9.78223	1.10546e+06	9.78223	436426	10.389	2.727e+06
		liversample51		liversample51.D	Sample		2019-02-14 17:49:56	9.7823	1.64441e+06	9.77605	694065	10.3891	2.15728e+06
		liversample52		liversample52.D	Sample		2019-02-14 18:13:37	9.78238	1.10812e+06	9.78238	407901	10.3892	2.53578e+06
		liversample54		liversample54.D	Sample		2019-02-14 18:37:18	9.77602	1.901e+06	9.77602	734674	10.389	3.76864e+06
		liversample45		liversample45.D	Sample		2019-02-14 19:24:39	9.7824	1.46456e+06	9.7824	533363	10.3954	2.68822e+06
		liversample46		liversample46.D	Sample		2019-02-14 19:48:17	9.78867	1.04105e+06	9.78867	389067	10.3954	2.1186e+06
		liversample50		liversample50.D	Sample		2019-02-14 20:11:58	9.77627	2.15291e+06	9.77627	897667	10.3893	4.27936e+06
		liversample53		liversample53.D	Sample		2019-02-14 20:35:39	9.78232	1.21176e+06	9.78232	458538	10.3953	3.02401e+06
		M0 PA std1		M0std2.D	Sample		2017-06-12 06:24:39	9.70193	3.54729e+06	9.70193	894152	10.8904	2913.7
		M0 PASTD		M0 std1.D	Sample		2017-06-12 06:00:55	9.70205	3.43725e+06	9.70205	861975	10.8906	2710.17
									M0	M1	M0 + M1	C17
							AOC for M0 and M1 of C16	liversample47.D	1.10546e+06	436426	1.54188e+06	2.727e+06
							Then sum of M0 and M1	liversample51.D	1.64441e+06	694065	2.33847e+06	2.15728e+06
							Then M0 for added C17	liversample52.D	1.10812e+06	407901	1.51602e+06	2.53578e+06
								liversample54.D	1.901e+06	734674	2.63568e+06	3.76864e+06
								liversample45.D	1.46456e+06	533363	1.99792e+06	2.68822e+06
								liversample46.D	1.04105e+06	389067	1.43012e+06	2.1186e+06
								liversample50.D	2.15291e+06	897667	3.05058e+06	4.27936e+06
								liversample53.D	1.21176e+06	458538	1.6703e+06	3.02401e+06
								M0std2.D	3.54729e+06	894152	4.44145e+06	2913.7
								M0 std1.D	3.43725e+06	861975	4.29922e+06	2710.17
										M1 %		C16/C17		Relative conc
							Relative percentages of M1 peak	liversample47.D	100	39.4792		0.565414	Treated	0.736657	0.238485
							Standard showing natural abundance of M1	liversample51.D	100	42.2075		1.08399
								liversample52.D	100	36.8103		0.597849
								liversample54.D	100	38.6467		0.699372
								liversample45.D	100	36.418		0.743214	Cont	0.670862	0.0837897
								liversample46.D	100	37.3724		0.67503
								liversample50.D	100	41.6954		0.712859
								liversample53.D	100	37.8406		0.552345
								M0std2.D	100	25.2066		1524.33
								M0 std1.D	100	25.0775		1586.33
									100	25.142
									0	100
									0.01	-0.0025142
									0	0.01
								liversample47.D	1	0.143371
								liversample51.D	1	0.170655
								liversample52.D	1	0.116683
								liversample54.D	1	0.135046
								liversample45.D	1	0.112759
								liversample46.D	1	0.122304
								liversample50.D	1	0.165534
								liversample53.D	1	0.126986
								M0std2.D	1	0.000645625
								M0 std1.D	1	-0.000645625
												D2O labeling	Adj. % Fatty acid synthesis		Total newly synthesized fatty acid
						Adjusted M1 labeling but accounting for natural M1 abundance	liversample47.D	1.14337	87.4607	12.5393		3.227	17.6625	Treated	17.4507	2.42508
						Shows M1 due to D2O labeling	liversample51.D	1.17065	85.4223	14.5777		3.249	20.3947
							liversample52.D	1.11668	89.5509	10.4491		3.283	14.4672
							liversample54.D	1.13505	88.1021	11.8979		3.13	17.2784
							liversample45.D	1.11276	89.8667	10.1333		3.09	14.9063	Cont	16.984	3.22151
							liversample46.D	1.1223	89.1024	10.8976		3.42	14.4838
							liversample50.D	1.16553	85.7976	14.2024		3	21.5188
							liversample53.D	1.12699	88.7322	11.2678		3.008	17.0269
							M0std2.D	1.00065	99.9355	0.0645208
							M0 std1.D	0.999354	100.065	-0.0646042

## Sheet: Orig Sheet from Guofang
Sample								M0PA Results		M1PA Results		C17 Results
		Name	Sampling Time	Data File	Type	Level	Acq. Date-Time	RT	Area	RT	Area	RT	Area
		liversample47		liversample47.D	Sample		2019-02-14 17:26:16	9.78223	1.10546e+06	9.78223	436426	10.389	2.727e+06
		liversample51		liversample51.D	Sample		2019-02-14 17:49:56	9.7823	1.64441e+06	9.77605	694065	10.3891	2.15728e+06
		liversample52		liversample52.D	Sample		2019-02-14 18:13:37	9.78238	1.10812e+06	9.78238	407901	10.3892	2.53578e+06
		liversample54		liversample54.D	Sample		2019-02-14 18:37:18	9.77602	1.901e+06	9.77602	734674	10.389	3.76864e+06
		liversample45		liversample45.D	Sample		2019-02-14 19:24:39	9.7824	1.46456e+06	9.7824	533363	10.3954	2.68822e+06
		liversample46		liversample46.D	Sample		2019-02-14 19:48:17	9.78867	1.04105e+06	9.78867	389067	10.3954	2.1186e+06
		liversample50		liversample50.D	Sample		2019-02-14 20:11:58	9.77627	2.15291e+06	9.77627	897667	10.3893	4.27936e+06
		liversample53		liversample53.D	Sample		2019-02-14 20:35:39	9.78232	1.21176e+06	9.78232	458538	10.3953	3.02401e+06
		M0 PA std1		M0std2.D	Sample		2017-06-12 06:24:39	9.70193	3.54729e+06	9.70193	894152	10.8904	2913.7
		M0 PASTD		M0 std1.D	Sample		2017-06-12 06:00:55	9.70205	3.43725e+06	9.70205	861975	10.8906	2710.17
									M0	M1		C17
								liversample47.D	1.10546e+06	436426	1.54188e+06	2.727e+06
								liversample51.D	1.64441e+06	694065	2.33847e+06	2.15728e+06
								liversample52.D	1.10812e+06	407901	1.51602e+06	2.53578e+06
								liversample54.D	1.901e+06	734674	2.63568e+06	3.76864e+06
								liversample45.D	1.46456e+06	533363	1.99792e+06	2.68822e+06
								liversample46.D	1.04105e+06	389067	1.43012e+06	2.1186e+06
								liversample50.D	2.15291e+06	897667	3.05058e+06	4.27936e+06
								liversample53.D	1.21176e+06	458538	1.6703e+06	3.02401e+06
								M0std2.D	3.54729e+06	894152	4.44145e+06	2913.7
								M0 std1.D	3.43725e+06	861975	4.29922e+06	2710.17
													Relative conc
								liversample47.D	100	39.4792	0.565414	Treated	0.736657	0.238485
								liversample51.D	100	42.2075	1.08399
								liversample52.D	100	36.8103	0.597849
								liversample54.D	100	38.6467	0.699372
								liversample45.D	100	36.418	0.743214	Cont	0.670862	0.0837897
								liversample46.D	100	37.3724	0.67503
								liversample50.D	100	41.6954	0.712859
								liversample53.D	100	37.8406	0.552345
								M0std2.D	100	25.2066	1524.33
								M0 std1.D	100	25.0775	1586.33
									100	25.142
									0	100
									0.01	-0.0025142
									0	0.01
								liversample47.D	1	0.143371
								liversample51.D	1	0.170655
								liversample52.D	1	0.116683
								liversample54.D	1	0.135046
								liversample45.D	1	0.112759
								liversample46.D	1	0.122304
								liversample50.D	1	0.165534
								liversample53.D	1	0.126986
								M0std2.D	1	0.000645625
								M0 std1.D	1	-0.000645625		D2O labeling
															Total newly synthesized fatty acid
							liversample47.D	1.14337	87.4607	12.5393		3.227	17.6625	Treated	17.4507	2.42508
							liversample51.D	1.17065	85.4223	14.5777		3.249	20.3947
							liversample52.D	1.11668	89.5509	10.4491		3.283	14.4672
							liversample54.D	1.13505	88.1021	11.8979		3.13	17.2784
							liversample45.D	1.11276	89.8667	10.1333		3.09	14.9063	Cont	16.984	3.22151
							liversample46.D	1.1223	89.1024	10.8976		3.42	14.4838
							liversample50.D	1.16553	85.7976	14.2024		3	21.5188
							liversample53.D	1.12699	88.7322	11.2678		3.008	17.0269
							M0std2.D	1.00065	99.9355	0.0645208
							M0 std1.D	0.999354	100.065	-0.0646042

## Sheet: ValueList_Helper
Sample
Blank
Cal
QC
CC
DoubleBlank
MatrixSpike
MatrixSpikeDup
MatrixBlank
TuneCheck
ResponseCheck
