# Supplementary material for: Statin therapy inhibits fatty acid synthase via dynamic protein modifications
Source: Nat Commun. 2022 May 10;13:2542. doi: 10.1038/s41467-022-30060-w (PMC9090928; doi:10.1038/s41467-022-30060-w)
Supplement: Supplementary file 4 — Source Data [file 41467_2022_30060_MOESM4_ESM.zip › source_data/Figure 6/Fig6b_7.24.17 pilot_170804 Statin D2O Time course.xlsx]

## Sheet: 170804 Statin D2O Time course
Retention Times (min.)
Fragment	Statin_minus_2h_s2.CDF	Statin_minus_2h_s2_2.CDF	Statin_minus_4h_s2.CDF	Statin_minus_4h_s2_2.CDF	Statin_minus_6h_s2.CDF	Statin_minus_6h_s2_2.CDF	Statin_plus_2h_s2.CDF	Statin_plus_2h_s2_2.CDF	Statin_plus_4h_s2.CDF	Statin_plus_4h_s2_2.CDF	Statin_plus_6h_s2.CDF	Statin_plus_6h_s2_2.CDF
Oct		6.46	6.51					6.51				6.34
C10		8.95	8.96					8.96				8.95
C12			12					12
C13			12.98					12.98
C14	13.88	13.91	13.9	13.91	13.91	13.91	13.87	14.38	13.93	13.92	13.91	13.91
C16	15.95	15.95	15.6	15.95	15.95	15.95	15.95	15.59	15.95	15.95	15.95	15.95
C17	16.93	16.94	16.47	16.95	16.95	16.94	16.93	16.48	16.94	16.95	16.95	16.94
C18	17.85	17.86	17.89	17.86	17.86	17.86	17.85	18.39	17.85	17.86	17.86	17.85
Total ion counts
Fragment	Statin_minus_2h_s2.CDF	Statin_minus_2h_s2_2.CDF	Statin_minus_4h_s2.CDF	Statin_minus_4h_s2_2.CDF	Statin_minus_6h_s2.CDF	Statin_minus_6h_s2_2.CDF	Statin_plus_2h_s2.CDF	Statin_plus_2h_s2_2.CDF	Statin_plus_4h_s2.CDF	Statin_plus_4h_s2_2.CDF	Statin_plus_6h_s2.CDF	Statin_plus_6h_s2_2.CDF
Oct	0	107	20792	0	0	0	0	15661	0	0	0	883
C10	0	125	9141	0	0	0	0	9003	0	0	0	345
C12	0	0	744	0	0	0	0	816	0	0	0	0
C13	0	0	1013	0	0	0	0	740	0	0	0	0
C14	684	656	1581	873	765	863	919	2848	246	560	651	811
C16	41410	23094	1361	42947	30766	38520	49587	1503	15845	29126	31486	43567
C17	250	237	1250	288	233	281	401	982	118	221	257	321
C18	13318	6940	628	13840	9288	16078	17154	487	6247	11565	11235	17320
Area of TIC
Fragment	Statin_minus_2h_s2.CDF	Statin_minus_2h_s2_2.CDF	Statin_minus_4h_s2.CDF	Statin_minus_4h_s2_2.CDF	Statin_minus_6h_s2.CDF	Statin_minus_6h_s2_2.CDF	Statin_plus_2h_s2.CDF	Statin_plus_2h_s2_2.CDF	Statin_plus_4h_s2.CDF	Statin_plus_4h_s2_2.CDF	Statin_plus_6h_s2.CDF	Statin_plus_6h_s2_2.CDF
Oct		60	7418					11674				76
C10		62	5590					3418				218
C12			714					733
C13			1164					895
C14	371	390	1294	468	405	459	325	2451	123	283	344	515
C16	5663	4712	798	7368	5951	7281	6355	380	3059	5824	6154	7476
C17	326	334	5465	335	287	235	430	403	269	276	317	373
C18	1836	1525	360	2463	1825	2689	2140	44	1075	2117	2115	2938
Signal to Noise
Fragment	Statin_minus_2h_s2.CDF	Statin_minus_2h_s2_2.CDF	Statin_minus_4h_s2.CDF	Statin_minus_4h_s2_2.CDF	Statin_minus_6h_s2.CDF	Statin_minus_6h_s2_2.CDF	Statin_plus_2h_s2.CDF	Statin_plus_2h_s2_2.CDF	Statin_plus_4h_s2.CDF	Statin_plus_4h_s2_2.CDF	Statin_plus_6h_s2.CDF	Statin_plus_6h_s2_2.CDF
Oct	NaN	2	91	NaN	NaN	NaN	NaN	80	NaN	NaN	NaN	19
C10	NaN	1	39	NaN	NaN	NaN	NaN	33	NaN	NaN	NaN	6
C12	NaN	NaN	3	NaN	NaN	NaN	NaN	4	NaN	NaN	NaN	NaN
C13	NaN	NaN	4	NaN	NaN	NaN	NaN	3	NaN	NaN	NaN	NaN
C14	15	7	4	15	13	15	10	8	7	12	9	10
C16	507	160	2	526	295	449	404	3	300	365	300	400
C17	4	2	3	3	3	3	3	3	3	3	3	3
C18	149	66	2	141	113	194	127	2	106	166	140	162
Avg. Carbon Labeling
Fragment	Statin_minus_2h_s2.CDF	Statin_minus_2h_s2_2.CDF	Statin_minus_4h_s2.CDF	Statin_minus_4h_s2_2.CDF	Statin_minus_6h_s2.CDF	Statin_minus_6h_s2_2.CDF	Statin_plus_2h_s2.CDF	Statin_plus_2h_s2_2.CDF	Statin_plus_4h_s2.CDF	Statin_plus_4h_s2_2.CDF	Statin_plus_6h_s2.CDF	Statin_plus_6h_s2_2.CDF
Oct		0.513	0.597					0.609				0.64
C10		0.552	0.598					0.577				0.617
C12			0.555					0.487
C13			0.428					0.403
C14	0.044	0.217	0.665	0.07	0.085	0.09	0.07	0.748	0.067	0.094	0.108	0.222
C16	0.009	0.011	0.549	0.016	0.024	0.023	0.009	0.567	0.016	0.016	0.021	0.021
C17	0.179	0.204	0.485	0.176	0.168	0.156	0.289	0.612	0.199	0.163	0.187	0.209
C18	0.008	0.014	0.255	0.011	0.017	0.015	0.01	0.584	0.013	0.012	0.016	0.014
Mass isotopomer abundances
Ion	Statin_minus_2h_s2.CDF	Statin_minus_2h_s2_2.CDF	Statin_minus_4h_s2.CDF	Statin_minus_4h_s2_2.CDF	Statin_minus_6h_s2.CDF	Statin_minus_6h_s2_2.CDF	Statin_plus_2h_s2.CDF	Statin_plus_2h_s2_2.CDF	Statin_plus_4h_s2.CDF	Statin_plus_4h_s2_2.CDF	Statin_plus_6h_s2.CDF	Statin_plus_6h_s2_2.CDF	Theory
Oct (M0)	0	1.4772	0.1004	0	0	0	0	0.1562	0	0	0	0.3045	0
Oct (M1)	0	3.28	1.4683	0	0	0	0	1.406	0	0	0	0.3048	0
Oct (M2)	0	1.6678	0.3089	0	0	0	0	0.3033	0	0	0	0.108	0
Oct (M3)	0	4.3752	3.7886	0	0	0	0	3.3262	0	0	0	0.5295	0
Oct (M4)	0	21.1924	32.4049	0	0	0	0	24.0356	0	0	0	0.9681	0
Oct (M5)	0	25.547	38.1566	0	0	0	0	45.0043	0	0	0	75.5403	0
Oct (M6)	0	5.186	7.3042	0	0	0	0	9.2603	0	0	0	16.8868	0
Oct (M7)	0	16.219	12.5247	0	0	0	0	12.3871	0	0	0	3.9857	0
Oct (M8)	0	4.5758	2.0889	0	0	0	0	2.0164	0	0	0	0.4759	0
Oct (M9)	0	11.8392	1.3901	0	0	0	0	1.649	0	0	0	0.4083	0
Oct (M10)	0	0.9752	0.2052	0	0	0	0	0.2106	0	0	0	0.2195	0
Oct (M11)	0	3.6653	0.2591	0	0	0	0	0.245	0	0	0	0.2686	0
C10 (M0)	0	1.5206	0.1517	0	0	0	0	0.1975	0	0	0	0.5284	0
C10 (M1)	0	1.7585	0.1729	0	0	0	0	0.275	0	0	0	0.4002	0
C10 (M2)	0	1.4743	0.0703	0	0	0	0	0.1003	0	0	0	0.1211	0
C10 (M3)	0	5.2223	4.8477	0	0	0	0	6.9645	0	0	0	2.1637	0
C10 (M4)	0	2.7333	1.2355	0	0	0	0	1.9127	0	0	0	0.8378	0
C10 (M5)	0	31.395	26.845	0	0	0	0	40.8706	0	0	0	15.6262	0
C10 (M6)	0	7.7855	6.648	0	0	0	0	9.9571	0	0	0	4.8752	0
C10 (M7)	0	28.4596	38.0566	0	0	0	0	29.6166	0	0	0	45.6128	0
C10 (M8)	0	5.0923	7.3647	0	0	0	0	5.7075	0	0	0	8.9306	0
C10 (M9)	0	7.1881	7.8291	0	0	0	0	3.5833	0	0	0	10.6709	0
C10 (M10)	0	1.7672	1.3563	0	0	0	0	0.5061	0	0	0	1.7106	0
C10 (M11)	0	3.4032	4.3447	0	0	0	0	0.2091	0	0	0	6.8914	0
C10 (M12)	0	1.5428	0.5924	0	0	0	0	0.0444	0	0	0	0.851	0
C10 (M13)	0	0.6573	0.4852	0	0	0	0	0.0554	0	0	0	0.7801	0
C12 (M0)	0	0	1.4823	0	0	0	0	0.9472	0	0	0	0	0
C12 (M1)	0	0	2.565	0	0	0	0	1.8767	0	0	0	0	0
C12 (M2)	0	0	0.7603	0	0	0	0	0.6496	0	0	0	0	0
C12 (M3)	0	0	0.9671	0	0	0	0	1.485	0	0	0	0	0
C12 (M4)	0	0	0.5997	0	0	0	0	0.3739	0	0	0	0	0
C12 (M5)	0	0	10.5406	0	0	0	0	21.6137	0	0	0	0	0
C12 (M6)	0	0	2.7553	0	0	0	0	5.5215	0	0	0	0	0
C12 (M7)	0	0	37.8748	0	0	0	0	22.1799	0	0	0	0	0
C12 (M8)	0	0	9.6398	0	0	0	0	7.8106	0	0	0	0	0
C12 (M9)	0	0	18.9335	0	0	0	0	16.9899	0	0	0	0	0
C12 (M10)	0	0	4.6087	0	0	0	0	2.9665	0	0	0	0	0
C12 (M11)	0	0	2.6023	0	0	0	0	2.4204	0	0	0	0	0
C12 (M12)	0	0	0.5494	0	0	0	0	1.1115	0	0	0	0	0
C12 (M13)	0	0	2.2029	0	0	0	0	9.0748	0	0	0	0	0
C12 (M14)	0	0	0.9847	0	0	0	0	2.014	0	0	0	0	0
C12 (M15)	0	0	2.9336	0	0	0	0	2.9649	0	0	0	0	0
C13 (M0)	0	0	1.7708	0	0	0	0	2.9959	0	0	0	0	0
C13 (M1)	0	0	2.1251	0	0	0	0	1.6946	0	0	0	0	0
C13 (M2)	0	0	0.8399	0	0	0	0	0.6477	0	0	0	0	0
C13 (M3)	0	0	37.3335	0	0	0	0	38.3765	0	0	0	0	0
C13 (M4)	0	0	10.9901	0	0	0	0	11.147	0	0	0	0	0
C13 (M5)	0	0	2.5509	0	0	0	0	2.3216	0	0	0	0	0
C13 (M6)	0	0	0.5535	0	0	0	0	0.6388	0	0	0	0	0
C13 (M7)	0	0	1.7093	0	0	0	0	3.1578	0	0	0	0	0
C13 (M8)	0	0	0.6717	0	0	0	0	1.5043	0	0	0	0	0
C13 (M9)	0	0	6.6833	0	0	0	0	6.345	0	0	0	0	0
C13 (M10)	0	0	2.155	0	0	0	0	1.8724	0	0	0	0	0
C13 (M11)	0	0	14.3463	0	0	0	0	14.1271	0	0	0	0	0
C13 (M12)	0	0	3.9059	0	0	0	0	4.0934	0	0	0	0	0
C13 (M13)	0	0	6.5116	0	0	0	0	3.0829	0	0	0	0	0
C13 (M14)	0	0	3.0931	0	0	0	0	4.2434	0	0	0	0	0
C13 (M15)	0	0	1.8989	0	0	0	0	1.8744	0	0	0	0	0
C13 (M16)	0	0	2.8613	0	0	0	0	1.8774	0	0	0	0	0
C14 (M0)	71.6392	54.3046	0.8354	65.4837	59.6212	59.0706	70.9532	0.7446	66.8373	64.691	60.3627	49.6289	84.15
C14 (M1)	15.4279	11.606	1.4751	16.598	18.2824	17.9489	14.4085	0.5848	15.6239	15.4144	16.1622	13.3713	14.2598
C14 (M2)	4.2669	3.1586	0.6025	5.9304	7.7246	7.7033	3.4871	0.2146	5.5085	4.7934	6.3065	5.5249	1.4701
C14 (M3)	1.6508	1.3012	0.8555	2.401	3.2321	3.2083	1.3155	0.4261	2.1903	1.7377	2.618	2.2777	0.113
C14 (M4)	1.3529	1.2193	0.3536	1.428	1.8147	1.8037	0.7175	0.1008	1.0935	1.2233	1.608	1.3421	0.0068
C14 (M5)	0.6145	0.805	1.0709	0.6215	0.6666	0.6099	0.4526	0.4756	0.7269	0.3743	0.5458	0.6191	0.0003
C14 (M6)	0.9075	0.9608	0.3658	0.5665	0.8356	0.7543	0.4743	0.1555	0.8153	0.7195	0.7056	0.6976	0
C14 (M7)	0.4223	1.5715	11.8585	0.6887	0.5211	0.8722	0.6485	4.5434	1.0421	0.8807	0.9994	1.325	0
C14 (M8)	0.7457	1.166	3.2766	0.4115	0.4692	0.8061	0.4741	0.8945	0.7472	0.7299	0.7137	0.5386	0
C14 (M9)	0.3546	1.079	15.2165	0.4831	0.4656	0.7125	1.0731	4.9435	0.7862	1.0174	0.4194	1.0907	0
C14 (M10)	0.2349	0.9326	6.0006	0.3043	0.5623	0.3995	0.5562	1.9501	0.4606	0.3735	0.511	0.436	0
C14 (M11)	0.7067	13.7622	35.2094	2.5681	2.8841	3.7242	3.0469	60.4417	1.2378	4.8207	4.8844	15.0787	0
C14 (M12)	0.3816	3.6225	7.8287	0.8933	1.1568	0.7116	0.8644	14.9992	0.8288	1.331	1.6451	4.2362	0
C14 (M13)	0.2868	2.5092	7.5106	0.7576	0.9062	0.5719	0.7387	6.4805	0.6416	0.5629	1.1967	2.0846	0
C14 (M14)	0.3478	1.0099	2.6415	0.1786	0.078	0.3314	0.2843	1.0457	0.5337	0.3197	0.4641	0.6427	0
C14 (M15)	0.2192	0.3165	3.4125	0.2539	0.3801	0.2458	0.2079	1.3396	0.3361	0.4269	0.2521	0.5797	0
C14 (M16)	0.2852	0.2912	0.8379	0.2595	0.2023	0.327	0.0773	0.3871	0.4208	0.4015	0.338	0.3607	0
C14 (M17)	0.1555	0.3838	0.6486	0.1723	0.197	0.1987	0.2199	0.2728	0.1694	0.1822	0.2673	0.1656	0
	-2	-2	-4	-4	-6	-6	2	2	4	4	6	6			Minus	2	4	6		Plus	2	4	6
C16 (M0)	76.9519	76.5164	13.1613	71.7998	66.7439	67.1155	76.8055	7.0963	72.2078	72.1866	68.5654	68.382	0.8229		M0	76.7341	71.7998	66.9297		M0	76.8055	72.1972	68.4737
C16 (M1)	17.1619	17.1102	6.9687	18.5399	19.6934	19.724	17.1912	8.4476	18.2947	18.4127	19.3512	19.4518	0.158		M1	17.136	18.5399	19.7087		M1	17.1912	18.3537	19.4015
C16 (M2)	3.7816	3.794	2.1501	5.7597	7.7045	7.5173	3.7603	1.1753	5.6181	5.5897	7.0044	7.0877	0.0176		M2	3.7878	5.7597	7.6109		M2	3.7603	5.6039	7.04605
C16 (M3)	1.2426	1.2549	0.8277	2.3873	3.5649	3.45	1.2579	1.5053	2.3	2.2682	3.0583	3.1534	0.0014		M3	1.24875	2.3873	3.50745		M3	1.2579	2.2841	3.10585
C16 (M4)	0.451	0.4847	0.586	0.9078	1.4272	1.3587	0.4598	0.491	0.8813	0.8745	1.2059	1.2176	0.0001		M4	0.46785	0.9078	1.39295		M4	0.4598	0.8779	1.21175
C16 (M5)	0.1441	0.1566	1.0475	0.273	0.4485	0.4368	0.1323	0.8129	0.2818	0.2711	0.3716	0.3742	0		M5	0.15035	0.273	0.44265		M5	0.1323	0.27645	0.3729
C16 (M6)	0.0579	0.0848	0.2342	0.0875	0.1364	0.1392	0.0517	0.4631	0.0881	0.0926	0.1227	0.1128	0
C16 (M7)	0.0243	0.0401	0.4811	0.0271	0.0426	0.0333	0.025	2.5343	0.0307	0.0247	0.0358	0.0344	0
C16 (M8)	0.029	0.0602	0.544	0.0346	0.0378	0.0286	0.0271	0.6454	0.0366	0.0385	0.039	0.0343	0
C16 (M9)	0.0128	0.0178	0.9604	0.0164	0.0074	0.0141	0.0156	1.717	0.0135	0.0065	0.0075	0.0135	0
C16 (M10)	0.0134	0.0181	0.6495	0.0096	0.0097	0.0099	0.0071	0.953	0.0057	0.0127	0.0119	0.0057	0
C16 (M11)	0.0463	0.1413	27.8411	0.0315	0.0437	0.0544	0.0929	36.9956	0.0829	0.0608	0.0548	0.026	0
C16 (M12)	0.0081	0.0703	8.6874	0.0206	0.0274	0.0151	0.0356	11.6754	0.0438	0.0211	0.0228	0.0131	0
C16 (M13)	0.0086	0.0551	8.4918	0.0171	0.0222	0.0145	0.0274	10.2796	0.0311	0.0268	0.0167	0.0096	0
C16 (M14)	0.0141	0.0196	2.1009	0.0123	0.011	0.0171	0.0156	2.6515	0.0212	0.0191	0.0168	0.0105	0
C16 (M15)	0.0124	0.0621	13.5015	0.0197	0.0256	0.0198	0.0397	6.3671	0.01	0.0244	0.0482	0.0242	0
C16 (M16)	0.0121	0.043	5.3489	0.0188	0.0227	0.017	0.016	1.9208	0.0176	0.02	0.0177	0.0149	0
C16 (M17)	0.0055	0.0163	4.2797	0.0127	0.006	0.0135	0.0174	1.9624	0.0094	0.0182	0.0236	0.0083	0
C16 (M18)	0.0155	0.0398	1.1015	0.0168	0.015	0.0132	0.016	0.7016	0.0177	0.0208	0.0175	0.0171	0
C16 (M19)	0.0071	0.0149	1.0366	0.008	0.0099	0.0079	0.0058	1.6049	0.0081	0.0107	0.0081	0.009	0
C17 (M0)	42.9129	35.3536	1.7568	48.09	44.8299	48.4749	33.2995	3.0077	42.3091	46.1139	42.9738	41.5691	81.3727
C17 (M1)	11.2253	14.2156	19.6083	12.202	12.8544	11.1003	8.8704	7.3696	8.9243	12.7383	12.7169	11.8227	16.5346
C17 (M2)	5.5638	6.4758	5.0616	5.969	5.8955	4.0363	4.2555	0.9156	5.0761	5.753	5.1865	4.8799	1.9185
C17 (M3)	2.5788	4.1591	3.2706	1.614	2.7146	2.4605	2.6153	1.2143	3.0354	2.771	3.1897	2.49	0.1628
C17 (M4)	3.8283	4.4203	1.2878	0.9646	2.9057	4.0164	2.6488	0.8659	3.9192	2.3455	3.7644	4.1133	0.0108
C17 (M5)	2.513	2.703	1.3762	1.4508	1.8266	2.3278	1.5757	0.5949	2.8709	2.8906	2.2774	1.9604	0.0006
C17 (M6)	3.8748	3.5238	0.5315	1.7463	3.0062	3.1392	2.9776	0.5338	2.7889	3.0459	3.1109	3.5634	0
C17 (M7)	2.3065	2.4919	1.0965	1.7002	2.4998	2.669	2.3721	0.7516	2.4008	2.2914	2.6855	2.4594	0
C17 (M8)	4.0109	3.8398	0.6856	5.1468	3.7826	4.5594	4.0794	0.3696	4.7668	4.0486	4.7885	3.7499	0
C17 (M9)	2.0161	2.4893	1.0538	1.5037	1.237	1.4188	1.8813	2.7559	1.4836	1.8811	1.1349	1.4633	0
C17 (M10)	1.3077	1.1693	0.2544	1.257	0.6754	0.9225	1.2204	1.1207	1.9285	1.0354	1.2277	1.4722	0
C17 (M11)	0.9747	0.8345	5.4816	0.8408	1.3613	0.9863	14.2905	8.9231	2.7834	1.0912	2.0363	0.7691	0
C17 (M12)	3.0112	2.389	1.9565	1.8869	1.9348	1.4634	4.4028	3.2442	2.9268	1.1655	1.06	1.8061	0
C17 (M13)	1.1588	1.2128	3.6243	0.4701	0.6066	0.5616	3.2875	3.9565	1.8167	1.4953	1.0977	1.1264	0
C17 (M14)	2.2655	2.9526	1.4408	4.9521	2.2835	2.4465	2.6033	1.6476	1.9317	1.7748	2.6924	2.0807	0
C17 (M15)	0.9873	2.1075	0.8784	1.6145	1.301	1.1316	1.7076	2.845	1.7365	1.0253	1.8991	1.3754	0
C17 (M16)	2.8624	2.4563	0.7835	2.1359	2.519	2.3845	1.9398	1.5513	2.0439	2.3844	1.8363	1.7339	0
C17 (M17)	0.3526	1.2585	33.1406	1.1875	1.5654	0.3444	1.1088	40.3277	0.9136	1.1043	1.8581	5.609	0
C17 (M18)	2.9971	2.9797	9.4334	2.9407	2.4553	2.1705	1.5265	9.7714	2.383	2.3909	2.2459	2.4911	0
C17 (M19)	0.9898	1.0255	6.4394	1.3308	1.3335	1.5518	1.1727	6.4221	1.4799	1.368	0.6725	1.923	0
C17 (M20)	2.2624	1.9423	0.8384	0.9963	2.4117	1.8344	2.1648	1.8116	2.481	1.2857	1.5455	1.5417	0
C18 (M0)	77.2367	76.1619	19.9077	74.3649	71.2568	71.61	76.9122	5.1396	73.9504	74.2394	71.625	72.4067	80.4674
C18 (M1)	17.6943	17.3533	5.0668	18.3879	18.936	19.0653	17.7372	4.8153	18.5151	18.4287	18.9511	18.8963	17.2556
C18 (M2)	3.0292	3.1701	2.0786	4.1325	5.1588	5.1348	3.0883	2.5649	4.2591	4.174	5.0328	4.8526	2.0814
C18 (M3)	0.7269	0.7686	32.5222	1.4172	2.1539	2.0914	0.7526	4.6995	1.4232	1.3907	2.0545	1.8645	0.1824
C18 (M4)	0.2716	0.3462	7.6547	0.6206	0.9716	0.9363	0.2704	3.1109	0.6314	0.6273	0.8974	0.8131	0.0125
C18 (M5)	0.127	0.2148	3.9673	0.2323	0.3687	0.3662	0.1284	1.6199	0.2362	0.2189	0.345	0.2996	0.0007
C18 (M6)	0.0703	0.2049	1.4271	0.1226	0.1743	0.1341	0.0849	1.4368	0.1249	0.1281	0.145	0.1335	0
C18 (M7)	0.0347	0.1391	1.419	0.079	0.0929	0.0654	0.0639	1.2849	0.0685	0.0535	0.1062	0.056	0
C18 (M8)	0.1647	0.2533	0.7744	0.1116	0.1485	0.0942	0.1825	0.4631	0.0859	0.1328	0.1783	0.1279	0
C18 (M9)	0.056	0.0838	1.7816	0.0216	0.034	0.0496	0.0563	3.2381	0.0288	0.0398	0.0329	0.0347	0
C18 (M10)	0.0374	0.0676	0.3628	0.0199	0.0294	0.0143	0.0264	1.8473	0.0243	0.0298	0.0284	0.0062	0
C18 (M11)	0.0468	0.1095	2.492	0.0546	0.0703	0.0579	0.0904	5.6281	0.0587	0.0458	0.0524	0.0397	0
C18 (M12)	0.0378	0.1067	1.1266	0.0537	0.0518	0.0522	0.0645	2.225	0.0576	0.0512	0.0558	0.0529	0
C18 (M13)	0.0451	0.1053	2.9299	0.0284	0.047	0.0218	0.0607	19.6044	0.0617	0.0296	0.0441	0.0244	0
C18 (M14)	0.0497	0.1504	1.1295	0.0511	0.0785	0.0494	0.0736	7.0116	0.0746	0.0571	0.0667	0.0498	0
C18 (M15)	0.0813	0.0316	6.0318	0.027	0.043	0.0268	0.0397	16.1479	0.0654	0.031	0.0236	0.0318	0
C18 (M16)	0.0739	0.098	3.1462	0.0374	0.0603	0.0616	0.0352	6.0132	0.0898	0.0643	0.0708	0.0599	0
C18 (M17)	0.0282	0.1137	0.8564	0.0462	0.0556	0.0315	0.1343	7.8367	0.0419	0.0581	0.0638	0.0404	0
C18 (M18)	0.0664	0.1863	1.2683	0.0637	0.0757	0.0488	0.074	1.8136	0.0728	0.065	0.0896	0.0788	0
C18 (M19)	0.0332	0.1141	2.0893	0.0323	0.0613	0.0241	0.0403	1.9327	0.0429	0.0317	0.0475	0.0346	0
C18 (M20)	0.0647	0.1501	1.3007	0.0654	0.0914	0.0391	0.0468	1.0755	0.0404	0.0709	0.0529	0.0672	0
C18 (M21)	0.0242	0.0706	0.6671	0.0301	0.0405	0.0251	0.0374	0.491	0.0464	0.0323	0.0362	0.0294	0
Corrected Mass Isotopomer Ditribution
Note: Followed procedure by Fernandez et al (1996)
Ion	Statin_minus_2h_s2.CDF	Statin_minus_2h_s2_2.CDF	Statin_minus_4h_s2.CDF	Statin_minus_4h_s2_2.CDF	Statin_minus_6h_s2.CDF	Statin_minus_6h_s2_2.CDF	Statin_plus_2h_s2.CDF	Statin_plus_2h_s2_2.CDF	Statin_plus_4h_s2.CDF	Statin_plus_4h_s2_2.CDF	Statin_plus_6h_s2.CDF	Statin_plus_6h_s2_2.CDF	Theory
Avg. carbon labeling		0.513	0.597					0.609				0.64
Oct (M0)	0	1.6409	0.1116	0	0	0	0	0.1736	0	0	0	0.3383	0
Oct (M1)	0	3.4387	1.6027	0	0	0	0	1.5279	0	0	0	0.3009	0
Oct (M2)	0	1.4892	0.1906	0	0	0	0	0.1907	0	0	0	0.0874	0
Oct (M3)	0	4.5595	4.0475	0	0	0	0	3.5507	0	0	0	0.5601	0
Oct (M4)	0	22.2163	34.196	0	0	0	0	25.3261	0	0	0	0.9909	0
Oct (M5)	0	25.5698	38.1608	0	0	0	0	45.8812	0	0	0	79.4359	0
Oct (M6)	0	4.0816	5.6357	0	0	0	0	7.3578	0	0	0	13.8563	0
Oct (M7)	0	16.4218	12.5034	0	0	0	0	12.265	0	0	0	3.2254	0
Oct (M8)	0	4.2233	1.7808	0	0	0	0	1.704	0	0	0	0.3276	0
Oct (M9)	0	11.7964	1.3224	0	0	0	0	1.5851	0	0	0	0.3908	0
Oct (M10)	0	0.9216	0.1936	0	0	0	0	0.1984	0	0	0	0.218	0
Oct (M11)	0	3.641	0.2549	0	0	0	0	0.2396	0	0	0	0.2682	0
Avg. carbon labeling		0.552	0.598					0.577				0.617
C10 (M0)	0	1.7278	0.1723	0	0	0	0	0.2244	0	0	0	0.6004	0
C10 (M1)	0	1.7637	0.1731	0	0	0	0	0.2815	0	0	0	0.3759	0
C10 (M2)	0	1.4222	0.0568	0	0	0	0	0.0774	0	0	0	0.0859	0
C10 (M3)	0	5.5807	5.3239	0	0	0	0	7.6493	0	0	0	2.3668	0
C10 (M4)	0	2.4541	0.8607	0	0	0	0	1.3865	0	0	0	0.6959	0
C10 (M5)	0	33.5448	28.7801	0	0	0	0	43.8165	0	0	0	16.742	0
C10 (M6)	0	5.9523	5.0816	0	0	0	0	7.562	0	0	0	4.0278	0
C10 (M7)	0	29.4188	39.6056	0	0	0	0	30.4858	0	0	0	47.6937	0
C10 (M8)	0	3.8672	5.7575	0	0	0	0	4.4463	0	0	0	7.014	0
C10 (M9)	0	7.1208	7.6637	0	0	0	0	3.3804	0	0	0	10.5068	0
C10 (M10)	0	1.5946	1.1516	0	0	0	0	0.4031	0	0	0	1.4322	0
C10 (M11)	0	3.3767	4.3301	0	0	0	0	0.1899	0	0	0	6.8812	0
C10 (M12)	0	1.534	0.5736	0	0	0	0	0.042	0	0	0	0.8222	0
C10 (M13)	0	0.6425	0.4693	0	0	0	0	0.0549	0	0	0	0.7553	0
Avg. carbon labeling			0.555					0.487
C12 (M0)	0	0	1.722	0	0	0	0	1.1003	0	0	0	0	0
C12 (M1)	0	0	2.6973	0	0	0	0	1.9965	0	0	0	0	0
C12 (M2)	0	0	0.4777	0	0	0	0	0.4546	0	0	0	0	0
C12 (M3)	0	0	0.9935	0	0	0	0	1.5878	0	0	0	0	0
C12 (M4)	0	0	0.5472	0	0	0	0	0.2299	0	0	0	0	0
C12 (M5)	0	0	11.5311	0	0	0	0	23.7398	0	0	0	0	0
C12 (M6)	0	0	1.9407	0	0	0	0	3.8386	0	0	0	0	0
C12 (M7)	0	0	40.5302	0	0	0	0	23.387	0	0	0	0	0
C12 (M8)	0	0	7.4239	0	0	0	0	6.6517	0	0	0	0	0
C12 (M9)	0	0	19.2636	0	0	0	0	17.3629	0	0	0	0	0
C12 (M10)	0	0	3.8248	0	0	0	0	2.2142	0	0	0	0	0
C12 (M11)	0	0	2.4443	0	0	0	0	2.3262	0	0	0	0	0
C12 (M12)	0	0	0.4747	0	0	0	0	1.0585	0	0	0	0	0
C12 (M13)	0	0	2.2034	0	0	0	0	9.1255	0	0	0	0	0
C12 (M14)	0	0	0.9804	0	0	0	0	1.9826	0	0	0	0	0
C12 (M15)	0	0	2.9451	0	0	0	0	2.9438	0	0	0	0	0
Avg. carbon labeling			0.428					0.403
C13 (M0)	0	0	2.0803	0	0	0	0	3.5197	0	0	0	0	0
C13 (M1)	0	0	2.1439	0	0	0	0	1.4185	0	0	0	0	0
C13 (M2)	0	0	0.6211	0	0	0	0	0.4838	0	0	0	0	0
C13 (M3)	0	0	42.3337	0	0	0	0	43.5506	0	0	0	0	0
C13 (M4)	0	0	7.0996	0	0	0	0	7.1285	0	0	0	0	0
C13 (M5)	0	0	1.5689	0	0	0	0	1.2976	0	0	0	0	0
C13 (M6)	0	0	0.3484	0	0	0	0	0.4689	0	0	0	0	0
C13 (M7)	0	0	1.8093	0	0	0	0	3.3777	0	0	0	0	0
C13 (M8)	0	0	0.5734	0	0	0	0	1.3427	0	0	0	0	0
C13 (M9)	0	0	7.0665	0	0	0	0	6.6423	0	0	0	0	0
C13 (M10)	0	0	1.8485	0	0	0	0	1.5708	0	0	0	0	0
C13 (M11)	0	0	14.8254	0	0	0	0	14.6138	0	0	0	0	0
C13 (M12)	0	0	3.46	0	0	0	0	3.6631	0	0	0	0	0
C13 (M13)	0	0	6.4821	0	0	0	0	2.9812	0	0	0	0	0
C13 (M14)	0	0	3.0008	0	0	0	0	4.2164	0	0	0	0	0
C13 (M15)	0	0	1.8736	0	0	0	0	1.857	0	0	0	0	0
C13 (M16)	0	0	2.8644	0	0	0	0	1.8674	0	0	0	0	0
Avg. carbon labeling	0.044	0.217	0.665	0.07	0.085	0.09	0.07	0.748	0.067	0.094	0.108	0.222
C14 (M0)	85.1306	64.5301	0.9927	77.8157	70.8493	70.1946	84.3156	0.8848	79.4239	76.8733	71.7295	58.975	84.15
C14 (M1)	3.8651	2.8254	1.5674	6.4667	9.6144	9.332	2.8036	0.5391	5.0519	5.2332	6.9744	5.8319	14.2598
C14 (M2)	2.9	2.1265	0.4377	4.5514	6.263	6.2937	2.1737	0.1498	4.2552	3.4388	5.013	4.5015	1.4701
C14 (M3)	1.3051	1.0587	0.8945	1.8963	2.563	2.5363	1.0429	0.4587	1.7169	1.3161	2.0786	1.796	0.113
C14 (M4)	1.3118	1.2066	0.2735	1.2921	1.6153	1.6063	0.6356	0.05	0.9413	1.1545	1.4657	1.2108	0.0068
C14 (M5)	0.5089	0.7404	1.1596	0.5101	0.5106	0.4482	0.4148	0.5231	0.675	0.2574	0.4007	0.519	0.0003
C14 (M6)	0.9368	0.9712	0.2717	0.5567	0.8519	0.7686	0.4729	0.1127	0.8189	0.7578	0.7218	0.7025	0
C14 (M7)	0.3628	1.6226	13.0184	0.6951	0.48	0.8758	0.661	4.9864	1.056	0.8886	1.0214	1.3809	0
C14 (M8)	0.7704	1.1121	2.3693	0.3791	0.4592	0.7906	0.4513	0.5147	0.7093	0.7066	0.677	0.4533	0
C14 (M9)	0.3164	1.0594	16.1029	0.4841	0.4603	0.6965	1.1144	5.2466	0.7811	1.0318	0.3888	1.1276	0
C14 (M10)	0.2227	0.9113	5.2418	0.2875	0.5637	0.371	0.5112	1.7041	0.4307	0.3204	0.5123	0.3817	0
C14 (M11)	0.7296	14.4487	36.7102	2.6874	3.0043	3.9	3.1751	63.5922	1.2744	5.0571	5.1167	15.8684	0
C14 (M12)	0.3612	3.0698	6.3451	0.7992	1.0572	0.5502	0.7439	12.5386	0.7999	1.1401	1.4639	3.6437	0
C14 (M13)	0.2786	2.4018	7.3275	0.7382	0.8801	0.5501	0.7183	5.9009	0.6253	0.5129	1.1541	1.9354	0
C14 (M14)	0.3457	0.9491	2.4618	0.1583	0.0505	0.3201	0.2667	0.8391	0.524	0.3063	0.4349	0.5841	0
C14 (M15)	0.2145	0.2935	3.3729	0.2505	0.3791	0.2406	0.2024	1.3117	0.328	0.4236	0.2423	0.567	0
C14 (M16)	0.2853	0.2883	0.8166	0.2599	0.2018	0.3274	0.0757	0.3795	0.4208	0.4017	0.338	0.3584	0
C14 (M17)	0.1546	0.3846	0.6365	0.1715	0.1963	0.1978	0.2208	0.268	0.1674	0.18	0.2669	0.1629	0
	-2	-2		-4	-6	-6	+2		+4	+4	+6	+6			Averages										sd
Avg. carbon labeling	0.009	0.011	0.549	0.016	0.024	0.023	0.009	0.567	0.016	0.016	0.021	0.021			Minus	2	4	6		Plus	2	4	6		Minus	2	4	6		Plus	2	4	6
C16 (M0)	93.5151	92.9857	15.9918	87.254	81.1099	81.5615	93.3372	8.6221	87.7499	87.7241	83.3234	83.1006			M0	93.2504	87.254	81.3357		M0	93.3372	87.737	83.212		M0	0.2647		0.2258		M0		0.0129	0.1114
C16 (M1)	2.8743	2.9126	5.3394	5.7195	8.2728	8.2239	2.9433	8.5158	5.3307	5.4774	7.4411	7.6044			M1	2.89345	5.7195	8.24835		M1	2.9433	5.40405	7.52275		M1	0.01915		0.02445		M1		0.07335	0.08165
C16 (M2)	2.0225	2.0415	1.2651	3.9964	5.9805	5.7572	1.9885	-0.3082	3.8872	3.8277	5.2506	5.325			M2	2.032	3.9964	5.86885		M2	1.9885	3.85745	5.2878		M2	0.0095		0.11165		M2		0.02975	0.0372
C16 (M3)	0.9074	0.9188	0.6319	1.8783	2.8916	2.7942	0.9302	1.6454	1.8006	1.7704	2.4305	2.5272			M3	0.9131	1.8783	2.8429		M3	0.9302	1.7855	2.47885		M3	0.0057		0.0487		M3		0.0151	0.04835
C16 (M4)	0.3326	0.3698	0.5507	0.6738	1.0813	1.0208	0.3398	0.3037	0.6576	0.6553	0.91	0.9069			M4	0.3512	0.6738	1.05105		M4	0.3398	0.65645	0.90845		M4	0.0186		0.03025		M4		0.00115	0.00155
C16 (M5)	0.0995	0.1083	1.1126	0.18	0.3038	0.301	0.0846	0.865	0.1939	0.1825	0.2486	0.2504			M5	0.1039	0.18	0.3024		M5	0.0846	0.1882	0.2495		M5	0.0044		0.0014		M5		0.0057	0.0009
C16 (M6)	0.0465	0.0754	0.107	0.0633	0.0952	0.0997	0.0414	0.4036	0.0624	0.0692	0.09	0.0784
C16 (M7)	0.0199	0.0339	0.5139	0.0195	0.031	0.02	0.0216	2.7919	0.0236	0.0161	0.0249	0.0247			Corrected for natural abundance
C16 (M8)	0.0295	0.0622	0.5451	0.0354	0.0371	0.0281	0.0272	0.3949	0.0371	0.0401	0.0394	0.0343				2hr		4hr		6hr			SEM	2hr		4hr		6hr
C16 (M9)	0.0108	0.0128	0.9967	0.0141	0.0039	0.0123	0.0142	1.823	0.0108	0.0028	0.0039	0.011				Ctrl	Statin	Ctrl	Statin	Ctrl	Statin			Ctrl	Statin	Ctrl	Statin	Ctrl	Statin
C16 (M10)	0.0134	0.018	0.6105	0.0088	0.0099	0.0094	0.0061	0.8647	0.0049	0.0132	0.0122	0.0048			M1	2.89345	2.9433	5.7195	5.40405	8.24835	7.52275		M1	0.01915			0.0129	0.2258	0.1114
C16 (M11)	0.0487	0.1507	29.9568	0.0332	0.0463	0.0578	0.0995	39.7971	0.0889	0.0644	0.058	0.0275			M2	2.032	1.9885	3.9964	3.85745	5.86885	5.2878		M2	0.0095			0.07335	0.02445	0.08165
C16 (M12)	0.0051	0.0642	7.1359	0.0195	0.0258	0.0119	0.0308	9.622	0.0403	0.0179	0.0202	0.012			M3	0.9131	0.9302	1.8783	1.7855	2.8429	2.47885		M3	0.0057			0.02975	0.11165	0.0372
C16 (M13)	0.0084	0.0533	8.3465	0.0167	0.0216	0.0142	0.0265	10.0226	0.0299	0.0267	0.0161	0.0093			M4	0.3512	0.3398	0.6738	0.65645	1.05105	0.90845		M4	0.0186			0.0151	0.0487	0.04835
C16 (M14)	0.0143	0.0174	1.7328	0.0119	0.0103	0.0171	0.0147	2.208	0.0204	0.0185	0.0166	0.0104			M5	0.1039	0.0846	0.18	0.1882	0.3024	0.2495		M5	0.0044			0.00115	0.03025	0.00155
C16 (M15)	0.0122	0.0632	13.8263	0.0197	0.0259	0.0197	0.0403	6.4347	0.0094	0.0244	0.049	0.0245
C16 (M16)	0.0119	0.042	5.0697	0.0186	0.0224	0.0168	0.0152	1.7712	0.0176	0.0197	0.0166	0.0145
C16 (M17)	0.0053	0.0155	4.1789	0.0124	0.0056	0.0133	0.0172	1.9247	0.0092	0.018	0.0233	0.008
C16 (M18)	0.0156	0.0399	1.0651	0.0168	0.0151	0.0132	0.016	0.689	0.0178	0.0208	0.0175	0.0171
C16 (M19)	0.0071	0.0148	1.0232	0.008	0.0099	0.0079	0.0057	1.6087	0.008	0.0106	0.008	0.0089
Avg. carbon labeling	0.179	0.204	0.485	0.176	0.168	0.156	0.289	0.612	0.199	0.163	0.187	0.209
C17 (M0)	52.7218	43.436	2.1582	59.0892	55.0753	59.5564	40.911	3.6946	51.9778	56.6594	52.8013	51.0728	81.3727
C17 (M1)	3.0451	8.546	23.3945	2.9539	4.5514	1.5197	2.5571	8.2122	0.3977	4.0937	4.8431	4.103	16.5346
C17 (M2)	4.8931	5.1577	1.5854	5.2515	4.9508	3.1893	3.6856	-0.5466	4.8272	4.8309	4.0963	3.908	1.9185
C17 (M3)	2.0228	3.7571	3.1088	0.8011	2.1377	2.2066	2.3159	1.3621	2.6345	2.2331	2.8546	2.075	0.1628
C17 (M4)	4.0569	4.4479	0.9203	0.8871	2.9483	4.2815	2.6455	0.7847	4.0665	2.2764	3.8541	4.4008	0.0108
C17 (M5)	2.2412	2.3698	1.3974	1.5259	1.6151	1.9898	1.3701	0.5447	2.6458	2.958	1.9859	1.5445	0.0006
C17 (M6)	4.0644	3.6331	0.3877	1.7707	3.1735	3.2511	3.1814	0.5202	2.754	3.0327	3.2251	3.8031	0
C17 (M7)	2.0367	2.3042	1.1747	1.6726	2.3879	2.5634	2.2454	0.7762	2.3166	2.1522	2.5864	2.2558	0
C17 (M8)	4.2086	3.9879	0.6186	5.5638	3.9193	4.7709	4.2717	0.3118	5.0407	4.2494	5.0268	3.8915	0
C17 (M9)	1.738	2.2878	1.0896	1.0183	0.9	1.003	1.5791	3.0248	1.0473	1.5826	0.6573	1.1562	0
C17 (M10)	1.2175	1.0101	0.1604	1.2235	0.6103	0.8633	1.1371	0.9175	1.9648	0.9333	1.2331	1.4622	0
C17 (M11)	0.9314	0.7932	5.95	0.7906	1.4167	0.9831	15.4553	9.6132	2.8391	1.0863	2.0964	0.69	0
C17 (M12)	3.16	2.5018	1.6197	1.9597	1.9646	1.49	3.4699	2.7003	2.9069	1.1594	0.961	1.8789	0
C17 (M13)	1.004	1.1095	3.7091	0.3559	0.4971	0.4857	3.1525	3.9604	1.7101	1.5046	1.0875	1.0622	0
C17 (M14)	2.3099	3.0326	1.2839	5.1916	2.3666	2.5425	2.5291	1.4787	1.9158	1.7743	2.7685	2.1194	0
C17 (M15)	0.9094	2.0424	0.8322	1.4252	1.2371	1.0519	1.6382	2.8728	1.7069	0.9736	1.8387	1.3241	0
C17 (M16)	2.9081	2.4415	0.7692	2.1244	2.5408	2.4083	1.9258	1.4816	2.0339	2.4149	1.8107	1.7281	0
C17 (M17)	0.2742	1.2072	33.8157	1.146	1.5215	0.2792	1.0705	41.1215	0.868	1.0556	1.8382	5.6735	0
C17 (M18)	3.0105	2.9788	8.9462	2.9421	2.4433	2.1776	1.5153	9.1582	2.3834	2.387	2.2295	2.4119	0
C17 (M19)	0.9792	1.0118	6.3102	1.3209	1.325	1.5523	1.1703	6.2609	1.4759	1.3622	0.6575	1.904	0
C17 (M20)	2.267	1.9436	0.7683	0.9862	2.4178	1.8343	2.1732	1.7501	2.487	1.2805	1.548	1.5352	0
Avg. carbon labeling	0.008	0.014	0.255	0.011	0.017	0.015	0.01	0.584	0.013	0.012	0.016	0.014
C18 (M0)	95.9846	94.6481	24.737	92.4156	88.5529	88.9921	95.5813	6.3866	91.9004	92.2595	89.0106	89.9821	80.4674
C18 (M1)	1.3909	1.2552	0.9806	3.0006	4.4937	4.5596	1.5292	4.5641	3.2662	3.0839	4.4153	4.1418	17.2556
C18 (M2)	0.9742	1.2066	1.7038	2.082	3.1273	3.0737	1.0284	2.0382	2.1956	2.1197	2.9782	2.7895	2.0814
C18 (M3)	0.446	0.458	38.713	1.0359	1.6969	1.6295	0.4643	5.1445	1.0164	0.9953	1.6065	1.4181	0.1824
C18 (M4)	0.2055	0.2877	2.1095	0.4888	0.7633	0.7344	0.1994	2.724	0.5023	0.5031	0.6945	0.6324	0.0125
C18 (M5)	0.1036	0.1925	3.5689	0.1664	0.2659	0.2692	0.1058	1.3439	0.1688	0.1488	0.2517	0.2127	0.0007
C18 (M6)	0.0611	0.2023	1.0022	0.1062	0.1447	0.098	0.0778	1.4051	0.1082	0.1151	0.1142	0.1083	0
C18 (M7)	0.0291	0.127	1.4244	0.072	0.0803	0.0556	0.0602	1.2477	0.0595	0.0416	0.1005	0.0443	0
C18 (M8)	0.1827	0.2682	0.6692	0.1156	0.1558	0.098	0.1984	0.3358	0.088	0.1438	0.1874	0.1378	0
C18 (M9)	0.0397	0.059	1.9043	0.0088	0.0175	0.0427	0.0377	3.5893	0.0205	0.0262	0.0122	0.0211	0
C18 (M10)	0.035	0.0655	0.177	0.0198	0.0289	0.0099	0.0228	1.6421	0.0237	0.0286	0.028	0.0029	0
C18 (M11)	0.0474	0.1132	2.7095	0.0579	0.0742	0.0623	0.0968	5.9985	0.062	0.0471	0.0546	0.0431	0
C18 (M12)	0.0365	0.1052	0.9734	0.053	0.0493	0.051	0.0611	1.8511	0.0568	0.0512	0.0555	0.0536	0
C18 (M13)	0.0453	0.104	3.0593	0.0259	0.0461	0.0188	0.0596	20.9491	0.0614	0.0274	0.0426	0.0215	0
C18 (M14)	0.0496	0.1522	0.9785	0.0523	0.0801	0.051	0.0738	5.9685	0.0748	0.0586	0.0677	0.0512	0
C18 (M15)	0.0825	0.0234	6.2884	0.0252	0.0402	0.0251	0.037	16.5541	0.0641	0.0289	0.0206	0.0304	0
C18 (M16)	0.0728	0.1003	2.9651	0.0375	0.0605	0.0628	0.0345	5.4137	0.0901	0.0654	0.0726	0.0607	0
C18 (M17)	0.0258	0.1134	0.7374	0.0461	0.0548	0.03	0.1372	7.7994	0.0394	0.0573	0.063	0.0392	0
C18 (M18)	0.0668	0.1867	1.2603	0.0636	0.0755	0.0488	0.0716	1.6048	0.0728	0.0645	0.0894	0.0791	0
C18 (M19)	0.0322	0.1115	2.0859	0.0314	0.0604	0.0234	0.0389	1.8915	0.0419	0.0307	0.0462	0.0334	0
C18 (M20)	0.0649	0.1502	1.2954	0.0656	0.0917	0.0392	0.0467	1.0669	0.0402	0.0712	0.0528	0.0674	0
C18 (M21)	0.0239	0.0699	0.657	0.0298	0.0401	0.025	0.0373	0.4813	0.0465	0.0321	0.036	0.0291	0
