# Supplementary material for: Statin therapy inhibits fatty acid synthase via dynamic protein modifications
Source: Nat Commun. 2022 May 10;13:2542. doi: 10.1038/s41467-022-30060-w (PMC9090928; doi:10.1038/s41467-022-30060-w)
Supplement: Supplementary file 4 — Source Data [file 41467_2022_30060_MOESM4_ESM.zip › source_data/Figure 6/Fig6b_compiled_Cell DNL.xlsx]

## Sheet: Sheet1
Treatment	Hours	M0
Control	2	93.5151
Control	2	92.9857
Control	4	87.254
Control	6	81.1099
Control	6	81.5615
Statin	2	93.3372
Statin	4	87.7499
Statin	4	87.7241
Statin	6	83.3234
Statin	6	83.1006
Control	6	83.9671
Control	6	84.2772
Control	18	61.1535
Control	18	61.0024
Control	24	54.2663
Control	24	53.3174
Control	24	55.2652
Statin	6	84.7247
Statin	6	84.9672
Statin	6	85.0883
Statin	18	62.1831
Statin	18	62.2489
Statin	18	62.1869
Statin	24	56.1564
Statin	24	55.1015
Statin	24	56.2681
