# Supplementary material for: Statin therapy inhibits fatty acid synthase via dynamic protein modifications
Source: Nat Commun. 2022 May 10;13:2542. doi: 10.1038/s41467-022-30060-w (PMC9090928; doi:10.1038/s41467-022-30060-w)
Supplement: Supplementary file 4 — Source Data [file 41467_2022_30060_MOESM4_ESM.zip › source_data/Figure 6/Fig6b_9.11.17 Statin D2O Time course 1 Data.xlsx]

## Sheet: 170804 Statin D2O Time course
Retention Times (min.)
Fragment	Statin_minus_2h_s2.CDF	Statin_minus_2h_s2_2.CDF	Statin_minus_4h_s2.CDF	Statin_minus_4h_s2_2.CDF	Statin_minus_6h_s2.CDF	Statin_minus_6h_s2_2.CDF	Statin_plus_2h_s2.CDF	Statin_plus_2h_s2_2.CDF	Statin_plus_4h_s2.CDF	Statin_plus_4h_s2_2.CDF	Statin_plus_6h_s2.CDF	Statin_plus_6h_s2_2.CDF
Oct		6.46	6.51					6.51				6.34
C10		8.95	8.96					8.96				8.95
C12			12					12
C13			12.98					12.98
C14	13.88	13.91	13.9	13.91	13.91	13.91	13.87	14.38	13.93	13.92	13.91	13.91
C16	15.95	15.95	15.6	15.95	15.95	15.95	15.95	15.59	15.95	15.95	15.95	15.95
C17	16.93	16.94	16.47	16.95	16.95	16.94	16.93	16.48	16.94	16.95	16.95	16.94
C18	17.85	17.86	17.89	17.86	17.86	17.86	17.85	18.39	17.85	17.86	17.86	17.85
Total ion counts
Fragment	Statin_minus_2h_s2.CDF	Statin_minus_2h_s2_2.CDF	Statin_minus_4h_s2.CDF	Statin_minus_4h_s2_2.CDF	Statin_minus_6h_s2.CDF	Statin_minus_6h_s2_2.CDF	Statin_plus_2h_s2.CDF	Statin_plus_2h_s2_2.CDF	Statin_plus_4h_s2.CDF	Statin_plus_4h_s2_2.CDF	Statin_plus_6h_s2.CDF	Statin_plus_6h_s2_2.CDF
Oct	0	107	20792	0	0	0	0	15661	0	0	0	883
C10	0	125	9141	0	0	0	0	9003	0	0	0	345
C12	0	0	744	0	0	0	0	816	0	0	0	0
C13	0	0	1013	0	0	0	0	740	0	0	0	0
C14	684	656	1581	873	765	863	919	2848	246	560	651	811
C16	41410	23094	1361	42947	30766	38520	49587	1503	15845	29126	31486	43567
C17	250	237	1250	288	233	281	401	982	118	221	257	321
C18	13318	6940	628	13840	9288	16078	17154	487	6247	11565	11235	17320
Area of TIC
Fragment	Statin_minus_2h_s2.CDF	Statin_minus_2h_s2_2.CDF	Statin_minus_4h_s2.CDF	Statin_minus_4h_s2_2.CDF	Statin_minus_6h_s2.CDF	Statin_minus_6h_s2_2.CDF	Statin_plus_2h_s2.CDF	Statin_plus_2h_s2_2.CDF	Statin_plus_4h_s2.CDF	Statin_plus_4h_s2_2.CDF	Statin_plus_6h_s2.CDF	Statin_plus_6h_s2_2.CDF
Oct		60	7418					11674				76
C10		62	5590					3418				218
C12			714					733
C13			1164					895
C14	371	390	1294	468	405	459	325	2451	123	283	344	515
C16	5663	4712	798	7368	5951	7281	6355	380	3059	5824	6154	7476
C17	326	334	5465	335	287	235	430	403	269	276	317	373
C18	1836	1525	360	2463	1825	2689	2140	44	1075	2117	2115	2938
Signal to Noise
Fragment	Statin_minus_2h_s2.CDF	Statin_minus_2h_s2_2.CDF	Statin_minus_4h_s2.CDF	Statin_minus_4h_s2_2.CDF	Statin_minus_6h_s2.CDF	Statin_minus_6h_s2_2.CDF	Statin_plus_2h_s2.CDF	Statin_plus_2h_s2_2.CDF	Statin_plus_4h_s2.CDF	Statin_plus_4h_s2_2.CDF	Statin_plus_6h_s2.CDF	Statin_plus_6h_s2_2.CDF
Oct	NaN	2	91	NaN	NaN	NaN	NaN	80	NaN	NaN	NaN	19
C10	NaN	1	39	NaN	NaN	NaN	NaN	33	NaN	NaN	NaN	6
C12	NaN	NaN	3	NaN	NaN	NaN	NaN	4	NaN	NaN	NaN	NaN
C13	NaN	NaN	4	NaN	NaN	NaN	NaN	3	NaN	NaN	NaN	NaN
C14	15	7	4	15	13	15	10	8	7	12	9	10
C16	507	160	2	526	295	449	404	3	300	365	300	400
C17	4	2	3	3	3	3	3	3	3	3	3	3
C18	149	66	2	141	113	194	127	2	106	166	140	162
Avg. Carbon Labeling
Fragment	Statin_minus_2h_s2.CDF	Statin_minus_2h_s2_2.CDF	Statin_minus_4h_s2.CDF	Statin_minus_4h_s2_2.CDF	Statin_minus_6h_s2.CDF	Statin_minus_6h_s2_2.CDF	Statin_plus_2h_s2.CDF	Statin_plus_2h_s2_2.CDF	Statin_plus_4h_s2.CDF	Statin_plus_4h_s2_2.CDF	Statin_plus_6h_s2.CDF	Statin_plus_6h_s2_2.CDF
Oct		0.513	0.597					0.609				0.64
C10		0.552	0.598					0.577				0.617
C12			0.555					0.487
C13			0.428					0.403
C14	0.044	0.217	0.665	0.07	0.085	0.09	0.07	0.748	0.067	0.094	0.108	0.222
C16	0.009	0.011	0.549	0.016	0.024	0.023	0.009	0.567	0.016	0.016	0.021	0.021
C17	0.179	0.204	0.485	0.176	0.168	0.156	0.289	0.612	0.199	0.163	0.187	0.209
C18	0.008	0.014	0.255	0.011	0.017	0.015	0.01	0.584	0.013	0.012	0.016	0.014
Mass isotopomer abundances
Ion	Statin_minus_2h_s2.CDF	Statin_minus_2h_s2_2.CDF	Statin_minus_4h_s2.CDF	Statin_minus_4h_s2_2.CDF	Statin_minus_6h_s2.CDF	Statin_minus_6h_s2_2.CDF	Statin_plus_2h_s2.CDF	Statin_plus_2h_s2_2.CDF	Statin_plus_4h_s2.CDF	Statin_plus_4h_s2_2.CDF	Statin_plus_6h_s2.CDF	Statin_plus_6h_s2_2.CDF	Theory
Oct (M0)	0	1.4772	0.1004	0	0	0	0	0.1562	0	0	0	0.3045	0
Oct (M1)	0	3.28	1.4683	0	0	0	0	1.406	0	0	0	0.3048	0
Oct (M2)	0	1.6678	0.3089	0	0	0	0	0.3033	0	0	0	0.108	0
Oct (M3)	0	4.3752	3.7886	0	0	0	0	3.3262	0	0	0	0.5295	0
Oct (M4)	0	21.1924	32.4049	0	0	0	0	24.0356	0	0	0	0.9681	0
Oct (M5)	0	25.547	38.1566	0	0	0	0	45.0043	0	0	0	75.5403	0
Oct (M6)	0	5.186	7.3042	0	0	0	0	9.2603	0	0	0	16.8868	0
Oct (M7)	0	16.219	12.5247	0	0	0	0	12.3871	0	0	0	3.9857	0
Oct (M8)	0	4.5758	2.0889	0	0	0	0	2.0164	0	0	0	0.4759	0
Oct (M9)	0	11.8392	1.3901	0	0	0	0	1.649	0	0	0	0.4083	0
Oct (M10)	0	0.9752	0.2052	0	0	0	0	0.2106	0	0	0	0.2195	0
Oct (M11)	0	3.6653	0.2591	0	0	0	0	0.245	0	0	0	0.2686	0
C10 (M0)	0	1.5206	0.1517	0	0	0	0	0.1975	0	0	0	0.5284	0
C10 (M1)	0	1.7585	0.1729	0	0	0	0	0.275	0	0	0	0.4002	0
C10 (M2)	0	1.4743	0.0703	0	0	0	0	0.1003	0	0	0	0.1211	0
C10 (M3)	0	5.2223	4.8477	0	0	0	0	6.9645	0	0	0	2.1637	0
C10 (M4)	0	2.7333	1.2355	0	0	0	0	1.9127	0	0	0	0.8378	0
C10 (M5)	0	31.395	26.845	0	0	0	0	40.8706	0	0	0	15.6262	0
C10 (M6)	0	7.7855	6.648	0	0	0	0	9.9571	0	0	0	4.8752	0
C10 (M7)	0	28.4596	38.0566	0	0	0	0	29.6166	0	0	0	45.6128	0
C10 (M8)	0	5.0923	7.3647	0	0	0	0	5.7075	0	0	0	8.9306	0
C10 (M9)	0	7.1881	7.8291	0	0	0	0	3.5833	0	0	0	10.6709	0
C10 (M10)	0	1.7672	1.3563	0	0	0	0	0.5061	0	0	0	1.7106	0
C10 (M11)	0	3.4032	4.3447	0	0	0	0	0.2091	0	0	0	6.8914	0
C10 (M12)	0	1.5428	0.5924	0	0	0	0	0.0444	0	0	0	0.851	0
C10 (M13)	0	0.6573	0.4852	0	0	0	0	0.0554	0	0	0	0.7801	0
C12 (M0)	0	0	1.4823	0	0	0	0	0.9472	0	0	0	0	0
C12 (M1)	0	0	2.565	0	0	0	0	1.8767	0	0	0	0	0
C12 (M2)	0	0	0.7603	0	0	0	0	0.6496	0	0	0	0	0
C12 (M3)	0	0	0.9671	0	0	0	0	1.485	0	0	0	0	0
C12 (M4)	0	0	0.5997	0	0	0	0	0.3739	0	0	0	0	0
C12 (M5)	0	0	10.5406	0	0	0	0	21.6137	0	0	0	0	0
C12 (M6)	0	0	2.7553	0	0	0	0	5.5215	0	0	0	0	0
C12 (M7)	0	0	37.8748	0	0	0	0	22.1799	0	0	0	0	0
C12 (M8)	0	0	9.6398	0	0	0	0	7.8106	0	0	0	0	0
C12 (M9)	0	0	18.9335	0	0	0	0	16.9899	0	0	0	0	0
C12 (M10)	0	0	4.6087	0	0	0	0	2.9665	0	0	0	0	0
C12 (M11)	0	0	2.6023	0	0	0	0	2.4204	0	0	0	0	0
C12 (M12)	0	0	0.5494	0	0	0	0	1.1115	0	0	0	0	0
C12 (M13)	0	0	2.2029	0	0	0	0	9.0748	0	0	0	0	0
C12 (M14)	0	0	0.9847	0	0	0	0	2.014	0	0	0	0	0
C12 (M15)	0	0	2.9336	0	0	0	0	2.9649	0	0	0	0	0
C13 (M0)	0	0	1.7708	0	0	0	0	2.9959	0	0	0	0	0
C13 (M1)	0	0	2.1251	0	0	0	0	1.6946	0	0	0	0	0
C13 (M2)	0	0	0.8399	0	0	0	0	0.6477	0	0	0	0	0
C13 (M3)	0	0	37.3335	0	0	0	0	38.3765	0	0	0	0	0
C13 (M4)	0	0	10.9901	0	0	0	0	11.147	0	0	0	0	0
C13 (M5)	0	0	2.5509	0	0	0	0	2.3216	0	0	0	0	0
C13 (M6)	0	0	0.5535	0	0	0	0	0.6388	0	0	0	0	0
C13 (M7)	0	0	1.7093	0	0	0	0	3.1578	0	0	0	0	0
C13 (M8)	0	0	0.6717	0	0	0	0	1.5043	0	0	0	0	0
C13 (M9)	0	0	6.6833	0	0	0	0	6.345	0	0	0	0	0
C13 (M10)	0	0	2.155	0	0	0	0	1.8724	0	0	0	0	0
C13 (M11)	0	0	14.3463	0	0	0	0	14.1271	0	0	0	0	0
C13 (M12)	0	0	3.9059	0	0	0	0	4.0934	0	0	0	0	0
C13 (M13)	0	0	6.5116	0	0	0	0	3.0829	0	0	0	0	0
C13 (M14)	0	0	3.0931	0	0	0	0	4.2434	0	0	0	0	0
C13 (M15)	0	0	1.8989	0	0	0	0	1.8744	0	0	0	0	0
C13 (M16)	0	0	2.8613	0	0	0	0	1.8774	0	0	0	0	0
C14 (M0)	71.6392	54.3046	0.8354	65.4837	59.6212	59.0706	70.9532	0.7446	66.8373	64.691	60.3627	49.6289	84.15
C14 (M1)	15.4279	11.606	1.4751	16.598	18.2824	17.9489	14.4085	0.5848	15.6239	15.4144	16.1622	13.3713	14.2598
C14 (M2)	4.2669	3.1586	0.6025	5.9304	7.7246	7.7033	3.4871	0.2146	5.5085	4.7934	6.3065	5.5249	1.4701
C14 (M3)	1.6508	1.3012	0.8555	2.401	3.2321	3.2083	1.3155	0.4261	2.1903	1.7377	2.618	2.2777	0.113
C14 (M4)	1.3529	1.2193	0.3536	1.428	1.8147	1.8037	0.7175	0.1008	1.0935	1.2233	1.608	1.3421	0.0068
C14 (M5)	0.6145	0.805	1.0709	0.6215	0.6666	0.6099	0.4526	0.4756	0.7269	0.3743	0.5458	0.6191	0.0003
C14 (M6)	0.9075	0.9608	0.3658	0.5665	0.8356	0.7543	0.4743	0.1555	0.8153	0.7195	0.7056	0.6976	0
C14 (M7)	0.4223	1.5715	11.8585	0.6887	0.5211	0.8722	0.6485	4.5434	1.0421	0.8807	0.9994	1.325	0
C14 (M8)	0.7457	1.166	3.2766	0.4115	0.4692	0.8061	0.4741	0.8945	0.7472	0.7299	0.7137	0.5386	0
C14 (M9)	0.3546	1.079	15.2165	0.4831	0.4656	0.7125	1.0731	4.9435	0.7862	1.0174	0.4194	1.0907	0
C14 (M10)	0.2349	0.9326	6.0006	0.3043	0.5623	0.3995	0.5562	1.9501	0.4606	0.3735	0.511	0.436	0
C14 (M11)	0.7067	13.7622	35.2094	2.5681	2.8841	3.7242	3.0469	60.4417	1.2378	4.8207	4.8844	15.0787	0
C14 (M12)	0.3816	3.6225	7.8287	0.8933	1.1568	0.7116	0.8644	14.9992	0.8288	1.331	1.6451	4.2362	0
C14 (M13)	0.2868	2.5092	7.5106	0.7576	0.9062	0.5719	0.7387	6.4805	0.6416	0.5629	1.1967	2.0846	0
C14 (M14)	0.3478	1.0099	2.6415	0.1786	0.078	0.3314	0.2843	1.0457	0.5337	0.3197	0.4641	0.6427	0
C14 (M15)	0.2192	0.3165	3.4125	0.2539	0.3801	0.2458	0.2079	1.3396	0.3361	0.4269	0.2521	0.5797	0
C14 (M16)	0.2852	0.2912	0.8379	0.2595	0.2023	0.327	0.0773	0.3871	0.4208	0.4015	0.338	0.3607	0
C14 (M17)	0.1555	0.3838	0.6486	0.1723	0.197	0.1987	0.2199	0.2728	0.1694	0.1822	0.2673	0.1656	0
	-2	-2	-4	-4	-6	-6	2	2	4	4	6	6			Minus	2	4	6		Plus	2	4	6
C16 (M0)	76.9519	76.5164	13.1613	71.7998	66.7439	67.1155	76.8055	7.0963	72.2078	72.1866	68.5654	68.382	0.8229		M0	76.7341	71.7998	66.9297		M0	76.8055	72.1972	68.4737
C16 (M1)	17.1619	17.1102	6.9687	18.5399	19.6934	19.724	17.1912	8.4476	18.2947	18.4127	19.3512	19.4518	0.158		M1	17.136	18.5399	19.7087		M1	17.1912	18.3537	19.4015
C16 (M2)	3.7816	3.794	2.1501	5.7597	7.7045	7.5173	3.7603	1.1753	5.6181	5.5897	7.0044	7.0877	0.0176		M2	3.7878	5.7597	7.6109		M2	3.7603	5.6039	7.04605
C16 (M3)	1.2426	1.2549	0.8277	2.3873	3.5649	3.45	1.2579	1.5053	2.3	2.2682	3.0583	3.1534	0.0014		M3	1.24875	2.3873	3.50745		M3	1.2579	2.2841	3.10585
C16 (M4)	0.451	0.4847	0.586	0.9078	1.4272	1.3587	0.4598	0.491	0.8813	0.8745	1.2059	1.2176	0.0001		M4	0.46785	0.9078	1.39295		M4	0.4598	0.8779	1.21175
C16 (M5)	0.1441	0.1566	1.0475	0.273	0.4485	0.4368	0.1323	0.8129	0.2818	0.2711	0.3716	0.3742	0		M5	0.15035	0.273	0.44265		M5	0.1323	0.27645	0.3729
C16 (M6)	0.0579	0.0848	0.2342	0.0875	0.1364	0.1392	0.0517	0.4631	0.0881	0.0926	0.1227	0.1128	0
C16 (M7)	0.0243	0.0401	0.4811	0.0271	0.0426	0.0333	0.025	2.5343	0.0307	0.0247	0.0358	0.0344	0
C16 (M8)	0.029	0.0602	0.544	0.0346	0.0378	0.0286	0.0271	0.6454	0.0366	0.0385	0.039	0.0343	0
C16 (M9)	0.0128	0.0178	0.9604	0.0164	0.0074	0.0141	0.0156	1.717	0.0135	0.0065	0.0075	0.0135	0
C16 (M10)	0.0134	0.0181	0.6495	0.0096	0.0097	0.0099	0.0071	0.953	0.0057	0.0127	0.0119	0.0057	0
C16 (M11)	0.0463	0.1413	27.8411	0.0315	0.0437	0.0544	0.0929	36.9956	0.0829	0.0608	0.0548	0.026	0
C16 (M12)	0.0081	0.0703	8.6874	0.0206	0.0274	0.0151	0.0356	11.6754	0.0438	0.0211	0.0228	0.0131	0
C16 (M13)	0.0086	0.0551	8.4918	0.0171	0.0222	0.0145	0.0274	10.2796	0.0311	0.0268	0.0167	0.0096	0
C16 (M14)	0.0141	0.0196	2.1009	0.0123	0.011	0.0171	0.0156	2.6515	0.0212	0.0191	0.0168	0.0105	0
C16 (M15)	0.0124	0.0621	13.5015	0.0197	0.0256	0.0198	0.0397	6.3671	0.01	0.0244	0.0482	0.0242	0
C16 (M16)	0.0121	0.043	5.3489	0.0188	0.0227	0.017	0.016	1.9208	0.0176	0.02	0.0177	0.0149	0
C16 (M17)	0.0055	0.0163	4.2797	0.0127	0.006	0.0135	0.0174	1.9624	0.0094	0.0182	0.0236	0.0083	0
C16 (M18)	0.0155	0.0398	1.1015	0.0168	0.015	0.0132	0.016	0.7016	0.0177	0.0208	0.0175	0.0171	0
C16 (M19)	0.0071	0.0149	1.0366	0.008	0.0099	0.0079	0.0058	1.6049	0.0081	0.0107	0.0081	0.009	0
C17 (M0)	42.9129	35.3536	1.7568	48.09	44.8299	48.4749	33.2995	3.0077	42.3091	46.1139	42.9738	41.5691	81.3727
C17 (M1)	11.2253	14.2156	19.6083	12.202	12.8544	11.1003	8.8704	7.3696	8.9243	12.7383	12.7169	11.8227	16.5346
C17 (M2)	5.5638	6.4758	5.0616	5.969	5.8955	4.0363	4.2555	0.9156	5.0761	5.753	5.1865	4.8799	1.9185
C17 (M3)	2.5788	4.1591	3.2706	1.614	2.7146	2.4605	2.6153	1.2143	3.0354	2.771	3.1897	2.49	0.1628
C17 (M4)	3.8283	4.4203	1.2878	0.9646	2.9057	4.0164	2.6488	0.8659	3.9192	2.3455	3.7644	4.1133	0.0108
C17 (M5)	2.513	2.703	1.3762	1.4508	1.8266	2.3278	1.5757	0.5949	2.8709	2.8906	2.2774	1.9604	0.0006
C17 (M6)	3.8748	3.5238	0.5315	1.7463	3.0062	3.1392	2.9776	0.5338	2.7889	3.0459	3.1109	3.5634	0
C17 (M7)	2.3065	2.4919	1.0965	1.7002	2.4998	2.669	2.3721	0.7516	2.4008	2.2914	2.6855	2.4594	0
C17 (M8)	4.0109	3.8398	0.6856	5.1468	3.7826	4.5594	4.0794	0.3696	4.7668	4.0486	4.7885	3.7499	0
C17 (M9)	2.0161	2.4893	1.0538	1.5037	1.237	1.4188	1.8813	2.7559	1.4836	1.8811	1.1349	1.4633	0
C17 (M10)	1.3077	1.1693	0.2544	1.257	0.6754	0.9225	1.2204	1.1207	1.9285	1.0354	1.2277	1.4722	0
C17 (M11)	0.9747	0.8345	5.4816	0.8408	1.3613	0.9863	14.2905	8.9231	2.7834	1.0912	2.0363	0.7691	0
C17 (M12)	3.0112	2.389	1.9565	1.8869	1.9348	1.4634	4.4028	3.2442	2.9268	1.1655	1.06	1.8061	0
C17 (M13)	1.1588	1.2128	3.6243	0.4701	0.6066	0.5616	3.2875	3.9565	1.8167	1.4953	1.0977	1.1264	0
C17 (M14)	2.2655	2.9526	1.4408	4.9521	2.2835	2.4465	2.6033	1.6476	1.9317	1.7748	2.6924	2.0807	0
C17 (M15)	0.9873	2.1075	0.8784	1.6145	1.301	1.1316	1.7076	2.845	1.7365	1.0253	1.8991	1.3754	0
C17 (M16)	2.8624	2.4563	0.7835	2.1359	2.519	2.3845	1.9398	1.5513	2.0439	2.3844	1.8363	1.7339	0
C17 (M17)	0.3526	1.2585	33.1406	1.1875	1.5654	0.3444	1.1088	40.3277	0.9136	1.1043	1.8581	5.609	0
C17 (M18)	2.9971	2.9797	9.4334	2.9407	2.4553	2.1705	1.5265	9.7714	2.383	2.3909	2.2459	2.4911	0
C17 (M19)	0.9898	1.0255	6.4394	1.3308	1.3335	1.5518	1.1727	6.4221	1.4799	1.368	0.6725	1.923	0
C17 (M20)	2.2624	1.9423	0.8384	0.9963	2.4117	1.8344	2.1648	1.8116	2.481	1.2857	1.5455	1.5417	0
C18 (M0)	77.2367	76.1619	19.9077	74.3649	71.2568	71.61	76.9122	5.1396	73.9504	74.2394	71.625	72.4067	80.4674
C18 (M1)	17.6943	17.3533	5.0668	18.3879	18.936	19.0653	17.7372	4.8153	18.5151	18.4287	18.9511	18.8963	17.2556
C18 (M2)	3.0292	3.1701	2.0786	4.1325	5.1588	5.1348	3.0883	2.5649	4.2591	4.174	5.0328	4.8526	2.0814
C18 (M3)	0.7269	0.7686	32.5222	1.4172	2.1539	2.0914	0.7526	4.6995	1.4232	1.3907	2.0545	1.8645	0.1824
C18 (M4)	0.2716	0.3462	7.6547	0.6206	0.9716	0.9363	0.2704	3.1109	0.6314	0.6273	0.8974	0.8131	0.0125
C18 (M5)	0.127	0.2148	3.9673	0.2323	0.3687	0.3662	0.1284	1.6199	0.2362	0.2189	0.345	0.2996	0.0007
C18 (M6)	0.0703	0.2049	1.4271	0.1226	0.1743	0.1341	0.0849	1.4368	0.1249	0.1281	0.145	0.1335	0
C18 (M7)	0.0347	0.1391	1.419	0.079	0.0929	0.0654	0.0639	1.2849	0.0685	0.0535	0.1062	0.056	0
C18 (M8)	0.1647	0.2533	0.7744	0.1116	0.1485	0.0942	0.1825	0.4631	0.0859	0.1328	0.1783	0.1279	0
C18 (M9)	0.056	0.0838	1.7816	0.0216	0.034	0.0496	0.0563	3.2381	0.0288	0.0398	0.0329	0.0347	0
C18 (M10)	0.0374	0.0676	0.3628	0.0199	0.0294	0.0143	0.0264	1.8473	0.0243	0.0298	0.0284	0.0062	0
C18 (M11)	0.0468	0.1095	2.492	0.0546	0.0703	0.0579	0.0904	5.6281	0.0587	0.0458	0.0524	0.0397	0
C18 (M12)	0.0378	0.1067	1.1266	0.0537	0.0518	0.0522	0.0645	2.225	0.0576	0.0512	0.0558	0.0529	0
C18 (M13)	0.0451	0.1053	2.9299	0.0284	0.047	0.0218	0.0607	19.6044	0.0617	0.0296	0.0441	0.0244	0
C18 (M14)	0.0497	0.1504	1.1295	0.0511	0.0785	0.0494	0.0736	7.0116	0.0746	0.0571	0.0667	0.0498	0
C18 (M15)	0.0813	0.0316	6.0318	0.027	0.043	0.0268	0.0397	16.1479	0.0654	0.031	0.0236	0.0318	0
C18 (M16)	0.0739	0.098	3.1462	0.0374	0.0603	0.0616	0.0352	6.0132	0.0898	0.0643	0.0708	0.0599	0
C18 (M17)	0.0282	0.1137	0.8564	0.0462	0.0556	0.0315	0.1343	7.8367	0.0419	0.0581	0.0638	0.0404	0
C18 (M18)	0.0664	0.1863	1.2683	0.0637	0.0757	0.0488	0.074	1.8136	0.0728	0.065	0.0896	0.0788	0
C18 (M19)	0.0332	0.1141	2.0893	0.0323	0.0613	0.0241	0.0403	1.9327	0.0429	0.0317	0.0475	0.0346	0
C18 (M20)	0.0647	0.1501	1.3007	0.0654	0.0914	0.0391	0.0468	1.0755	0.0404	0.0709	0.0529	0.0672	0
C18 (M21)	0.0242	0.0706	0.6671	0.0301	0.0405	0.0251	0.0374	0.491	0.0464	0.0323	0.0362	0.0294	0
Corrected Mass Isotopomer Ditribution
Note: Followed procedure by Fernandez et al (1996)
Ion	Statin_minus_2h_s2.CDF	Statin_minus_2h_s2_2.CDF	Statin_minus_4h_s2.CDF	Statin_minus_4h_s2_2.CDF	Statin_minus_6h_s2.CDF	Statin_minus_6h_s2_2.CDF	Statin_plus_2h_s2.CDF	Statin_plus_2h_s2_2.CDF	Statin_plus_4h_s2.CDF	Statin_plus_4h_s2_2.CDF	Statin_plus_6h_s2.CDF	Statin_plus_6h_s2_2.CDF	Theory
Avg. carbon labeling		0.513	0.597					0.609				0.64
Oct (M0)	0	1.6409	0.1116	0	0	0	0	0.1736	0	0	0	0.3383	0
Oct (M1)	0	3.4387	1.6027	0	0	0	0	1.5279	0	0	0	0.3009	0
Oct (M2)	0	1.4892	0.1906	0	0	0	0	0.1907	0	0	0	0.0874	0
Oct (M3)	0	4.5595	4.0475	0	0	0	0	3.5507	0	0	0	0.5601	0
Oct (M4)	0	22.2163	34.196	0	0	0	0	25.3261	0	0	0	0.9909	0
Oct (M5)	0	25.5698	38.1608	0	0	0	0	45.8812	0	0	0	79.4359	0
Oct (M6)	0	4.0816	5.6357	0	0	0	0	7.3578	0	0	0	13.8563	0
Oct (M7)	0	16.4218	12.5034	0	0	0	0	12.265	0	0	0	3.2254	0
Oct (M8)	0	4.2233	1.7808	0	0	0	0	1.704	0	0	0	0.3276	0
Oct (M9)	0	11.7964	1.3224	0	0	0	0	1.5851	0	0	0	0.3908	0
Oct (M10)	0	0.9216	0.1936	0	0	0	0	0.1984	0	0	0	0.218	0
Oct (M11)	0	3.641	0.2549	0	0	0	0	0.2396	0	0	0	0.2682	0
Avg. carbon labeling		0.552	0.598					0.577				0.617
C10 (M0)	0	1.7278	0.1723	0	0	0	0	0.2244	0	0	0	0.6004	0
C10 (M1)	0	1.7637	0.1731	0	0	0	0	0.2815	0	0	0	0.3759	0
C10 (M2)	0	1.4222	0.0568	0	0	0	0	0.0774	0	0	0	0.0859	0
C10 (M3)	0	5.5807	5.3239	0	0	0	0	7.6493	0	0	0	2.3668	0
C10 (M4)	0	2.4541	0.8607	0	0	0	0	1.3865	0	0	0	0.6959	0
C10 (M5)	0	33.5448	28.7801	0	0	0	0	43.8165	0	0	0	16.742	0
C10 (M6)	0	5.9523	5.0816	0	0	0	0	7.562	0	0	0	4.0278	0
C10 (M7)	0	29.4188	39.6056	0	0	0	0	30.4858	0	0	0	47.6937	0
C10 (M8)	0	3.8672	5.7575	0	0	0	0	4.4463	0	0	0	7.014	0
C10 (M9)	0	7.1208	7.6637	0	0	0	0	3.3804	0	0	0	10.5068	0
C10 (M10)	0	1.5946	1.1516	0	0	0	0	0.4031	0	0	0	1.4322	0
C10 (M11)	0	3.3767	4.3301	0	0	0	0	0.1899	0	0	0	6.8812	0
C10 (M12)	0	1.534	0.5736	0	0	0	0	0.042	0	0	0	0.8222	0
C10 (M13)	0	0.6425	0.4693	0	0	0	0	0.0549	0	0	0	0.7553	0
Avg. carbon labeling			0.555					0.487
C12 (M0)	0	0	1.722	0	0	0	0	1.1003	0	0	0	0	0
C12 (M1)	0	0	2.6973	0	0	0	0	1.9965	0	0	0	0	0
C12 (M2)	0	0	0.4777	0	0	0	0	0.4546	0	0	0	0	0
C12 (M3)	0	0	0.9935	0	0	0	0	1.5878	0	0	0	0	0
C12 (M4)	0	0	0.5472	0	0	0	0	0.2299	0	0	0	0	0
C12 (M5)	0	0	11.5311	0	0	0	0	23.7398	0	0	0	0	0
C12 (M6)	0	0	1.9407	0	0	0	0	3.8386	0	0	0	0	0
C12 (M7)	0	0	40.5302	0	0	0	0	23.387	0	0	0	0	0
C12 (M8)	0	0	7.4239	0	0	0	0	6.6517	0	0	0	0	0
C12 (M9)	0	0	19.2636	0	0	0	0	17.3629	0	0	0	0	0
C12 (M10)	0	0	3.8248	0	0	0	0	2.2142	0	0	0	0	0
C12 (M11)	0	0	2.4443	0	0	0	0	2.3262	0	0	0	0	0
C12 (M12)	0	0	0.4747	0	0	0	0	1.0585	0	0	0	0	0
C12 (M13)	0	0	2.2034	0	0	0	0	9.1255	0	0	0	0	0
C12 (M14)	0	0	0.9804	0	0	0	0	1.9826	0	0	0	0	0
C12 (M15)	0	0	2.9451	0	0	0	0	2.9438	0	0	0	0	0
Avg. carbon labeling			0.428					0.403
C13 (M0)	0	0	2.0803	0	0	0	0	3.5197	0	0	0	0	0
C13 (M1)	0	0	2.1439	0	0	0	0	1.4185	0	0	0	0	0
C13 (M2)	0	0	0.6211	0	0	0	0	0.4838	0	0	0	0	0
C13 (M3)	0	0	42.3337	0	0	0	0	43.5506	0	0	0	0	0
C13 (M4)	0	0	7.0996	0	0	0	0	7.1285	0	0	0	0	0
C13 (M5)	0	0	1.5689	0	0	0	0	1.2976	0	0	0	0	0
C13 (M6)	0	0	0.3484	0	0	0	0	0.4689	0	0	0	0	0
C13 (M7)	0	0	1.8093	0	0	0	0	3.3777	0	0	0	0	0
C13 (M8)	0	0	0.5734	0	0	0	0	1.3427	0	0	0	0	0
C13 (M9)	0	0	7.0665	0	0	0	0	6.6423	0	0	0	0	0
C13 (M10)	0	0	1.8485	0	0	0	0	1.5708	0	0	0	0	0
C13 (M11)	0	0	14.8254	0	0	0	0	14.6138	0	0	0	0	0
C13 (M12)	0	0	3.46	0	0	0	0	3.6631	0	0	0	0	0
C13 (M13)	0	0	6.4821	0	0	0	0	2.9812	0	0	0	0	0
C13 (M14)	0	0	3.0008	0	0	0	0	4.2164	0	0	0	0	0
C13 (M15)	0	0	1.8736	0	0	0	0	1.857	0	0	0	0	0
C13 (M16)	0	0	2.8644	0	0	0	0	1.8674	0	0	0	0	0
Avg. carbon labeling	0.044	0.217	0.665	0.07	0.085	0.09	0.07	0.748	0.067	0.094	0.108	0.222			Minus	2	4	6		Plus	2	4	6
C14 (M0)	85.1306	64.5301	0.9927	77.8157	70.8493	70.1946	84.3156	0.8848	79.4239	76.8733	71.7295	58.975	84.15		M0	74.8304	77.8157	70.522		M0	84.3156	78.1486	65.3522
C14 (M1)	3.8651	2.8254	1.5674	6.4667	9.6144	9.332	2.8036	0.5391	5.0519	5.2332	6.9744	5.8319	14.2598		M1	3.34525	6.4667	9.4732		M1	2.8036	5.14255	6.40315
C14 (M2)	2.9	2.1265	0.4377	4.5514	6.263	6.2937	2.1737	0.1498	4.2552	3.4388	5.013	4.5015	1.4701		M2	2.51325	4.5514	6.27835		M2	2.1737	3.847	4.75725
C14 (M3)	1.3051	1.0587	0.8945	1.8963	2.563	2.5363	1.0429	0.4587	1.7169	1.3161	2.0786	1.796	0.113		M3	1.1819	1.8963	2.54965		M3	1.0429	1.5165	1.9373
C14 (M4)	1.3118	1.2066	0.2735	1.2921	1.6153	1.6063	0.6356	0.05	0.9413	1.1545	1.4657	1.2108	0.0068		M4	1.2592	1.2921	1.6108		M4	0.6356	1.0479	1.33825
C14 (M5)	0.5089	0.7404	1.1596	0.5101	0.5106	0.4482	0.4148	0.5231	0.675	0.2574	0.4007	0.519	0.0003		M5	0.62465	0.5101	0.4794		M5	0.4148	0.4662	0.45985
C14 (M6)	0.9368	0.9712	0.2717	0.5567	0.8519	0.7686	0.4729	0.1127	0.8189	0.7578	0.7218	0.7025	0
C14 (M7)	0.3628	1.6226	13.0184	0.6951	0.48	0.8758	0.661	4.9864	1.056	0.8886	1.0214	1.3809	0			2	4	6
C14 (M8)	0.7704	1.1121	2.3693	0.3791	0.4592	0.7906	0.4513	0.5147	0.7093	0.7066	0.677	0.4533	0		Control	25.1696	22.1843	29.478
C14 (M9)	0.3164	1.0594	16.1029	0.4841	0.4603	0.6965	1.1144	5.2466	0.7811	1.0318	0.3888	1.1276	0		Statin	15.6844	21.8514	34.6478
C14 (M10)	0.2227	0.9113	5.2418	0.2875	0.5637	0.371	0.5112	1.7041	0.4307	0.3204	0.5123	0.3817	0
C14 (M11)	0.7296	14.4487	36.7102	2.6874	3.0043	3.9	3.1751	63.5922	1.2744	5.0571	5.1167	15.8684	0
C14 (M12)	0.3612	3.0698	6.3451	0.7992	1.0572	0.5502	0.7439	12.5386	0.7999	1.1401	1.4639	3.6437	0
C14 (M13)	0.2786	2.4018	7.3275	0.7382	0.8801	0.5501	0.7183	5.9009	0.6253	0.5129	1.1541	1.9354	0
C14 (M14)	0.3457	0.9491	2.4618	0.1583	0.0505	0.3201	0.2667	0.8391	0.524	0.3063	0.4349	0.5841	0
C14 (M15)	0.2145	0.2935	3.3729	0.2505	0.3791	0.2406	0.2024	1.3117	0.328	0.4236	0.2423	0.567	0
C14 (M16)	0.2853	0.2883	0.8166	0.2599	0.2018	0.3274	0.0757	0.3795	0.4208	0.4017	0.338	0.3584	0
C14 (M17)	0.1546	0.3846	0.6365	0.1715	0.1963	0.1978	0.2208	0.268	0.1674	0.18	0.2669	0.1629	0
Avg. carbon labeling	0.009	0.011	0.549	0.016	0.024	0.023	0.009	0.567	0.016	0.016	0.021	0.021			Minus	2	4	6		Plus	2	4	6
C16 (M0)	93.5151	92.9857	15.9918	87.254	81.1099	81.5615	93.3372	8.6221	87.7499	87.7241	83.3234	83.1006			M0	93.2504	87.254	81.3357		M0	93.3372	87.737	83.212
C16 (M1)	2.8743	2.9126	5.3394	5.7195	8.2728	8.2239	2.9433	8.5158	5.3307	5.4774	7.4411	7.6044			M1	2.89345	5.7195	8.24835		M1	2.9433	5.40405	7.52275
C16 (M2)	2.0225	2.0415	1.2651	3.9964	5.9805	5.7572	1.9885	-0.3082	3.8872	3.8277	5.2506	5.325			M2	2.032	3.9964	5.86885		M2	1.9885	3.85745	5.2878
C16 (M3)	0.9074	0.9188	0.6319	1.8783	2.8916	2.7942	0.9302	1.6454	1.8006	1.7704	2.4305	2.5272			M3	0.9131	1.8783	2.8429		M3	0.9302	1.7855	2.47885
C16 (M4)	0.3326	0.3698	0.5507	0.6738	1.0813	1.0208	0.3398	0.3037	0.6576	0.6553	0.91	0.9069			M4	0.3512	0.6738	1.05105		M4	0.3398	0.65645	0.90845
C16 (M5)	0.0995	0.1083	1.1126	0.18	0.3038	0.301	0.0846	0.865	0.1939	0.1825	0.2486	0.2504			M5	0.1039	0.18	0.3024		M5	0.0846	0.1882	0.2495
C16 (M6)	0.0465	0.0754	0.107	0.0633	0.0952	0.0997	0.0414	0.4036	0.0624	0.0692	0.09	0.0784
C16 (M7)	0.0199	0.0339	0.5139	0.0195	0.031	0.02	0.0216	2.7919	0.0236	0.0161	0.0249	0.0247			Corrected for natural abundance
C16 (M8)	0.0295	0.0622	0.5451	0.0354	0.0371	0.0281	0.0272	0.3949	0.0371	0.0401	0.0394	0.0343				2hr		4hr		6hr - I
C16 (M9)	0.0108	0.0128	0.9967	0.0141	0.0039	0.0123	0.0142	1.823	0.0108	0.0028	0.0039	0.011				Ctrl	Statin	Ctrl	Statin	Ctrl	Statin
C16 (M10)	0.0134	0.018	0.6105	0.0088	0.0099	0.0094	0.0061	0.8647	0.0049	0.0132	0.0122	0.0048			M1	2.89345	2.9433	5.7195	5.40405	8.24835	7.52275
C16 (M11)	0.0487	0.1507	29.9568	0.0332	0.0463	0.0578	0.0995	39.7971	0.0889	0.0644	0.058	0.0275			M2	2.032	1.9885	3.9964	3.85745	5.86885	5.2878
C16 (M12)	0.0051	0.0642	7.1359	0.0195	0.0258	0.0119	0.0308	9.622	0.0403	0.0179	0.0202	0.012			M3	0.9131	0.9302	1.8783	1.7855	2.8429	2.47885
C16 (M13)	0.0084	0.0533	8.3465	0.0167	0.0216	0.0142	0.0265	10.0226	0.0299	0.0267	0.0161	0.0093			M4	0.3512	0.3398	0.6738	0.65645	1.05105	0.90845
C16 (M14)	0.0143	0.0174	1.7328	0.0119	0.0103	0.0171	0.0147	2.208	0.0204	0.0185	0.0166	0.0104			M5	0.1039	0.0846	0.18	0.1882	0.3024	0.2495
C16 (M15)	0.0122	0.0632	13.8263	0.0197	0.0259	0.0197	0.0403	6.4347	0.0094	0.0244	0.049	0.0245
C16 (M16)	0.0119	0.042	5.0697	0.0186	0.0224	0.0168	0.0152	1.7712	0.0176	0.0197	0.0166	0.0145
C16 (M17)	0.0053	0.0155	4.1789	0.0124	0.0056	0.0133	0.0172	1.9247	0.0092	0.018	0.0233	0.008
C16 (M18)	0.0156	0.0399	1.0651	0.0168	0.0151	0.0132	0.016	0.689	0.0178	0.0208	0.0175	0.0171
C16 (M19)	0.0071	0.0148	1.0232	0.008	0.0099	0.0079	0.0057	1.6087	0.008	0.0106	0.008	0.0089
Avg. carbon labeling	0.179	0.204	0.485	0.176	0.168	0.156	0.289	0.612	0.199	0.163	0.187	0.209
C17 (M0)	52.7218	43.436	2.1582	59.0892	55.0753	59.5564	40.911	3.6946	51.9778	56.6594	52.8013	51.0728	81.3727
C17 (M1)	3.0451	8.546	23.3945	2.9539	4.5514	1.5197	2.5571	8.2122	0.3977	4.0937	4.8431	4.103	16.5346
C17 (M2)	4.8931	5.1577	1.5854	5.2515	4.9508	3.1893	3.6856	-0.5466	4.8272	4.8309	4.0963	3.908	1.9185
C17 (M3)	2.0228	3.7571	3.1088	0.8011	2.1377	2.2066	2.3159	1.3621	2.6345	2.2331	2.8546	2.075	0.1628
C17 (M4)	4.0569	4.4479	0.9203	0.8871	2.9483	4.2815	2.6455	0.7847	4.0665	2.2764	3.8541	4.4008	0.0108
C17 (M5)	2.2412	2.3698	1.3974	1.5259	1.6151	1.9898	1.3701	0.5447	2.6458	2.958	1.9859	1.5445	0.0006
C17 (M6)	4.0644	3.6331	0.3877	1.7707	3.1735	3.2511	3.1814	0.5202	2.754	3.0327	3.2251	3.8031	0
C17 (M7)	2.0367	2.3042	1.1747	1.6726	2.3879	2.5634	2.2454	0.7762	2.3166	2.1522	2.5864	2.2558	0
C17 (M8)	4.2086	3.9879	0.6186	5.5638	3.9193	4.7709	4.2717	0.3118	5.0407	4.2494	5.0268	3.8915	0
C17 (M9)	1.738	2.2878	1.0896	1.0183	0.9	1.003	1.5791	3.0248	1.0473	1.5826	0.6573	1.1562	0
C17 (M10)	1.2175	1.0101	0.1604	1.2235	0.6103	0.8633	1.1371	0.9175	1.9648	0.9333	1.2331	1.4622	0
C17 (M11)	0.9314	0.7932	5.95	0.7906	1.4167	0.9831	15.4553	9.6132	2.8391	1.0863	2.0964	0.69	0
C17 (M12)	3.16	2.5018	1.6197	1.9597	1.9646	1.49	3.4699	2.7003	2.9069	1.1594	0.961	1.8789	0
C17 (M13)	1.004	1.1095	3.7091	0.3559	0.4971	0.4857	3.1525	3.9604	1.7101	1.5046	1.0875	1.0622	0
C17 (M14)	2.3099	3.0326	1.2839	5.1916	2.3666	2.5425	2.5291	1.4787	1.9158	1.7743	2.7685	2.1194	0
C17 (M15)	0.9094	2.0424	0.8322	1.4252	1.2371	1.0519	1.6382	2.8728	1.7069	0.9736	1.8387	1.3241	0
C17 (M16)	2.9081	2.4415	0.7692	2.1244	2.5408	2.4083	1.9258	1.4816	2.0339	2.4149	1.8107	1.7281	0
C17 (M17)	0.2742	1.2072	33.8157	1.146	1.5215	0.2792	1.0705	41.1215	0.868	1.0556	1.8382	5.6735	0
C17 (M18)	3.0105	2.9788	8.9462	2.9421	2.4433	2.1776	1.5153	9.1582	2.3834	2.387	2.2295	2.4119	0
C17 (M19)	0.9792	1.0118	6.3102	1.3209	1.325	1.5523	1.1703	6.2609	1.4759	1.3622	0.6575	1.904	0
C17 (M20)	2.267	1.9436	0.7683	0.9862	2.4178	1.8343	2.1732	1.7501	2.487	1.2805	1.548	1.5352	0
Avg. carbon labeling	0.008	0.014	0.255	0.011	0.017	0.015	0.01	0.584	0.013	0.012	0.016	0.014			Minus	2	4	6		Plus	2	4	6
C18 (M0)	95.9846	94.6481	24.737	92.4156	88.5529	88.9921	95.5813	6.3866	91.9004	92.2595	89.0106	89.9821	80.4674		M0	95.3163	92.4156	88.7725		M0	95.5813	92.0799	89.4964
C18 (M1)	1.3909	1.2552	0.9806	3.0006	4.4937	4.5596	1.5292	4.5641	3.2662	3.0839	4.4153	4.1418	17.2556		M1	1.32305	3.0006	4.52665		M1	1.5292	3.17505	4.27855
C18 (M2)	0.9742	1.2066	1.7038	2.082	3.1273	3.0737	1.0284	2.0382	2.1956	2.1197	2.9782	2.7895	2.0814		M2	1.0904	2.082	3.1005		M2	1.0284	2.15765	2.88385
C18 (M3)	0.446	0.458	38.713	1.0359	1.6969	1.6295	0.4643	5.1445	1.0164	0.9953	1.6065	1.4181	0.1824		M3	0.452	1.0359	1.6632		M3	0.4643	1.00585	1.5123
C18 (M4)	0.2055	0.2877	2.1095	0.4888	0.7633	0.7344	0.1994	2.724	0.5023	0.5031	0.6945	0.6324	0.0125		M4	0.2466	0.4888	0.74885		M4	0.1994	0.5027	0.66345
C18 (M5)	0.1036	0.1925	3.5689	0.1664	0.2659	0.2692	0.1058	1.3439	0.1688	0.1488	0.2517	0.2127	0.0007		M5	0.14805	0.1664	0.26755		M5	0.1058	0.1588	0.2322
C18 (M6)	0.0611	0.2023	1.0022	0.1062	0.1447	0.098	0.0778	1.4051	0.1082	0.1151	0.1142	0.1083	0
C18 (M7)	0.0291	0.127	1.4244	0.072	0.0803	0.0556	0.0602	1.2477	0.0595	0.0416	0.1005	0.0443	0
C18 (M8)	0.1827	0.2682	0.6692	0.1156	0.1558	0.098	0.1984	0.3358	0.088	0.1438	0.1874	0.1378	0
C18 (M9)	0.0397	0.059	1.9043	0.0088	0.0175	0.0427	0.0377	3.5893	0.0205	0.0262	0.0122	0.0211	0
C18 (M10)	0.035	0.0655	0.177	0.0198	0.0289	0.0099	0.0228	1.6421	0.0237	0.0286	0.028	0.0029	0
C18 (M11)	0.0474	0.1132	2.7095	0.0579	0.0742	0.0623	0.0968	5.9985	0.062	0.0471	0.0546	0.0431	0
C18 (M12)	0.0365	0.1052	0.9734	0.053	0.0493	0.051	0.0611	1.8511	0.0568	0.0512	0.0555	0.0536	0
C18 (M13)	0.0453	0.104	3.0593	0.0259	0.0461	0.0188	0.0596	20.9491	0.0614	0.0274	0.0426	0.0215	0
C18 (M14)	0.0496	0.1522	0.9785	0.0523	0.0801	0.051	0.0738	5.9685	0.0748	0.0586	0.0677	0.0512	0
C18 (M15)	0.0825	0.0234	6.2884	0.0252	0.0402	0.0251	0.037	16.5541	0.0641	0.0289	0.0206	0.0304	0
C18 (M16)	0.0728	0.1003	2.9651	0.0375	0.0605	0.0628	0.0345	5.4137	0.0901	0.0654	0.0726	0.0607	0
C18 (M17)	0.0258	0.1134	0.7374	0.0461	0.0548	0.03	0.1372	7.7994	0.0394	0.0573	0.063	0.0392	0
C18 (M18)	0.0668	0.1867	1.2603	0.0636	0.0755	0.0488	0.0716	1.6048	0.0728	0.0645	0.0894	0.0791	0
C18 (M19)	0.0322	0.1115	2.0859	0.0314	0.0604	0.0234	0.0389	1.8915	0.0419	0.0307	0.0462	0.0334	0
C18 (M20)	0.0649	0.1502	1.2954	0.0656	0.0917	0.0392	0.0467	1.0669	0.0402	0.0712	0.0528	0.0674	0
C18 (M21)	0.0239	0.0699	0.657	0.0298	0.0401	0.025	0.0373	0.4813	0.0465	0.0321	0.036	0.0291	0

## Sheet: 170905 Statin time course part 
Retention Times (min.)
Fragment	HepG2_m6_1_s2.CDF	HepG2_m6_2_s2.CDF	HepG2_m6_3_s2.CDF	HepG2_m18_1_s2.CDF	HepG2_m18_2_s2.CDF	HepG2_m18_3_s2.CDF	HepG2_m24_1_s2.CDF	HepG2_m24_2_s2.CDF	HepG2_m24_3_s2.CDF	HepG2_p6_1_s2.CDF	HepG2_p6_2_s2.CDF	HepG2_p6_3_s2.CDF	HepG2_p18_1_s2.CDF	HepG2_p18_2_s2.CDF	HepG2_p18_3_s2.CDF	HepG2_p24_1_s2.CDF	HepG2_p24_2_s2.CDF	HepG2_p24_3_s2.CDF
Oct	6.48			6.45		6.4	6.5		6.45			6.46	6.45
C10	8.95			8.95		9.02	8.95		8.95			8.73	8.67			8.72
C12	12					11.66							11.89			11.9
C13	12.99			12.92		13.19			12.93				12.42			12.43
C14	14.36	13.91	13.92	13.88	13.91	14.4	13.89	13.88	13.88	13.85	13.91	13.91	13.56	13.9	13.91	13.86	13.89	13.91
C16	15.59	15.94	15.94	15.94	15.94	15.6	15.95	15.95	15.95	15.94	15.94	15.94	15.94	15.94	15.94	15.95	15.95	15.94
C17	16.47	16.94	16.94	16.93	16.94	16.91	16.93	16.93	16.93	16.92	16.94	16.94	16.92	16.94	16.94	16.92	16.94	16.94
C18	17.85	17.85	17.85	17.84	17.85	18.39	17.85	17.84	17.84	17.85	17.85	17.85	17.84	17.84	17.85	17.84	17.84	17.84
Total ion counts
Fragment	HepG2_m6_1_s2.CDF	HepG2_m6_2_s2.CDF	HepG2_m6_3_s2.CDF	HepG2_m18_1_s2.CDF	HepG2_m18_2_s2.CDF	HepG2_m18_3_s2.CDF	HepG2_m24_1_s2.CDF	HepG2_m24_2_s2.CDF	HepG2_m24_3_s2.CDF	HepG2_p6_1_s2.CDF	HepG2_p6_2_s2.CDF	HepG2_p6_3_s2.CDF	HepG2_p18_1_s2.CDF	HepG2_p18_2_s2.CDF	HepG2_p18_3_s2.CDF	HepG2_p24_1_s2.CDF	HepG2_p24_2_s2.CDF	HepG2_p24_3_s2.CDF
Oct	26328	0	0	440	0	39104	138	0	439	0	0	175	158	0	0	0	0	0
C10	19351	0	0	433	0	30921	184	0	416	0	0	643	8088	0	0	386	0	0
C12	2721	0	0	0	0	3743	0	0	0	0	0	0	3811	0	0	224	0	0
C13	4712	0	0	387	0	1860	0	0	330	0	0	0	1070	0	0	114	0	0
C14	3864	1230	1189	1783	1341	5790	1889	2772	2496	2560	1211	1303	4991	1510	1450	3209	1933	1373
C16	2091	90165	82073	155455	124610	13559	137210	186954	166395	98116	82533	76391	136833	106245	109641	181216	153423	118727
C17	2315	429	408	540	365	2507	550	675	514	305	371	426	482	395	492	651	574	521
C18	1989	31452	28844	45708	29497	5947	40684	55052	49122	29864	27086	26628	46926	30741	38881	71379	47618	39641
Area of TIC
Fragment	HepG2_m6_1_s2.CDF	HepG2_m6_2_s2.CDF	HepG2_m6_3_s2.CDF	HepG2_m18_1_s2.CDF	HepG2_m18_2_s2.CDF	HepG2_m18_3_s2.CDF	HepG2_m24_1_s2.CDF	HepG2_m24_2_s2.CDF	HepG2_m24_3_s2.CDF	HepG2_p6_1_s2.CDF	HepG2_p6_2_s2.CDF	HepG2_p6_3_s2.CDF	HepG2_p18_1_s2.CDF	HepG2_p18_2_s2.CDF	HepG2_p18_3_s2.CDF	HepG2_p24_1_s2.CDF	HepG2_p24_2_s2.CDF	HepG2_p24_3_s2.CDF
Oct	21306			372		34064	106		380			43	104
C10	14829			306		9143	56		299			465	4534			260
C12	2317					1636							672			311
C13	5056			533		1743			491				744			323
C14	3656	644	619	1037	715	4983	1053	1581	1443	393	649	690	1178	822	781	1144	1080	733
C16	1298	13709	13192	17551	14882	2592	19672	25590	22760	8313	12551	12275	16633	15921	16910	21656	21332	18055
C17	8407	189	172	1202	304	2460	224	204	326	281	240	177	468	334	210	302	223	199
C18	1164	4842	4672	6307	4933	483	6048	7892	7432	2773	4386	4456	5607	4895	5881	7958	6827	6210
Signal to Noise
Fragment	HepG2_m6_1_s2.CDF	HepG2_m6_2_s2.CDF	HepG2_m6_3_s2.CDF	HepG2_m18_1_s2.CDF	HepG2_m18_2_s2.CDF	HepG2_m18_3_s2.CDF	HepG2_m24_1_s2.CDF	HepG2_m24_2_s2.CDF	HepG2_m24_3_s2.CDF	HepG2_p6_1_s2.CDF	HepG2_p6_2_s2.CDF	HepG2_p6_3_s2.CDF	HepG2_p18_1_s2.CDF	HepG2_p18_2_s2.CDF	HepG2_p18_3_s2.CDF	HepG2_p24_1_s2.CDF	HepG2_p24_2_s2.CDF	HepG2_p24_3_s2.CDF
Oct	79	NaN	NaN	4	NaN	170	2	NaN	5	NaN	NaN	3	2	NaN	NaN	NaN	NaN	NaN
C10	55	NaN	NaN	4	NaN	91	2	NaN	4	NaN	NaN	11	96	NaN	NaN	6	NaN	NaN
C12	11	NaN	NaN	NaN	NaN	11	NaN	NaN	NaN	NaN	NaN	NaN	46	NaN	NaN	4	NaN	NaN
C13	18	NaN	NaN	4	NaN	6	NaN	NaN	4	NaN	NaN	NaN	11	NaN	NaN	2	NaN	NaN
C14	8	24	24	12	26	13	19	46	18	41	19	20	52	21	26	43	31	27
C16	3	1056	1168	644	1379	19	887	2210	958	921	667	856	953	1015	1631	1865	1523	1356
C17	5	6	6	4	6	7	4	9	4	3	4	5	4	5	6	8	8	8
C18	5	550	549	429	517	20	458	936	440	267	305	337	486	343	547	928	669	636
Avg. Carbon Labeling
Fragment	HepG2_m6_1_s2.CDF	HepG2_m6_2_s2.CDF	HepG2_m6_3_s2.CDF	HepG2_m18_1_s2.CDF	HepG2_m18_2_s2.CDF	HepG2_m18_3_s2.CDF	HepG2_m24_1_s2.CDF	HepG2_m24_2_s2.CDF	HepG2_m24_3_s2.CDF	HepG2_p6_1_s2.CDF	HepG2_p6_2_s2.CDF	HepG2_p6_3_s2.CDF	HepG2_p18_1_s2.CDF	HepG2_p18_2_s2.CDF	HepG2_p18_3_s2.CDF	HepG2_p24_1_s2.CDF	HepG2_p24_2_s2.CDF	HepG2_p24_3_s2.CDF
Oct	0.606			0.581		0.624	0.498		0.578			0.549	0.44
C10	0.618			0.575		0.587	0.569		0.591			0.629	0.647			0.615
C12	0.578					0.508							0.715			0.556
C13	0.422			0.447		0.466			0.437				0.462			0.458
C14	0.668	0.055	0.052	0.206	0.075	0.739	0.116	0.076	0.134	0.032	0.075	0.072	0.671	0.085	0.07	0.062	0.079	0.08
C16	0.507	0.019	0.018	0.045	0.045	0.481	0.053	0.054	0.051	0.018	0.018	0.018	0.044	0.044	0.044	0.05	0.052	0.05
C17	0.47	0.092	0.083	0.186	0.076	0.62	0.099	0.074	0.096	0.163	0.12	0.096	0.091	0.102	0.114	0.094	0.083	0.081
C18	0.105	0.011	0.011	0.029	0.028	0.669	0.035	0.036	0.034	0.012	0.012	0.01	0.028	0.027	0.028	0.033	0.035	0.034
Mass isotopomer abundances
Ion	HepG2_m6_1_s2.CDF	HepG2_m6_2_s2.CDF	HepG2_m6_3_s2.CDF	HepG2_m18_1_s2.CDF	HepG2_m18_2_s2.CDF	HepG2_m18_3_s2.CDF	HepG2_m24_1_s2.CDF	HepG2_m24_2_s2.CDF	HepG2_m24_3_s2.CDF	HepG2_p6_1_s2.CDF	HepG2_p6_2_s2.CDF	HepG2_p6_3_s2.CDF	HepG2_p18_1_s2.CDF	HepG2_p18_2_s2.CDF	HepG2_p18_3_s2.CDF	HepG2_p24_1_s2.CDF	HepG2_p24_2_s2.CDF	HepG2_p24_3_s2.CDF
Oct (M0)	0.1473	0	0	0.8473	0	0.1056	2.9024	0	0.7513	0	0	1.2135	3.4293	0	0	0	0	0
Oct (M1)	1.6888	0	0	1.7962	0	0.6971	4.3845	0	2.0823	0	0	1.6523	12.9462	0	0	0	0	0
Oct (M2)	0.3581	0	0	0.6859	0	0.1752	2.7232	0	1.4214	0	0	1.8349	3.858	0	0	0	0	0
Oct (M3)	3.2246	0	0	4.1188	0	2.2709	7.8877	0	3.7598	0	0	3.0556	3.8203	0	0	0	0	0
Oct (M4)	25.4486	0	0	29.6413	0	15.8879	24.656	0	27.8685	0	0	40.2662	23.3624	0	0	0	0	0
Oct (M5)	45.0191	0	0	32.7297	0	56.3474	19.319	0	33.9484	0	0	26.0612	17.7207	0	0	0	0	0
Oct (M6)	9.4173	0	0	7.2593	0	12.1582	4.0434	0	6.8405	0	0	3.6983	4.3098	0	0	0	0	0
Oct (M7)	11.3656	0	0	14.7074	0	9.4825	16.8682	0	14.8289	0	0	13.6714	11.798	0	0	0	0	0
Oct (M8)	1.8453	0	0	3.1326	0	1.4861	3.9344	0	3.0206	0	0	2.5154	4.2138	0	0	0	0	0
Oct (M9)	1.0957	0	0	2.5299	0	1.1176	2.6325	0	2.8066	0	0	2.4066	4.5605	0	0	0	0	0
Oct (M10)	0.1353	0	0	0.8779	0	0.1601	4.4428	0	1.5236	0	0	1.9741	5.7519	0	0	0	0	0
Oct (M11)	0.2543	0	0	1.6736	0	0.1117	6.2058	0	1.1481	0	0	1.6504	4.2293	0	0	0	0	0
C10 (M0)	0.2085	0	0	0.6829	0	0.2801	1.0134	0	1.0183	0	0	0.2733	0.0607	0	0	0.7135	0	0
C10 (M1)	0.1851	0	0	0.5826	0	0.2742	0.6063	0	0.3105	0	0	0.4414	0.0633	0	0	0.7261	0	0
C10 (M2)	0.1003	0	0	0.9876	0	0.1131	0.8594	0	0.3886	0	0	0.3535	0.0255	0	0	0.683	0	0
C10 (M3)	3.655	0	0	3.836	0	4.8295	4.4475	0	3.1358	0	0	1.1884	1.0887	0	0	2.3609	0	0
C10 (M4)	1.0412	0	0	0.9427	0	1.5272	2.096	0	1.6393	0	0	0.563	0.3846	0	0	1.8261	0	0
C10 (M5)	22.9389	0	0	30.9538	0	40.9771	36.1266	0	28.8013	0	0	11.9311	9.9905	0	0	10.6691	0	0
C10 (M6)	6.5255	0	0	7.9729	0	9.3102	7.8368	0	6.4555	0	0	4.0972	3.3233	0	0	3.8464	0	0
C10 (M7)	41.5143	0	0	32.0809	0	32.0761	29.1148	0	35.6679	0	0	46.4368	50.2906	0	0	44.4393	0	0
C10 (M8)	8.2407	0	0	6.8673	0	6.2519	6.5968	0	8.2768	0	0	9.5597	9.8905	0	0	9.3683	0	0
C10 (M9)	9.1142	0	0	6.8428	0	3.5898	5.5192	0	7.2397	0	0	12.9309	13.5564	0	0	12.6469	0	0
C10 (M10)	1.4811	0	0	1.8532	0	0.5169	1.6805	0	1.5989	0	0	2.4367	2.2669	0	0	2.6687	0	0
C10 (M11)	3.978	0	0	5.0254	0	0.169	1.5385	0	3.82	0	0	7.5252	7.1931	0	0	7.8635	0	0
C10 (M12)	0.5602	0	0	0.852	0	0.0264	1.1748	0	0.8791	0	0	1.1946	1.058	0	0	1.0513	0	0
C10 (M13)	0.4571	0	0	0.5199	0	0.0583	1.3895	0	0.7682	0	0	1.0682	0.8079	0	0	1.137	0	0
C12 (M0)	2.1571	0	0	0	0	2.2302	0	0	0	0	0	0	0.9928	0	0	12.8971	0	0
C12 (M1)	1.9747	0	0	0	0	2.5143	0	0	0	0	0	0	0.9767	0	0	6.0124	0	0
C12 (M2)	0.3924	0	0	0	0	0.5538	0	0	0	0	0	0	0.2641	0	0	1.8158	0	0
C12 (M3)	0.4604	0	0	0	0	1.4279	0	0	0	0	0	0	1.0887	0	0	1.1927	0	0
C12 (M4)	0.2089	0	0	0	0	0.615	0	0	0	0	0	0	0.3258	0	0	1.8465	0	0
C12 (M5)	4.7734	0	0	0	0	32.569	0	0	0	0	0	0	1.3414	0	0	2.2925	0	0
C12 (M6)	1.4968	0	0	0	0	7.7105	0	0	0	0	0	0	0.3621	0	0	0.7922	0	0
C12 (M7)	34.4442	0	0	0	0	23.3841	0	0	0	0	0	0	3.2183	0	0	2.9952	0	0
C12 (M8)	17.4264	0	0	0	0	14.2403	0	0	0	0	0	0	1.5287	0	0	2.8112	0	0
C12 (M9)	21.2642	0	0	0	0	9.6784	0	0	0	0	0	0	33.8943	0	0	23.1397	0	0
C12 (M10)	4.5925	0	0	0	0	1.4856	0	0	0	0	0	0	8.3906	0	0	6.8789	0	0
C12 (M11)	3.2451	0	0	0	0	1.1199	0	0	0	0	0	0	31.116	0	0	22.2862	0	0
C12 (M12)	0.7888	0	0	0	0	0.5827	0	0	0	0	0	0	6.5819	0	0	5.7148	0	0
C12 (M13)	2.7814	0	0	0	0	0.9291	0	0	0	0	0	0	7.6817	0	0	6.5518	0	0
C12 (M14)	0.6461	0	0	0	0	0.5102	0	0	0	0	0	0	1.3029	0	0	1.4257	0	0
C12 (M15)	3.3475	0	0	0	0	0.4491	0	0	0	0	0	0	0.934	0	0	1.3473	0	0
C13 (M0)	0.8439	0	0	1.6974	0	1.194	0	0	2.8581	0	0	0	29.4476	0	0	22.0001	0	0
C13 (M1)	0.9359	0	0	0.9392	0	1.2758	0	0	1.3539	0	0	0	5.5494	0	0	5.3192	0	0
C13 (M2)	0.4499	0	0	1.0071	0	0.4012	0	0	1.1138	0	0	0	2.6149	0	0	2.5275	0	0
C13 (M3)	43.3984	0	0	38.8278	0	27.5067	0	0	35.8883	0	0	0	0.2951	0	0	2.5183	0	0
C13 (M4)	15.05	0	0	12.8829	0	14.8979	0	0	12.3115	0	0	0	0.3996	0	0	1.3803	0	0
C13 (M5)	2.1062	0	0	1.9067	0	3.2031	0	0	2.0087	0	0	0	0.4421	0	0	2.0238	0	0
C13 (M6)	0.3354	0	0	1.0421	0	1.0267	0	0	1.1605	0	0	0	0.1503	0	0	1.037	0	0
C13 (M7)	1.0892	0	0	1.6959	0	8.7404	0	0	1.8176	0	0	0	2.3339	0	0	6.5511	0	0
C13 (M8)	0.8496	0	0	1.6836	0	2.7551	0	0	2.5244	0	0	0	0.5214	0	0	2.1051	0	0
C13 (M9)	5.7835	0	0	6.7374	0	7.4583	0	0	7.6774	0	0	0	2.497	0	0	5.358	0	0
C13 (M10)	1.762	0	0	2.5596	0	1.8262	0	0	2.3348	0	0	0	0.578	0	0	2.5035	0	0
C13 (M11)	13.5504	0	0	14.2832	0	17.2775	0	0	14.8401	0	0	0	1.6129	0	0	4.1183	0	0
C13 (M12)	3.6752	0	0	4.4426	0	4.5788	0	0	4.1073	0	0	0	0.5622	0	0	1.968	0	0
C13 (M13)	5.7506	0	0	6.1755	0	2.5961	0	0	4.625	0	0	0	39.0639	0	0	26.9717	0	0
C13 (M14)	1.5312	0	0	1.3635	0	1.7774	0	0	2.6766	0	0	0	8.073	0	0	4.6693	0	0
C13 (M15)	1.7671	0	0	1.7744	0	1.7769	0	0	1.8027	0	0	0	4.1706	0	0	6.78	0	0
C13 (M16)	1.1214	0	0	0.9813	0	1.7081	0	0	0.8994	0	0	0	1.688	0	0	2.1686	0	0
C14 (M0)	1.1196	65.7158	65.9394	38.3056	47.7659	0.5377	40.555	42.5767	39.5816	70.6334	64.9608	66.1201	0.5225	50.1737	51.4829	47.6179	45.8476	46.5282
C14 (M1)	0.5151	18.4849	18.4822	20.5604	25.6732	0.4392	26.2517	28.0426	25.5435	18.1573	16.8092	16.8954	0.6358	23.5903	23.9828	27.1105	26.4905	26.1613
C14 (M2)	1.103	6.5939	6.7423	11.1132	13.798	0.2454	14.9916	16.1236	14.0697	5.7215	5.6219	5.5001	0.2408	12.3046	12.4388	14.7444	14.3549	13.9969
C14 (M3)	0.3561	2.5767	2.5824	4.7594	5.6576	0.3191	6.551	6.8891	5.9174	2.0702	2.3732	2.0581	0.1072	5.2219	5.2174	6.0248	6.0046	5.8184
C14 (M4)	0.2084	1.1169	1.0412	1.7396	1.9794	0.1697	2.3417	2.4593	2.0487	0.8076	1.2046	1.0897	0.0743	2.0509	1.9626	2.0141	2.1438	2.1383
C14 (M5)	0.6443	0.3605	0.4302	0.6129	0.6156	0.5099	0.6684	0.6787	0.6835	0.3341	0.6085	0.5297	0.3412	0.5925	0.634	0.5869	0.6181	0.6796
C14 (M6)	0.3717	0.3734	0.2872	0.4289	0.3991	0.1796	0.3647	0.3708	0.3278	0.073	0.6752	0.4594	0.1544	0.4227	0.3894	0.1892	0.3996	0.3445
C14 (M7)	10.8063	0.2889	0.2914	1.5155	0.3195	5.5627	0.2687	0.363	0.7644	0.0741	0.9584	0.6966	9.4711	0.3871	0.2583	0.1212	0.4145	0.5432
C14 (M8)	2.5978	0.386	0.4315	0.3408	0.3116	1.3485	0.4939	0.2531	0.603	0.0837	0.6887	0.4647	2.8647	0.2508	0.4186	0.0952	0.3021	0.2876
C14 (M9)	17.22	0.376	0.4514	1.9588	0.2161	6.702	0.4427	0.2534	1.2825	0.1642	0.4168	0.4754	30.8168	0.238	0.3924	0.1933	0.2273	0.3182
C14 (M10)	7.2168	0.3659	0.5548	1.2535	0.2796	2.0882	0.3235	0.1351	0.5298	0.1956	0.4294	0.3775	7.6994	0.4003	0.3611	0.204	0.1357	0.2773
C14 (M11)	29.3409	1.6687	1.2764	10.5353	1.2489	57.4889	3.545	0.9645	4.6557	0.321	2.548	2.6803	19.0553	1.9256	1.0412	0.2864	1.5017	1.1871
C14 (M12)	7.6127	0.6414	0.4528	3.2671	0.6031	14.0815	1.323	0.3115	1.4184	0.4968	1.0875	0.8953	4.7642	0.9407	0.4141	0.2953	0.6066	0.6195
C14 (M13)	11.3035	0.4092	0.378	2.2122	0.3291	6.9187	0.9829	0.1876	1.3013	0.3092	0.7277	0.9224	13.479	0.7141	0.4586	0.1678	0.4029	0.505
C14 (M14)	3.2006	0.1979	0.1767	0.4211	0.2417	0.8007	0.4295	0.1023	0.3875	0.1517	0.2487	0.2705	3.8905	0.3098	0.1769	0.1137	0.1124	0.2658
C14 (M15)	4.3203	0.2066	0.2667	0.6199	0.2319	1.73	0.1858	0.1305	0.5535	0.117	0.3258	0.3449	4.3442	0.1336	0.1538	0.0911	0.1729	0.1386
C14 (M16)	1.0396	0.1408	0.1491	0.2179	0.2067	0.4545	0.2149	0.0653	0.2099	0.0949	0.1896	0.1176	0.9238	0.1682	0.0796	0.0967	0.169	0.0887
C14 (M17)	1.0234	0.0967	0.0663	0.138	0.1229	0.4238	0.0661	0.0928	0.1219	0.1949	0.1261	0.1024	0.6148	0.1751	0.1375	0.0475	0.0957	0.1017
C16 (M0)	11.5635	69.095	69.3501	50.3221	50.1977	16.1631	44.6547	43.8739	45.4767	69.7184	69.918	70.0176	51.1693	51.2235	51.1724	46.2101	45.342	46.302
C16 (M1)	13.0265	19.6044	19.5209	24.8582	24.9357	9.3652	26.1667	26.4006	26.5245	19.3784	19.2981	19.2561	24.4043	24.4303	24.5223	26.0853	26.1717	26.1041
C16 (M2)	1.8913	6.8952	6.7882	14.2477	14.3107	2.002	16.45	16.7699	16.1582	6.648	6.5631	6.5234	13.9839	13.8888	13.905	15.8667	16.2008	15.8367
C16 (M3)	1.746	2.9165	2.8734	6.9386	6.956	2.2123	8.2906	8.4807	7.8541	2.7844	2.7523	2.7545	6.8115	6.8398	6.7983	7.8213	8.0774	7.7578
C16 (M4)	0.6158	1.0302	1.0178	2.5773	2.5937	0.5908	3.1559	3.2305	2.8718	0.9891	0.9878	0.9873	2.5863	2.5761	2.5695	2.9132	3.0408	2.876
C16 (M5)	0.6507	0.2806	0.279	0.7377	0.7429	1.4738	0.9275	0.9361	0.8036	0.2671	0.2722	0.2704	0.7411	0.7456	0.7449	0.8315	0.8725	0.8285
C16 (M6)	0.4458	0.0664	0.0632	0.1627	0.1686	0.6223	0.2128	0.2122	0.1744	0.055	0.0692	0.0626	0.1684	0.1685	0.1701	0.1866	0.1968	0.1845
C16 (M7)	2.7044	0.0112	0.0143	0.0295	0.0294	4.0694	0.0397	0.0374	0.0302	0.0224	0.0191	0.0133	0.0311	0.0301	0.031	0.0354	0.0347	0.0325
C16 (M8)	0.9559	0.006	0.0085	0.0074	0.006	1.2267	0.0101	0.0097	0.0082	0.0109	0.0145	0.013	0.0083	0.0093	0.0088	0.0067	0.0091	0.0091
C16 (M9)	1.3769	0.0049	0.0046	0.0037	0.0021	3.6901	0.0036	0.0033	0.0037	0.0065	0.0075	0.0066	0.0063	0.0052	0.0038	0.0038	0.0041	0.0026
C16 (M10)	0.6234	0.0033	0.0062	0.0033	0.0037	1.4092	0.0045	0.0027	0.005	0.0051	0.0035	0.0091	0.0058	0.004	0.0047	0.0033	0.0034	0.0013
C16 (M11)	32.0186	0.0307	0.0214	0.0265	0.0179	15.9123	0.0249	0.0117	0.0444	0.0446	0.0213	0.0237	0.0089	0.0246	0.0227	0.0062	0.0138	0.0266
C16 (M12)	8.0193	0.0152	0.013	0.0082	0.0037	5.2995	0.005	0.0072	0.0082	0.0175	0.0109	0.011	0.009	0.009	0.0098	0.0032	0.0036	0.0094
C16 (M13)	6.8567	0.0074	0.0096	0.0099	0.0092	10.298	0.004	0.0039	0.0054	0.0049	0.0045	0.0142	0.0106	0.0098	0.0082	0.0038	0.0048	0.0051
C16 (M14)	1.5632	0.0036	0.0043	0.0024	0.0038	3.3429	0.0055	0.002	0.0033	0.0044	0.0091	0.006	0.0095	0.0049	0.0046	0.0028	0.0041	0.0034
C16 (M15)	8.9466	0.0118	0.0099	0.0302	0.0067	12.1268	0.016	0.0071	0.0099	0.0181	0.0179	0.0105	0.0181	0.0067	0.0111	0.008	0.0078	0.0086
C16 (M16)	3.1686	0.0039	0.005	0.0098	0.0049	3.5595	0.0096	0.004	0.0067	0.0072	0.0125	0.0069	0.0124	0.0078	0.0049	0.0042	0.0052	0.0023
C16 (M17)	2.3685	0.0058	0.0036	0.0146	0.0018	3.2002	0.0112	0.0036	0.0053	0.007	0.0062	0.0067	0.0099	0.0062	0.0023	0.0027	0.004	0.0041
C16 (M18)	0.7435	0.0038	0.0025	0.0045	0.0026	0.8979	0.0057	0.0017	0.0035	0.006	0.0078	0.0031	0.0031	0.006	0.0032	0.0029	0.0015	0.0034
C16 (M19)	0.7147	0.004	0.0046	0.0055	0.0029	2.5378	0.0019	0.0018	0.003	0.0051	0.0045	0.0039	0.0023	0.004	0.0023	0.0023	0.002	0.0019
C17 (M0)	3.4729	64.9958	65.8292	45.1414	63.9701	3.4455	58.4798	63.9135	59.3537	51.7652	55.1088	63.2201	57.565	61.4179	60.8459	61.0477	62.0871	62.1637
C17 (M1)	20.9745	15.3414	15.7664	18.0518	16.4136	6.8088	18.2363	17.5866	17.8391	14.7665	13.9606	15.7679	19.4617	16.2336	16.0273	16.1367	17.0885	17.3421
C17 (M2)	5.8807	2.8565	2.7401	4.1681	3.9772	1.3801	3.8412	4.6407	4.7453	3.1813	4.5987	2.6622	5.7271	3.7043	3.5695	5.3687	5.2537	4.3932
C17 (M3)	6.7563	1.7366	1.2448	4.3539	1.5478	3.0412	3.1038	1.7302	2.0702	1.9284	2.1418	2.078	1.6212	1.3733	1.6207	2.1618	2.2244	1.8802
C17 (M4)	1.8147	0.9362	1.2352	2.0219	1.4312	0.8529	1.6679	1.1417	1.5591	2.3144	3.1466	1.6256	1.6978	1.1178	1.0098	1.1338	1.2056	1.5944
C17 (M5)	1.4486	0.6409	1.0787	1.3595	0.9316	1.4402	0.7102	0.7883	1.3026	1.0294	1.785	0.8908	0.8427	0.7934	0.5691	0.9217	0.3968	1.1828
C17 (M6)	0.6096	0.7743	1.4606	0.6344	0.6756	0.5669	0.9847	0.9858	0.9403	1.7122	1.2631	1.3489	0.6928	0.7619	1.2789	0.776	0.7794	0.8953
C17 (M7)	0.5282	0.9441	0.2482	0.8351	0.5761	1.9666	0.7813	0.6503	0.5869	1.348	1.0839	0.3265	0.9471	0.7099	0.2992	0.7289	0.3932	0.4075
C17 (M8)	1.0445	0.7594	0.5842	0.3619	0.7136	0.6853	0.2217	0.3711	0.3383	0.7216	2.1529	0.7941	0.5108	1.0726	0.5256	0.6479	0.1624	0.9987
C17 (M9)	0.6428	0.7535	0.893	1.1804	0.7974	5.4097	1.0185	0.6115	1.1129	0.6691	1.0728	0.6109	0.6297	1.0858	0.9232	0.8747	1.2086	0.8437
C17 (M10)	1.1403	0.8098	0.7681	0.5511	1.0369	1.7738	0.5994	0.6507	0.9292	1.0811	0.8557	0.7795	0.4459	0.8557	0.8123	0.6587	1.0543	1.0317
C17 (M11)	6.836	0.7391	0.5152	7.7956	1.0218	9.6975	0.332	0.4202	0.9049	6.4524	1.0442	0.2631	0.7987	0.7015	0.8637	0.7747	0.6549	0.6185
C17 (M12)	2.5155	1.2648	1.7272	3.003	0.8172	3.3628	1.1973	0.3849	0.4371	2.4168	0.5625	1.637	1.6598	1.6071	2.0988	0.9695	0.8515	0.5672
C17 (M13)	5.1244	0.9945	0.4293	2.8979	0.8628	9.4772	1.1865	0.4584	1.0033	1.4803	0.7463	1.0414	1.3198	0.7951	0.6557	0.9444	0.4719	0.6931
C17 (M14)	1.2542	3.0084	2.0519	1.4866	1.0464	2.9334	2.0782	1.3184	1.6164	1.3002	1.4207	2.097	1.4948	2.8954	3.5957	2.0243	1.4018	1.3241
C17 (M15)	1.6016	0.7951	0.9538	1.8125	0.9517	12.8304	1.3291	1.0722	1.0167	2.1031	1.7162	1.0398	0.964	1.4514	2.042	1.3165	1.1848	0.8185
C17 (M16)	0.6261	0.8121	0.5361	1.1063	0.5797	4.3719	1.0851	0.9324	0.7271	0.6678	1.3134	0.588	0.4497	0.7095	0.8757	1.0725	0.8589	0.9185
C17 (M17)	27.9231	0.4031	0.5542	1.4037	0.3905	21.2155	0.8038	0.8658	1.5444	1.7553	1.4974	1.3076	0.7108	0.5191	0.4575	0.495	0.8024	0.5997
C17 (M18)	5.4031	0.4281	0.5417	0.9145	1.0066	4.5874	1.0795	0.6008	0.4111	1.2711	1.3408	0.621	1.0287	0.7456	0.8458	0.7891	0.7926	0.7476
C17 (M19)	3.6876	0.3468	0.4352	0.602	0.5779	3.3549	0.5917	0.4361	1.0728	0.9522	1.9325	0.1981	0.8	0.8718	0.6418	0.644	0.3492	0.4364
C17 (M20)	0.715	0.6594	0.4068	0.3184	0.6743	0.798	0.6722	0.4404	0.4884	1.0837	1.2561	1.1025	0.632	0.5773	0.4416	0.5135	0.7779	0.5432
C18 (M0)	54.7245	72.6871	72.8143	59.4177	59.93	2.2362	55.2166	53.942	55.1214	73.0384	72.7644	73.3374	59.7267	60.6825	60.1421	55.9433	54.4037	55.0989
C18 (M1)	12.7419	19.2852	19.2537	22.3252	22.1854	5.6079	22.9357	23.3077	23.4302	19.158	19.1484	19.0241	22.1995	21.8359	22.0135	23.1103	23.2296	23.2786
C18 (M2)	1.9546	4.8925	4.851	9.8954	9.7559	1.7235	11.5303	12.0748	11.6248	4.7192	4.7501	4.6794	9.8422	9.451	9.7117	11.3489	11.9301	11.5916
C18 (M3)	14.1956	1.8483	1.8142	5.0101	4.8835	2.6997	6.1258	6.4389	5.9765	1.7414	1.7973	1.7101	4.9436	4.7703	4.9177	5.8696	6.3154	6.0534
C18 (M4)	3.335	0.7501	0.7169	2.1219	2.0907	0.6487	2.7117	2.797	2.5134	0.6409	0.7288	0.6841	2.1457	2.093	2.0937	2.4967	2.7352	2.6131
C18 (M5)	1.9219	0.2316	0.2415	0.7179	0.7109	0.7793	0.9397	0.9673	0.8456	0.2115	0.2351	0.2371	0.7291	0.7012	0.7161	0.8449	0.9306	0.8818
C18 (M6)	0.5202	0.0697	0.0843	0.21	0.2098	0.2939	0.2759	0.2669	0.2263	0.0514	0.1201	0.0812	0.2005	0.1992	0.1905	0.2234	0.2533	0.2448
C18 (M7)	0.2025	0.0307	0.0279	0.0538	0.0521	0.4722	0.0699	0.0661	0.0597	0.0197	0.046	0.0286	0.0493	0.0531	0.0458	0.049	0.0664	0.0652
C18 (M8)	0.4536	0.0259	0.0181	0.0256	0.0267	0.1509	0.0281	0.0261	0.0279	0.0211	0.0533	0.0231	0.0242	0.0243	0.02	0.0168	0.0214	0.0259
C18 (M9)	0.5244	0.0164	0.0128	0.015	0.0126	1.7066	0.0102	0.0058	0.0094	0.0101	0.0167	0.0045	0.0097	0.0118	0.0087	0.0075	0.009	0.0117
C18 (M10)	0.2533	0.0117	0.0123	0.0105	0.0077	0.7001	0.0053	0.0102	0.0101	0.0159	0.0169	0.0235	0.0112	0.0162	0.0147	0.0078	0.0043	0.0092
C18 (M11)	0.4949	0.0132	0.0172	0.0219	0.0116	4.3293	0.0121	0.0083	0.0101	0.0238	0.0196	0.0174	0.0115	0.0121	0.0165	0.009	0.008	0.0151
C18 (M12)	0.236	0.011	0.0133	0.0132	0.008	1.8729	0.0085	0.009	0.0086	0.0109	0.021	0.0136	0.008	0.0091	0.0096	0.0051	0.0082	0.0073
C18 (M13)	0.7786	0.0118	0.0189	0.0193	0.0109	25.0339	0.0121	0.0085	0.0134	0.0143	0.0241	0.0164	0.0079	0.0203	0.011	0.0055	0.0092	0.0114
C18 (M14)	0.5551	0.01	0.0103	0.0111	0.0124	8.5642	0.0109	0.0022	0.0129	0.0138	0.0316	0.0106	0.0051	0.0122	0.0168	0.0061	0.0086	0.0129
C18 (M15)	2.5013	0.0158	0.0108	0.0227	0.0164	22.2992	0.0194	0.0117	0.0144	0.1634	0.0289	0.0082	0.0309	0.0176	0.0136	0.0151	0.0141	0.0068
C18 (M16)	1.1082	0.0169	0.0149	0.0178	0.0142	6.7308	0.0123	0.0081	0.0143	0.0465	0.0271	0.0155	0.0165	0.0126	0.0098	0.0079	0.0088	0.0134
C18 (M17)	1.0205	0.0143	0.0175	0.0402	0.0135	8.9812	0.0245	0.0119	0.0316	0.0347	0.0278	0.0124	0.0143	0.0215	0.0092	0.0074	0.0107	0.0114
C18 (M18)	0.6109	0.019	0.0169	0.0082	0.0195	2.6534	0.0154	0.0124	0.0192	0.0284	0.0455	0.0251	0.0082	0.0204	0.0059	0.0054	0.009	0.0139
C18 (M19)	0.9804	0.012	0.0081	0.0176	0.0084	1.6997	0.0103	0.0094	0.0075	0.0091	0.0305	0.0172	0.0077	0.0091	0.0109	0.0066	0.0071	0.0122
C18 (M20)	0.458	0.0166	0.0152	0.0163	0.0132	0.4724	0.0151	0.0088	0.0135	0.0145	0.0462	0.0204	0.0043	0.015	0.0144	0.0074	0.0113	0.0125
C18 (M21)	0.4287	0.0102	0.01	0.0086	0.0065	0.344	0.0101	0.007	0.0092	0.0131	0.0206	0.0102	0.004	0.0117	0.0079	0.0062	0.0061	0.0091
Corrected Mass Isotopomer Ditribution
Note: Followed procedure by Fernandez et al (1996)
Ion	HepG2_m6_1_s2.CDF	HepG2_m6_2_s2.CDF	HepG2_m6_3_s2.CDF	HepG2_m18_1_s2.CDF	HepG2_m18_2_s2.CDF	HepG2_m18_3_s2.CDF	HepG2_m24_1_s2.CDF	HepG2_m24_2_s2.CDF	HepG2_m24_3_s2.CDF	HepG2_p6_1_s2.CDF	HepG2_p6_2_s2.CDF	HepG2_p6_3_s2.CDF	HepG2_p18_1_s2.CDF	HepG2_p18_2_s2.CDF	HepG2_p18_3_s2.CDF	HepG2_p24_1_s2.CDF	HepG2_p24_2_s2.CDF	HepG2_p24_3_s2.CDF
Avg. carbon labeling	0.606			0.581		0.624	0.498		0.578			0.549	0.44
Oct (M0)	0.1636	0	0	0.9414	0	0.1173	3.2231	0	0.8348	0	0	1.3482	3.8086	0	0	0	0	0
Oct (M1)	1.8397	0	0	1.8791	0	0.7544	4.4911	0	2.2043	0	0	1.6798	13.8383	0	0	0	0	0
Oct (M2)	0.2223	0	0	0.5684	0	0.1215	2.5272	0	1.3397	0	0	1.8319	2.9139	0	0	0	0	0
Oct (M3)	3.4366	0	0	4.3696	0	2.4271	8.2424	0	3.9201	0	0	3.1273	3.7698	0	0	0	0	0
Oct (M4)	26.8368	0	0	31.2269	0	16.7358	25.6318	0	29.367	0	0	42.6039	24.5584	0	0	0	0	0
Oct (M5)	45.8104	0	0	32.6141	0	58.3206	18.7917	0	34.0064	0	0	24.9476	17.2005	0	0	0	0	0
Oct (M6)	7.5166	0	0	5.8631	0	9.8383	3.1891	0	5.3721	0	0	2.4555	3.5481	0	0	0	0	0
Oct (M7)	11.2074	0	0	14.7681	0	9.1275	17.1479	0	14.9048	0	0	13.8573	11.9265	0	0	0	0	0
Oct (M8)	1.5556	0	0	2.7865	0	1.2296	3.5558	0	2.671	0	0	2.1971	3.9707	0	0	0	0	0
Oct (M9)	1.0341	0	0	2.4468	0	1.0689	2.5285	0	2.7267	0	0	2.3352	4.4859	0	0	0	0	0
Oct (M10)	0.1252	0	0	0.8631	0	0.1515	4.4487	0	1.513	0	0	1.9702	5.7593	0	0	0	0	0
Oct (M11)	0.2515	0	0	1.673	0	0.1076	6.2226	0	1.14	0	0	1.646	4.2202	0	0	0	0	0
Avg. carbon labeling	0.618			0.575		0.587	0.569		0.591			0.629	0.647			0.615
C10 (M0)	0.2369	0	0	0.776	0	0.3183	1.1513	0	1.157	0	0	0.3105	0.0689	0	0	0.8106	0	0
C10 (M1)	0.1789	0	0	0.5592	0	0.2691	0.5397	0	0.2065	0	0	0.4579	0.0627	0	0	0.7163	0	0
C10 (M2)	0.0888	0	0	1.0268	0	0.0921	0.8823	0	0.3963	0	0	0.3382	0.0206	0	0	0.67	0	0
C10 (M3)	4.0089	0	0	4.1087	0	5.2996	4.7953	0	3.4056	0	0	1.268	1.1946	0	0	2.5208	0	0
C10 (M4)	0.7683	0	0	0.6439	0	1.1801	1.8373	0	1.471	0	0	0.4943	0.3098	0	0	1.7517	0	0
C10 (M5)	24.5939	0	0	33.2273	0	43.9654	38.6902	0	30.8498	0	0	12.7894	10.717	0	0	11.3214	0	0
C10 (M6)	5.2414	0	0	6.1868	0	6.8655	5.6557	0	4.7303	0	0	3.4743	2.795	0	0	3.2997	0	0
C10 (M7)	43.2624	0	0	33.222	0	33.1157	30.0941	0	37.0969	0	0	48.6154	52.7265	0	0	46.5307	0	0
C10 (M8)	6.497	0	0	5.5347	0	4.8924	5.4018	0	6.8274	0	0	7.6293	7.7834	0	0	7.5301	0	0
C10 (M9)	8.9432	0	0	6.6859	0	3.3583	5.3416	0	7.0291	0	0	12.808	13.4276	0	0	12.5292	0	0
C10 (M10)	1.2418	0	0	1.6854	0	0.4122	1.5451	0	1.4109	0	0	2.1099	1.9195	0	0	2.3545	0	0
C10 (M11)	3.9537	0	0	5.0124	0	0.1494	1.5047	0	3.7996	0	0	7.5001	7.1658	0	0	7.8387	0	0
C10 (M12)	0.5423	0	0	0.8304	0	0.0239	1.1712	0	0.8639	0	0	1.163	1.0274	0	0	1.0161	0	0
C10 (M13)	0.4425	0	0	0.5004	0	0.058	1.3896	0	0.7555	0	0	1.0417	0.7812	0	0	1.1102	0	0
Avg. carbon labeling	0.578					0.508							0.715			0.556
C12 (M0)	2.5058	0	0	0	0	2.5914	0	0	0	0	0	0	1.1536	0	0	14.9846	0	0
C12 (M1)	1.9049	0	0	0	0	2.5132	0	0	0	0	0	0	0.9548	0	0	4.7317	0	0
C12 (M2)	0.1554	0	0	0	0	0.256	0	0	0	0	0	0	0.156	0	0	1.2219	0	0
C12 (M3)	0.4726	0	0	0	0	1.5409	0	0	0	0	0	0	1.1922	0	0	1.1174	0	0
C12 (M4)	0.1755	0	0	0	0	0.5052	0	0	0	0	0	0	0.2252	0	0	1.9097	0	0
C12 (M5)	5.2291	0	0	0	0	35.7753	0	0	0	0	0	0	1.4413	0	0	2.3157	0	0
C12 (M6)	1.1498	0	0	0	0	5.1222	0	0	0	0	0	0	0.2598	0	0	0.6337	0	0
C12 (M7)	36.9479	0	0	0	0	24.4952	0	0	0	0	0	0	3.4332	0	0	3.1553	0	0
C12 (M8)	15.9733	0	0	0	0	13.4115	0	0	0	0	0	0	1.3867	0	0	2.7689	0	0
C12 (M9)	21.2371	0	0	0	0	9.2589	0	0	0	0	0	0	35.6079	0	0	24.1963	0	0
C12 (M10)	3.6683	0	0	0	0	1.0241	0	0	0	0	0	0	7.0258	0	0	5.9907	0	0
C12 (M11)	3.101	0	0	0	0	1.068	0	0	0	0	0	0	31.6435	0	0	22.6332	0	0
C12 (M12)	0.7018	0	0	0	0	0.5596	0	0	0	0	0	0	5.8385	0	0	5.1986	0	0
C12 (M13)	2.7806	0	0	0	0	0.9239	0	0	0	0	0	0	7.525	0	0	6.4326	0	0
C12 (M14)	0.635	0	0	0	0	0.5079	0	0	0	0	0	0	1.2512	0	0	1.3837	0	0
C12 (M15)	3.3618	0	0	0	0	0.4468	0	0	0	0	0	0	0.9054	0	0	1.3261	0	0
Avg. carbon labeling	0.422			0.447		0.466			0.437				0.462			0.458
C13 (M0)	0.9916	0	0	1.9943	0	1.4028	0	0	3.3581	0	0	0	34.594	0	0	25.8411	0	0
C13 (M1)	0.9325	0	0	0.7795	0	1.2632	0	0	1.048	0	0	0	1.0348	0	0	2.1362	0	0
C13 (M2)	0.3661	0	0	1.0137	0	0.2556	0	0	1.0763	0	0	0	2.324	0	0	2.197	0	0
C13 (M3)	49.2901	0	0	44.0065	0	31.2259	0	0	40.6502	0	0	0	-0.0312	0	0	2.5081	0	0
C13 (M4)	10.8101	0	0	9.02	0	12.8799	0	0	8.7925	0	0	0	0.4215	0	0	1.2103	0	0
C13 (M5)	0.5784	0	0	0.6165	0	1.7626	0	0	0.7926	0	0	0	0.4424	0	0	2.0847	0	0
C13 (M6)	0.1686	0	0	0.9639	0	0.8012	0	0	1.0808	0	0	0	0.1159	0	0	0.9139	0	0
C13 (M7)	1.157	0	0	1.7456	0	9.4184	0	0	1.8663	0	0	0	2.5262	0	0	7.0283	0	0
C13 (M8)	0.8196	0	0	1.6642	0	2.1988	0	0	2.5592	0	0	0	0.3563	0	0	1.6906	0	0
C13 (M9)	6.0964	0	0	7.0493	0	7.7274	0	0	7.9873	0	0	0	2.6178	0	0	5.5403	0	0
C13 (M10)	1.4909	0	0	2.2698	0	1.4505	0	0	1.972	0	0	0	0.4511	0	0	2.297	0	0
C13 (M11)	14.0207	0	0	14.7417	0	17.8976	0	0	15.3314	0	0	0	1.6451	0	0	4.1505	0	0
C13 (M12)	3.255	0	0	4.0153	0	4.0407	0	0	3.6485	0	0	0	0.5151	0	0	1.8605	0	0
C13 (M13)	5.7162	0	0	6.1259	0	2.46	0	0	4.5516	0	0	0	39.8197	0	0	27.4354	0	0
C13 (M14)	1.4384	0	0	1.2595	0	1.7347	0	0	2.611	0	0	0	7.5093	0	0	4.2656	0	0
C13 (M15)	1.7522	0	0	1.7587	0	1.7734	0	0	1.7867	0	0	0	4.0083	0	0	6.7063	0	0		C14
C13 (M16)	1.1163	0	0	0.9756	0	1.7072	0	0	0.8875	0	0	0	1.6497	0	0	2.1342	0	0		MEAN
Avg. carbon labeling	0.668	0.055	0.052	0.206	0.075	0.739	0.116	0.076	0.134	0.032	0.075	0.072	0.671	0.085	0.07	0.062	0.079	0.08		Minus	6	18	24		Plus	6	18	24			6	18	24
C14 (M0)	1.3304	78.0925	78.3585	45.5196	56.7617	0.6389	48.193	50.5956	47.036	83.9356	77.1949	78.573	0.6208	59.6228	61.179	56.5865	54.4824	55.2913		M0	78.2255	51.1406	48.6082		M0	79.9012	60.4009	55.4534		Control	21.7745	48.8594	51.3918
C14 (M1)	0.3824	8.6385	8.5909	16.5381	20.6637	0.4091	22.7802	24.4827	22.1415	7.2738	6.8192	6.6896	0.6433	17.7355	17.9363	22.3829	22.0066	21.4841		M1	8.6147	18.6009	23.1348		M1	6.92753	17.8359	21.9579		Statin	20.0988	39.5991	44.5466
C14 (M2)	1.1997	4.9777	5.1531	9.5505	11.8333	0.2103	13.0359	14.0442	12.0837	4.0773	4.1481	4.0032	0.1685	10.5071	10.6051	12.6673	12.3092	11.9612		M2	5.0654	10.6919	13.0546		M2	4.0762	10.5561	12.3126
C14 (M3)	0.2267	2.0025	1.9838	3.7661	4.3877	0.3292	5.2183	5.4307	4.6399	1.5647	1.9186	1.5776	0.088	4.1216	4.097	4.6621	4.6997	4.5433		M3	1.99315	4.0769	5.0963		M3	1.68697	4.1093	4.63503
C14 (M4)	0.1894	0.9154	0.8295	1.3159	1.4676	0.1451	1.7492	1.8382	1.508	0.6363	1.0402	0.9575	0.0696	1.6064	1.5075	1.4566	1.6046	1.6248		M4	0.87245	1.39175	1.69847		M4	0.878	1.55695	1.562
C14 (M5)	0.6975	0.2614	0.3505	0.469	0.4429	0.5514	0.4557	0.4525	0.5109	0.2728	0.5269	0.4529	0.374	0.4044	0.4636	0.4077	0.4243	0.4933		M5	0.30595	0.45595	0.473033		M5	0.417533	0.434	0.441767
C14 (M6)	0.3323	0.3739	0.2688	0.4059	0.3734	0.1354	0.3298	0.3357	0.2856	0.0417	0.6786	0.4478	0.1285	0.4029	0.3602	0.1436	0.3743	0.305		STDEV
C14 (M7)	11.8576	0.2764	0.2892	1.6214	0.3079	6.1061	0.256	0.3592	0.8061	0.0741	0.9797	0.716	10.4121	0.3795	0.2416	0.1134	0.4125	0.5607		Minus	6	18	24		Plus	6	18	24
C14 (M8)	1.7363	0.3916	0.4408	0.2183	0.3076	0.9062	0.5113	0.2394	0.5799	0.0838	0.6539	0.4362	2.162	0.2345	0.4303	0.0917	0.2876	0.2587		M0	0.18809	7.94937	1.81576		M0	3.56122	1.1004	1.06137
C14 (M9)	18.3209	0.3711	0.4483	2.0802	0.2053	7.1009	0.4334	0.2507	1.3286	0.1695	0.3882	0.4711	32.9484	0.2343	0.3858	0.1999	0.2182	0.3174		M1	0.0336583	2.91724	1.21021		M1	0.306797	9.92666	0.451377
C14 (M10)	6.3866	0.3611	0.5567	1.1877	0.2813	1.7177	0.3108	0.1246	0.467	0.196	0.4255	0.3659	5.871	0.4085	0.3547	0.2027	0.1272	0.2713		M2	0.124027	1.61418	0.980384		M2	0.0724563	5.99748	0.353062
C14 (M11)	30.4406	1.7355	1.3098	11.0246	1.2987	60.4657	3.7164	1.0079	4.8727	0.3257	2.6586	2.8012	19.5403	2.0045	1.0742	0.2887	1.5743	1.2335		M3	0.0132229	0.439538	0.409273		M3	0.200704	2.32173	0.0816376
C14 (M12)	6.4176	0.5825	0.4054	2.864	0.5642	11.7327	1.1973	0.2751	1.2394	0.5012	1.0024	0.7953	3.9759	0.8813	0.3776	0.2928	0.5553	0.5845		M4	0.0607405	0.107268	0.170846		M4	0.213364	0.860145	0.0918362
C14 (M13)	11.2671	0.3915	0.3681	2.1198	0.3118	6.3985	0.9505	0.1782	1.2717	0.2984	0.6997	0.9078	13.6573	0.6935	0.4535	0.1606	0.3869	0.4928		M5	0.0630032	0.0184555	0.0328325		M5	0.13069	0.0455649	0.0453944
C14 (M14)	2.9267	0.1884	0.1683	0.3575	0.2355	0.5799	0.4065	0.0981	0.3546	0.1444	0.2299	0.2475	3.5794	0.2931	0.1663	0.1103	0.1015	0.2551
C14 (M15)	4.2651	0.2037	0.2649	0.6106	0.2289	1.708	0.1768	0.1294	0.5474	0.1145	0.3221	0.3402	4.2694	0.1271	0.1506	0.0895	0.1712	0.1336
C14 (M16)	1.0131	0.1402	0.1484	0.215	0.2064	0.4464	0.2142	0.0648	0.2073	0.0945	0.1887	0.1158	0.8933	0.1678	0.0788	0.0967	0.1692	0.0878
C14 (M17)	1.01	0.096	0.0651	0.1357	0.122	0.4185	0.0648	0.0928	0.1197	0.1957	0.125	0.1014	0.5982	0.1753	0.1377	0.047	0.095	0.1016		MEAN
Avg. carbon labeling	0.507	0.019	0.018	0.045	0.045	0.481	0.053	0.054	0.051	0.018	0.018	0.018	0.044	0.044	0.044	0.05	0.052	0.05		Minus	6	18	24		Plus	6	18	24
C16 (M0)	14.0511	83.9671	84.2772	61.1535	61.0024	19.6364	54.2663	53.3174	55.2652	84.7247	84.9672	85.0883	62.1831	62.2489	62.1869	56.1564	55.1015	56.2681		M0	84.1222	61.078	54.283		M0	84.9267	62.2063	55.842
C16 (M1)	12.9897	7.6233	7.464	18.2706	18.3924	7.5263	21.1513	21.6125	21.3917	7.2078	7.0652	6.9918	17.5295	17.5482	17.6706	20.6945	20.9987	20.6959		M1	7.54365	18.3315	21.3852		M1	7.08827	17.5828	20.7964
C16 (M2)	-0.3717	5.0746	4.9693	12.389	12.4452	0.6208	14.6362	14.954	14.2253	4.8392	4.7587	4.7221	12.1864	12.0687	12.0673	13.9848	14.3497	13.9466		M2	5.02195	12.4171	14.6052		M2	4.77333	12.1075	14.0937
C16 (M3)	1.845	2.2888	2.2583	5.6255	5.6344	2.3204	6.7947	6.9576	6.3441	2.1796	2.1577	2.1676	5.5225	5.575	5.5243	6.3577	6.5935	6.2892		M3	2.27355	5.62995	6.6988		M3	2.1683	5.5406	6.41347
C16 (M4)	0.4114	0.7306	0.723	1.866	1.8826	0.2979	2.313	2.3681	2.06	0.7045	0.7081	0.7066	1.8972	1.879	1.8792	2.1111	2.2158	2.0793		M4	0.7268	1.8743	2.24703		M4	0.7064	1.88513	2.1354
C16 (M5)	0.6591	0.1726	0.1725	0.47	0.4734	1.6145	0.6017	0.6004	0.5036	0.1628	0.1687	0.1668	0.4713	0.4784	0.4785	0.5285	0.5561	0.5308		M5	0.17255	0.4717	0.568567		M5	0.1661	0.476067	0.538467
C16 (M6)	0.4101	0.0389	0.0355	0.088	0.0939	0.4822	0.1194	0.1178	0.093	0.0278	0.0432	0.0359	0.094	0.0933	0.0952	0.1028	0.1089	0.1007		STDEV
C16 (M7)	2.9854	0.0047	0.0087	0.0142	0.0132	4.5007	0.0195	0.0171	0.0137	0.0189	0.0131	0.0076	0.0151	0.014	0.0148	0.0179	0.0158	0.0149		Minus	6	18	24		Plus	6	18	24
C16 (M8)	0.7188	0.0055	0.0079	0.0052	0.0036	0.8456	0.007	0.0069	0.006	0.0094	0.014	0.013	0.006	0.0072	0.0065	0.0037	0.0065	0.0067		M0	0.219274	0.106844	0.974007		M0	0.185147	0.0369416	0.643719
C16 (M9)	1.413	0.0048	0.0041	0.0033	0.0017	3.9329	0.0029	0.0027	0.0032	0.006	0.0067	0.0059	0.0061	0.0047	0.0033	0.0035	0.0035	0.0019		M1	0.112642	0.0861256	0.230669		M1	0.109832	0.0766384	0.175227
C16 (M10)	0.5406	0.0031	0.0063	0.0032	0.0038	1.1615	0.0046	0.0027	0.0051	0.0049	0.003	0.0093	0.0057	0.0039	0.0047	0.0033	0.0033	0.0012		M2	0.0744583	0.0397394	0.36534		M2	0.0599058	0.0683619	0.222524
C16 (M11)	34.4643	0.0328	0.0225	0.0283	0.0189	17.0261	0.0264	0.0123	0.0474	0.0476	0.0226	0.0247	0.0091	0.0262	0.024	0.0064	0.0146	0.0285		M3	0.0215668	0.00629325	0.317794		M3	0.0109668	0.0298049	0.159631
C16 (M12)	6.1045	0.0138	0.0123	0.0067	0.0026	4.4338	0.0034	0.0068	0.0053	0.0152	0.01	0.0099	0.0089	0.0077	0.0087	0.0029	0.0028	0.008		M4	0.00537401	0.011738	0.164302		M4	0.00180831	0.0104505	0.0714208
C16 (M13)	6.6566	0.0068	0.0092	0.0099	0.0094	10.491	0.0039	0.0036	0.0051	0.004	0.004	0.0143	0.0106	0.0097	0.008	0.0038	0.0048	0.0048		M5	7.07107e-05	0.00240416	0.0562665		M5	0.00301164	0.00412836	0.0153142
C16 (M14)	1.2593	0.0033	0.004	0.002	0.0035	2.9414	0.0056	0.0018	0.0031	0.0043	0.0092	0.0055	0.0093	0.0046	0.0043	0.0027	0.004	0.0033
C16 (M15)	9.1519	0.0121	0.01	0.031	0.0067	12.3494	0.0163	0.0072	0.01	0.0185	0.0181	0.0105	0.0183	0.0067	0.0113	0.0081	0.0078	0.0087
C16 (M16)	2.9753	0.0037	0.0048	0.0091	0.0048	3.2771	0.0094	0.0039	0.0066	0.0068	0.0122	0.0067	0.0121	0.0077	0.0047	0.004	0.0051	0.0021
C16 (M17)	2.3036	0.0058	0.0035	0.0145	0.0017	3.1243	0.0111	0.0036	0.0052	0.0068	0.006	0.0066	0.0097	0.0061	0.0022	0.0026	0.004	0.0041			2hr		4hr		6hr - I		6h - II		18h		24h
C16 (M18)	0.7239	0.0038	0.0024	0.0044	0.0026	0.8731	0.0057	0.0017	0.0035	0.006	0.0078	0.003	0.003	0.0059	0.0032	0.0029	0.0015	0.0034			Ctrl	Statin	Ctrl	Statin	Ctrl	Statin	Ctrl	Statin	Ctrl	Statin	Ctrl	Statin
C16 (M19)	0.708	0.004	0.0046	0.0055	0.003	2.5446	0.0018	0.0018	0.003	0.0051	0.0045	0.0039	0.0022	0.0039	0.0023	0.0023	0.002	0.0019		M1	2.89345	2.9433	5.7195	5.40405	8.24835	7.52275	7.54365	7.08827	18.3315	17.5828	21.3852	20.7964
Avg. carbon labeling	0.47	0.092	0.083	0.186	0.076	0.62	0.099	0.074	0.096	0.163	0.12	0.096	0.091	0.102	0.114	0.094	0.083	0.081		M2	2.032	1.9885	3.9964	3.85745	5.86885	5.2878	5.02195	4.77333	12.4171	12.1075	14.6052	14.0937
C17 (M0)	4.267	79.8676	80.8936	55.4717	78.6065	4.2333	71.8599	78.5392	72.9337	63.6054	67.7099	77.6825	70.7355	75.4702	74.769	75.0164	76.2925	76.3882		M3	0.9131	0.9302	1.8783	1.7855	2.8429	2.47885	2.27355	2.1683	5.62995	5.5406	6.6988	6.41347
C17 (M1)	24.6339	2.5947	2.9054	10.7932	4.1512	7.4243	7.7227	5.5912	7.0241	5.1632	3.3577	3.5514	9.438	4.5628	4.4534	4.5365	5.4366	5.7261		M4	0.3512	0.3398	0.6738	0.65645	1.05105	0.90845	0.7268	0.7064	1.8743	1.88513	2.24703	2.1354
C17 (M2)	2.2866	1.0986	0.8759	1.6793	2.1791	0.1495	1.4919	2.7047	2.6872	1.3755	3.328	0.7333	3.4592	1.845	1.7201	3.8618	3.5228	2.431		M5	0.1039	0.0846	0.18	0.1882	0.3024	0.2495	0.17255	0.1661	0.4717	0.476067	0.568567	0.538467
C17 (M3)	7.0987	1.6592	1.1058	4.5432	1.2106	3.4256	3.1224	1.3032	1.6914	1.8151	1.7485	2.1148	0.9724	1.0604	1.3808	1.6379	1.7517	1.532
C17 (M4)	0.852	0.7862	1.2348	1.5556	1.4211	0.4098	1.3852	1.0525	1.4766	2.3736	3.329	1.5261	1.7425	1.0837	0.9053	0.9669	1.0369	1.5518
C17 (M5)	1.4226	0.5908	1.0394	1.2544	0.8348	1.551	0.5506	0.7237	1.2486	0.7891	1.516	0.7574	0.6823	0.7303	0.4921	0.8851	0.2616	1.1005			2	4	6	18	24
C17 (M6)	0.4697	0.79	1.508	0.5157	0.6311	0.4137	1.0268	1.0101	0.8735	1.8155	1.1767	1.4148	0.6686	0.7514	1.3839	0.7456	0.84	0.8425		Ctrl	2.89345	5.7195	7.54365	18.3315	21.3852
C17 (M7)	0.5161	0.9582	0.0614	0.8611	0.5567	2.1605	0.7404	0.5917	0.5301	1.2739	1.0489	0.1667	0.9759	0.6946	0.1444	0.715	0.3285	0.3321		Statin	2.9433	5.40405	7.08827	17.5828	20.7964
C17 (M8)	1.1044	0.7248	0.6304	0.292	0.7253	0.4944	0.1435	0.3305	0.3024	0.6296	2.277	0.855	0.444	1.111	0.5561	0.63	0.1309	1.0716
C17 (M9)	0.5835	0.7452	0.9208	1.2717	0.7987	5.9458	1.1092	0.6361	1.1986	0.6576	0.9218	0.5796	0.6393	1.0743	0.9621	0.8939	1.3273	0.8129
C17 (M10)	1.1849	0.8074	0.7448	0.472	1.0525	1.332	0.5437	0.6475	0.8965	1.116	0.8241	0.7904	0.42	0.8202	0.7899	0.6266	1.0228	1.042
C17 (M11)	7.3363	0.7239	0.4841	8.4443	1.0088	10.3953	0.3016	0.3922	0.8927	6.9245	1.0522	0.2078	0.8258	0.6785	0.8595	0.7782	0.6073	0.5698
C17 (M12)	2.1013	1.298	1.8168	2.5418	0.79	2.76	1.2616	0.3776	0.3906	2.0292	0.5133	1.7419	1.7187	1.6705	2.1864	0.9764	0.8598	0.5564
C17 (M13)	5.2654	0.9632	0.3249	2.8523	0.8567	9.8403	1.1735	0.4591	1.0359	1.3865	0.7519	0.9851	1.2797	0.7241	0.5376	0.9323	0.4375	0.6954
C17 (M14)	0.9897	3.1083	2.1345	1.3778	1.0473	2.4801	2.1144	1.3611	1.6404	1.2732	1.45	2.1426	1.4893	3.0012	3.7483	2.0736	1.4473	1.3516
C17 (M15)	1.5931	0.6702	0.8875	1.8073	0.9366	13.2137	1.2758	1.0491	0.9742	2.1237	1.7151	0.9732	0.9249	1.3618	1.9422	1.2661	1.1623	0.7834
C17 (M16)	0.5784	0.7971	0.5086	1.0648	0.5568	3.9868	1.0603	0.9153	0.7047	0.6006	1.2822	0.5586	0.4208	0.6649	0.8103	1.048	0.8346	0.9112
C17 (M17)	28.4933	0.3858	0.5474	1.3955	0.3788	21.4952	0.7852	0.8538	1.5531	1.7661	1.4854	1.3151	0.7098	0.5049	0.4352	0.4702	0.7907	0.5833
C17 (M18)	4.9677	0.4224	0.5357	0.8953	1.008	4.2474	1.0725	0.5884	0.3857	1.251	1.3234	0.6024	1.0253	0.7417	0.8434	0.7846	0.7836	0.7414
C17 (M19)	3.578	0.3461	0.4341	0.5967	0.5758	3.2745	0.5877	0.4333	1.0751	0.9468	1.9376	0.1909	0.7988	0.874	0.6412	0.6436	0.3445	0.4337
C17 (M20)	0.6775	0.6623	0.4061	0.3142	0.6735	0.7667	0.671	0.4398	0.4849	1.0837	1.2512	1.1102	0.6293	0.5746	0.4387	0.5115	0.7806	0.543
Avg. carbon labeling	0.105	0.011	0.011	0.029	0.028	0.669	0.035	0.036	0.034	0.012	0.012	0.01	0.028	0.027	0.028	0.033	0.035	0.034
																				MEAN
																				Minus	6	18	24		Plus	6	18	24
C18 (M0)	68.0039	90.3309	90.489	73.8406	74.4773	2.7788	68.6197	67.0357	68.5013	90.7675	90.4268	91.139	74.2246	75.4123	74.7408	69.5229	67.6095	68.4734		M0	90.41	74.159	68.0522		M0	90.7778	74.7926	68.5353
C18 (M1)	1.2375	4.5459	4.4738	11.781	11.4741	6.3039	13.639	14.4323	14.272	4.297	4.3575	4.0536	11.5451	10.8462	11.207	13.662	14.2146	14.0915		M1	4.50985	11.6275	14.1144		M1	4.23603	11.1994	13.9894
C18 (M2)	0.4064	2.748	2.708	7.7924	7.6684	0.7563	9.5385	10.081	9.529	2.5762	2.6103	2.5675	7.7655	7.4003	7.6617	9.2904	9.9344	9.5256		M2	2.728	7.7304	9.71617		M2	2.58467	7.60917	9.58347
C18 (M3)	16.8188	1.3964	1.3644	4.1076	3.9846	2.9512	5.0854	5.3438	4.8932	1.3054	1.3655	1.2743	4.0373	3.9119	4.0326	4.822	5.2269	4.9906		M3	1.3804	4.0461	5.10747		M3	1.31507	3.99393	5.01317
C18 (M4)	0.9248	0.5614	0.5286	1.5886	1.5766	0.2129	2.0751	2.1174	1.8726	0.4519	0.5449	0.5094	1.6304	1.5992	1.5723	1.8717	2.0683	1.9742		M4	0.545	1.5826	2.0217		M4	0.502067	1.60063	1.9714
C18 (M5)	1.7826	0.1451	0.1629	0.4827	0.479	0.8227	0.6396	0.6591	0.5667	0.142	0.1528	0.1629	0.4902	0.4657	0.4851	0.5679	0.6266	0.5903		M5	0.154	0.48085	0.6218		M5	0.152567	0.480333	0.594933
C18 (M6)	0.2824	0.0461	0.0608	0.1336	0.1344	0.2039	0.1754	0.1607	0.133	0.0272	0.1038	0.0577	0.1206	0.1238	0.1109	0.1295	0.151	0.1488		STDEV
C18 (M7)	0.161	0.0254	0.0198	0.0322	0.0302	0.5003	0.0414	0.0388	0.0373	0.0157	0.0344	0.0211	0.0288	0.0331	0.0264	0.0255	0.0412	0.0408		Minus	6	18	24		Plus	6	18	24
C18 (M8)	0.4886	0.0252	0.0168	0.0222	0.0238	0.0998	0.023	0.0212	0.024	0.0213	0.0544	0.0224	0.0213	0.0207	0.0169	0.0131	0.0157	0.021		M0	0.111794	0.450215	0.882332		M0	0.356211	0.59554	0.958199
C18 (M9)	0.5271	0.0149	0.012	0.0135	0.0107	1.904	0.0079	0.0031	0.0069	0.0085	0.0114	0.0019	0.0077	0.0101	0.0072	0.0063	0.0074	0.0098		M1	0.0509824	0.217011	0.419466		M1	0.160862	0.349511	0.290112
C18 (M10)	0.2162	0.011	0.0121	0.0099	0.007	0.5603	0.0047	0.0107	0.0102	0.0165	0.0169	0.0257	0.0113	0.0166	0.0153	0.0078	0.0037	0.0089		M2	0.0282843	0.0876812	0.315991		M2	0.0226213	0.188182	0.325876
C18 (M11)	0.5175	0.0133	0.0176	0.0229	0.012	4.6961	0.0127	0.0079	0.01	0.0245	0.0197	0.0165	0.0114	0.0115	0.0165	0.009	0.0083	0.0156		M3	0.0226274	0.0869741	0.226109		M3	0.0463621	0.0710818	0.203391
C18 (M12)	0.2069	0.0106	0.0128	0.0121	0.0075	1.599	0.008	0.009	0.0083	0.0094	0.0209	0.0131	0.0075	0.0087	0.0088	0.0046	0.0082	0.0064		M4	0.0231931	0.00848528	0.130845		M4	0.0469317	0.0290765	0.0983299
C18 (M13)	0.8188	0.0118	0.0192	0.0196	0.0111	26.8391	0.0123	0.0084	0.0137	0.0144	0.0241	0.0165	0.0078	0.0211	0.011	0.0055	0.0092	0.0117		M5	0.0125865	0.0026163	0.0487039		M5	0.010452	0.0129268	0.029623
C18 (M14)	0.5322	0.0097	0.0096	0.0103	0.0123	7.2069	0.0107	0.0017	0.0127	0.0136	0.0318	0.01	0.0049	0.0115	0.0171	0.0061	0.0084	0.0128
C18 (M15)	2.603	0.016	0.0107	0.0232	0.0164	22.9371	0.0198	0.0122	0.0143	0.1716	0.0284	0.0079	0.0323	0.0177	0.0132	0.0155	0.0143	0.0063
C18 (M16)	1.0242	0.0168	0.0149	0.0174	0.0139	5.8362	0.0118	0.0078	0.0142	0.0399	0.0267	0.0158	0.0156	0.0122	0.0095	0.0075	0.0084	0.0136
C18 (M17)	1.0011	0.014	0.0175	0.0408	0.0133	8.9335	0.0248	0.0119	0.0321	0.0335	0.0275	0.0121	0.014	0.0217	0.0091	0.0073	0.0107	0.0112			2hr		4hr		6hr - I		6h - II		18h		24h
C18 (M18)	0.5907	0.019	0.0167	0.0071	0.0195	2.4276	0.015	0.0123	0.0187	0.0279	0.0455	0.0253	0.0079	0.0202	0.0057	0.0053	0.0088	0.0138			Ctrl	Statin	Ctrl	Statin	Ctrl	Statin	Ctrl	Statin	Ctrl	Statin	Ctrl	Statin
C18 (M19)	0.9762	0.0118	0.0078	0.0175	0.0081	1.6369	0.01	0.0093	0.0071	0.0086	0.0299	0.0169	0.0076	0.0087	0.0109	0.0066	0.0069	0.0121		M1	1.32305	1.5292	3.0006	3.17505	4.52665	4.27855	4.50985	4.23603	11.6275	11.1994	14.1144	13.9894
C18 (M20)	0.4538	0.0166	0.0152	0.0163	0.0132	0.4556	0.0152	0.0088	0.0136	0.0145	0.0463	0.0204	0.0042	0.015	0.0144	0.0074	0.0113	0.0125		M2	1.0904	1.0284	2.082	2.15765	3.1005	2.88385	2.728	2.58467	7.7304	7.60917	9.71617	9.58347
C18 (M21)	0.4263	0.0101	0.01	0.0085	0.0065	0.3378	0.01	0.007	0.0092	0.0131	0.0204	0.0101	0.004	0.0117	0.0078	0.0062	0.006	0.009		M3	0.452	0.4643	1.0359	1.00585	1.6632	1.5123	1.3804	1.31507	4.0461	3.99393	5.10747	5.01317
																				M4	0.2466	0.1994	0.4888	0.5027	0.74885	0.66345	0.545	0.502067	1.5826	1.60063	2.0217	1.9714
																				M5	0.14805	0.1058	0.1664	0.1588	0.26755	0.2322	0.154	0.152567	0.48085	0.480333	0.6218	0.594933
																				Minus	2	4	6		Plus	2	4	6
																				M0	95.3163	92.4156	88.7725		M0	95.5813	92.0799	89.4964
																				M1	1.32305	3.0006	4.52665		M1	1.5292	3.17505	4.27855
																				M2	1.0904	2.082	3.1005		M2	1.0284	2.15765	2.88385
																				M3	0.452	1.0359	1.6632		M3	0.4643	1.00585	1.5123
																				M4	0.2466	0.4888	0.74885		M4	0.1994	0.5027	0.66345
																				M5	0.14805	0.1664	0.26755		M5	0.1058	0.1588	0.2322
