# Supplementary material for: Statin therapy inhibits fatty acid synthase via dynamic protein modifications
Source: Nat Commun. 2022 May 10;13:2542. doi: 10.1038/s41467-022-30060-w (PMC9090928; doi:10.1038/s41467-022-30060-w)
Supplement: Supplementary file 4 — Source Data [file 41467_2022_30060_MOESM4_ESM.zip › source_data/Figure 1/Fig 1a_20180322.xlsx]

## Sheet: Sheet1
	CoA	Acetyl CoA	Propionyl CoA	Butyryl CoA	Aceto Acetyl CoA	Hydroxybutyryl CoA	Malonyl CoA	Succinyl CoA	Glutaryl CoA	HMG CoA	Treatment	Experiment
1	0.0639839	0.0657867	0.00215469	0.000429304	0.00207476	0.00106268	0.00172849	0.00666077	0.000998814	0.00436986	Control	2
2	0.061852	0.0726675	0.00276148	0.00059939	0.00202196	0.0014752	0.00214156	0.00621953	0.00120165	0.00431551	Control	2
3	0.0616092	0.0702886	0.00290816	0.000511553	0.00212122	0.00159389	0.0019438	0.00610727	0.00110057	0.00406221	Control	2
4	0.0629263	0.0681631	0.00284841	0.000583935	0.00205921	0.00153774	0.00176725	0.00650128	0.0012342	0.0129343	Statin	2
5	0.0589423	0.063933	0.00306771	0.000443978	0.00200701	0.00172546	0.00143235	0.00531167	0.000926476	0.012513	Statin	2
6	0.0671463	0.0710842	0.00355251	0.000642618	0.00216094	0.00178655	0.00140881	0.00697837	0.00146121	0.0182945	Statin	2
7	0.0661624	0.0876367	0.0037266	0.000561692	0.0023918	0.00154483	0.00307494	0.0064547	0.0010335	0.000464159	Hymeglusin	2
8	0.0681269	0.0852644	0.00322274	0.000361396	0.00228773	0.00176935	0.00280532	0.00695291	0.00125523	0.000207456	Hymeglusin	2
9	0.0796755	0.106491	0.00489017	0.000700946	0.00214027	0.00199823	0.00454717	0.00782191	0.00149157	0.000203849	Hymeglusin	2
10	0.0629016	0.0846949	0.003624	0.000585105	0.00214036	0.00187802	0.0022309	0.00659723	0.00104524	0.00542066	Statin + Hymeglusin	2
11	0.0639809	0.0785002	0.00277065	0.000425548	0.00222661	0.00151332	0.00201569	0.00723655	0.0011374	0.00495713	Statin + Hymeglusin	2
12	0.06668	0.0851834	0.00410577	0.000532889	0.0020472	0.00181083	0.00313025	0.0068084	0.00116438	0.00586711	Statin + Hymeglusin	2
13	0.06875	0.095365	0.00128	0.00011	0.005475	0.001025	0.00204	0.029005	0.00112	0.00631	Control	1
14	0.063565	0.09455	0.00157	0.00021	0.005295	0.000955	0.001935	0.029895	0.00115	0.0059	Control	1
15	0.06435	0.092545	0.001555	7e-05	0.005235	0.00093	0.00164	0.026165	0.000965	0.006055	Control	1
16	0.05982	0.078635	0.001295	9e-05	0.00524	0.000395	0.0013	0.02647	0.001245	0.01669	Statin	1
17	0.07846	0.10651	0.00174	2.5e-05	0.005265	0.000785	0.002825	0.03556	0.001595	0.024985	Statin	1
18	0.061405	0.079275	0.00086	9.5e-05	0.004765	0.000835	0.0019	0.02656	0.00164	0.01821	Statin	1
