# Supplementary material for: Statin therapy inhibits fatty acid synthase via dynamic protein modifications
Source: Nat Commun. 2022 May 10;13:2542. doi: 10.1038/s41467-022-30060-w (PMC9090928; doi:10.1038/s41467-022-30060-w)
Supplement: Supplementary file 4 — Source Data [file 41467_2022_30060_MOESM4_ESM.zip › source_data/Figure 1/Fig 1c_20190814.xlsx]

## Sheet: Sheet1
Mouse	Malonyl CoA	Acetyl CoA	CoA	Propionyl CoA	Butyryl CoA	Isovaleryl CoA	Aceto Acetyl CoA	Hydroxybutyryl CoA	Succinyl CoA	Glutaryl CoA	HMG CoA	Hexanoyl CoA
45	8.59104	999.294	1418.52	99.9769	94.278	49.0671	4.4619	96.2731	126.534	2.346	20.8237	36.364
46	6.3827	1034	1187.95	70.904	78.1944	42.5635	4.19221	87.8484	113.738	1.948	16.5674	29.8641
47	9.07976	1309.69	1246.37	48.1943	110.461	33.7298	4.41819	78.766	111.51	3.192	37.3861	51.1761
50	8.88902	1152.87	2297.54	196.049	157.126	104.622	5.44256	114.505	146.346	3.354	18.827	80.6793
51	6.43424	1041.62	1705.43	147.982	141.687	94.8294	4.47275	68.0385	104.125	2.073	35.53	75.5045
52	10.1946	1280.23	1719.19	90.926	129.448	50.8169	4.81518	127.78	148.574	3.279	35.4853	63.3789
53	10.3513	967.51	1683.7	119.121	101.422	64.9114	3.88571	95.9561	121.428	1.511	17.3569	41.6832
54	8.61895	1215.14	1957.89	169.568	155.361	108.558	4.49206	114.837	97.4344	1.754	51.2214	81.1174
