# Supplementary material for: Statin therapy inhibits fatty acid synthase via dynamic protein modifications
Source: Nat Commun. 2022 May 10;13:2542. doi: 10.1038/s41467-022-30060-w (PMC9090928; doi:10.1038/s41467-022-30060-w)
Supplement: Supplementary file 4 — Source Data [file 41467_2022_30060_MOESM4_ESM.zip › source_data/Figure 6/Fig6a FAS Activity/7.21.22.17 Compiled.xlsx]

## Sheet: CoA and HMG CoA
% Control	+M	40 CoA	80 CoA	120 CoA	320 CoA	400 CoA	480 CoA	40 HMG	80 HMG	120 HMG	320 HMG	400 HMG	480 HMG
7.21.17.2	1.02622	0.4886	0.198376	0.135014	0.0293564	0.0239954	0.0313612	0.425428	0.284557	0.108316	0.185369	-0.0653013	0.104551
7.21.17.2	0.973777	0.224048	0.0819594	0.0484911	0.0293564	0.0239954	0.0313612	0.344001	0.106985	0.343165	0.159925	0.106338	0.142735
7.21.17.1	1.08729	0.524191	0.227641	0.145061	0.0330595	0.0268694	0.0192614	0.451508	0.311685	0.365832	0.0405081	0.183936	0.140197
7.21.17.1	0.912709	0.406884	0.218832	0.100947	0.048603	0.0407122	0.00683639	0.506811	0.402564	0.271585	0.174039	0.149293	0.130776
7.22.17	1.10824	0.427264	0.14179	0.113419	0.0471232	0.0185127	0.0620595	0.383086	0.316398	0.336384	0.196908	0.134427	0.141434
7.22.17	0.891764	0.391922	0.12475	0.137583	-0.0113601	0.00988745	0.0372875	0.134217	0.0729988	0.12475	-0.068581	0.132955	0.188913

## Sheet: Initial
	% Control	4C +M	4 C 0.4 HMG	4 C 4 HMG	4 C 40 HMG	4 C 80 HMG	4 C 200 HMG	4 C 400 HMG	20C +M	20 C 0.4 HMG	20 C 4 HMG	20 C 40 HMG	20 C 80 HMG	20 C 200 HMG	20 C 400 HMG
	7.21.17	0.962753	0.912247	0.638889	0.563447	0.529672	0.289773	0.195076	0.998624	0.868836	0.781692	0.482401	0.356859	0.232453	0.132869
	7.21.17	1.03725	0.96149	0.723801	0.463068	0.359217	0.253157	0.137311	1.00138	0.786417	0.797482	0.508598	0.415652	0.243518	0.124854
	7.22.17	0.952201	0.979971	0.877307	0.678477	0.381147	0.578713	0.236473	1.11605	1.11378	1.02709	0.680798	0.387327	0.554563	0.258262
	7.22.17	1.0478	0.994974	0.888657	0.662503	0.344873	0.512847	0.117084	0.883954	1.115	0.927373	0.797001	0.387675	0.54291	0.200392
	7.21	0.962753	1.03725	0.912247	0.96149	0.638889	0.723801	0.563447	0.463068	0.529672	0.359217	0.289773	0.253157	0.195076	0.137311	0.998624	1.00138	0.868836	0.786417	0.781692	0.797482	0.482401	0.508598	0.356859	0.415652	0.232453	0.243518	0.132869	0.124854
	7.22	0.952201	1.0478	0.979971	0.994974	0.877307	0.888657	0.678477	0.662503	0.381147	0.344873	0.578713	0.512847	0.236473	0.117084	1.11605	0.883954	1.11378	1.115	1.02709	0.927373	0.680798	0.797001	0.387327	0.387675	0.554563	0.54291	0.258262	0.200392
	Averages								20C +M	20 C 0.4 HMG	20 C 4 HMG	20 C 40 HMG	20 C 80 HMG	20 C 200 HMG	20 C 400 HMG
	7.21								1	0.827626	0.789587	0.495499	0.386256	0.237986	0.128862
	7.22								1	1.11439	0.977231	0.738899	0.387501	0.548737	0.229327
