# Supplementary material for: Statin therapy inhibits fatty acid synthase via dynamic protein modifications
Source: Nat Commun. 2022 May 10;13:2542. doi: 10.1038/s41467-022-30060-w (PMC9090928; doi:10.1038/s41467-022-30060-w)
Supplement: Supplementary file 4 — Source Data [file 41467_2022_30060_MOESM4_ESM.zip › source_data/Figure 6/Fig6a FAS Activity/Fig6a Final data.xlsx]

## Sheet: Sheet1
ID	0	0.4	1	4	5	10	20	40	80	100	120	200	320	400	480	500	1000
20170721	1	0.827626		0.789587				0.495499	0.386256			0.237986		0.128862
20170722	1	1.11439		0.977231				0.738899	0.387501			0.548737		0.229327
201707222	1							0.258652	0.194699		0.230567		0.0641632	0.133691	0.188913
201707212	1							0.479159	0.357125		0.318708		0.107273	0.166614	0.135486
20190802	1		0.819702		1.22489	1.01969	1.0388			0.637778						0.137714	0.136539
20190803	1		0.744652		0.671465	0.472969	0.663872	0.455232		0.592815						0.134913
